# Supplementary material for: Neurodegenerative disease and antioxidant biomarkers: A bidirectional Mendelian randomization study
Source: Front Neurol. 2023 Mar 23;14:1158366. doi: 10.3389/fneur.2023.1158366 (PMC10076659; doi:10.3389/fneur.2023.1158366)
Supplement: Supplementary file 1 [file Table_1.XLSX]

## Sheet: Sheet1
Exposure or Outcome	Ancestry	Participants	Web Source (accessed on 1 November 2022)	Ref
Antioxidant biomarkers
GST	European	3301 individuals	https://gwas.mrcieu.ac.uk/datasets/prot-a-1283/	PMID: 29875488
CAT	European	3301 individuals	https://gwas.mrcieu.ac.uk/datasets/prot-a-367/	PMID: 29875488
SOD	European	3301 individuals	https://gwas.mrcieu.ac.uk/datasets/prot-a-2800/	PMID: 29875488
GPX	European	3301 individuals	https://gwas.mrcieu.ac.uk/datasets/prot-a-1265/	PMID: 29875488
UA	European	343,836 individuals	https://gwas.mrcieu.ac.uk/datasets/ukb-d-30880_raw/	/
Tocopherol	European	6266 individuals	https://gwas.mrcieu.ac.uk/datasets/met-a-571/	PMID: 24816252
Zinc	European	2603 individuals	https://gwas.mrcieu.ac.uk/datasets/ieu-a-1079/	PMID: 29846171
Ascorbate	European	64,979 individuals	https://gwas.mrcieu.ac.uk/datasets/ukb-b-19390/	/
Retinol	European	62,911 individuals	https://gwas.mrcieu.ac.uk/datasets/ukb-b-17406/	/
Albumin	European	115,060 individuals	https://gwas.mrcieu.ac.uk/datasets/met-d-Albumin/	/
Total bilirubin	European	342,829 individuals	https://gwas.mrcieu.ac.uk/datasets/ukb-d-30840_raw/	/
Psychiatric disorders
AD	European	21,982 cases and 41,944 controls	https://gwas.mrcieu.ac.uk/datasets/ieu-b-2/	PMID: 30820047
ALS	European	20,806 cases and 59,804 controls	https://gwas.mrcieu.ac.uk/datasets/ebi-a-GCST005647/	PMID: 29566793
PD	European	33,674 cases and 449,056 controls	https://drive.google.com/file/d/1FZ9UL99LAqyWnyNBxxlx6qOUlfAnublN/view	PMID: 31701892
AD (validation)	European	71,880 cases and 383,378 controls	https://ctg.cncr.nl/software/summary_statistics	PMID：6836675
