# Supplementary material for: Neurodegenerative disease and antioxidant biomarkers: A bidirectional Mendelian randomization study
Source: Front Neurol. 2023 Mar 23;14:1158366. doi: 10.3389/fneur.2023.1158366 (PMC10076659; doi:10.3389/fneur.2023.1158366)
Supplement: Supplementary file 2 [file Table_2.XLSX]

## Sheet: diseases on biomarkers
diseases on biomarkers	SNP	effect_allele.exposure	other_allele.exposure	effect_allele.outcome	other_allele.outcome	beta.exposure	beta.outcome	se.outcome	pval.outcome	se.exposure	pval.exposure	Fval
AD on Albumin	rs10407439	G	A	G	A	0.2152	0.00333398	0.00452659	0.46	0.0169	3.84055e-37	162.148
AD on Albumin	rs10838651	A	G	A	G	0.1067	0.0107045	0.00661482	0.11	0.0222	1.53744e-06	23.1006
AD on Albumin	rs11038990	T	C	T	C	0.1232	0.00909855	0.00687952	0.19	0.0239	2.53886e-07	26.5721
AD on Albumin	rs111278137	A	G	A	G	-0.4735	-0.0102	0.0147075	0.49	0.0713	3.1166e-11	44.1023
AD on Albumin	rs11168036	G	T	G	T	-0.0754	0.00541946	0.00415617	0.19	0.0143	1.34411e-07	27.8017
AD on Albumin	rs112803677	A	G	A	G	0.1764	0.000792182	0.0057557	0.89	0.0396	8.40711e-06	19.843
AD on Albumin	rs117089239	T	C	T	C	0.3038	-0.00810472	0.0129453	0.53	0.068	7.90846e-06	19.9599
AD on Albumin	rs117240937	A	G	A	G	-0.3122	0.00863725	0.0223682	0.7	0.0672	3.38706e-06	21.5838
AD on Albumin	rs117394726	C	A	C	A	0.2193	-0.00532588	0.011678	0.649999	0.0465	2.40374e-06	22.2419
AD on Albumin	rs11767557	C	T	C	T	-0.1028	-0.00382375	0.00504482	0.450001	0.0182	1.61994e-08	31.9039
AD on Albumin	rs11879980	C	T	C	T	-0.1655	-0.0278029	0.0100785	0.00580003	0.035	2.26105e-06	22.3594
AD on Albumin	rs12150984	A	G	A	G	0.0947	0.000806536	0.00469169	0.86	0.0184	2.65054e-07	26.4889
AD on Albumin	rs12151021	G	A	G	A	-0.1071	0.00516784	0.00442721	0.24	0.0169	2.3386e-10	40.1611
AD on Albumin	rs12291515	G	A	G	A	0.0986	-0.00145885	0.00661279	0.83	0.0221	8.13733e-06	19.9053
AD on Albumin	rs12358692	T	C	T	C	0.0841	-0.00450732	0.00436163	0.3	0.0154	4.73356e-08	29.8229
AD on Albumin	rs12590654	A	G	A	G	-0.0906	-0.00240595	0.00438686	0.58	0.0157	7.89426e-09	33.301
AD on Albumin	rs13252043	T	C	T	C	0.114	0.00410462	0.00704807	0.56	0.0237	1.50835e-06	23.1373
AD on Albumin	rs138190086	A	G	A	G	0.2535	0.0125083	0.0151379	0.41	0.0566	7.50643e-06	20.0596
AD on Albumin	rs138727474	T	C	T	C	-0.2515	-0.0223432	0.0117585	0.0569994	0.0545	3.93704e-06	21.2953
AD on Albumin	rs141739979	T	G	T	G	-0.4544	0.00469941	0.0232356	0.84	0.0855	1.0688e-07	28.2452
AD on Albumin	rs142366127	T	C	T	C	0.141	0.0150497	0.00701327	0.032	0.0317	8.66939e-06	19.7843
AD on Albumin	rs143429938	T	C	T	C	0.3535	0.0252708	0.017326	0.14	0.0769	4.28866e-06	21.1313
AD on Albumin	rs145729706	A	G	A	G	0.3868	0.00023468	0.0161539	0.99	0.0683	1.48532e-08	32.0724
AD on Albumin	rs1582763	A	G	A	G	-0.1232	0.00259469	0.00426154	0.54	0.0149	1.35705e-16	68.3674
AD on Albumin	rs16895579	A	G	A	G	0.157	-0.00878588	0.0104754	0.4	0.0349	6.84129e-06	20.2371
AD on Albumin	rs17125924	G	A	G	A	0.1222	0.00058305	0.00718636	0.94	0.0246	6.78287e-07	24.6759
AD on Albumin	rs17643262	A	G	A	G	0.247	-0.00400805	0.0071698	0.58	0.0243	2.85264e-24	103.319
AD on Albumin	rs17878252	A	G	A	G	0.081	0.00824672	0.00460721	0.0729995	0.0162	5.73303e-07	25
AD on Albumin	rs1870148	A	G	A	G	0.0818	-0.00370108	0.00510545	0.47	0.0182	6.97318e-06	20.2006
AD on Albumin	rs1908029	T	C	T	C	0.1088	0.00297723	0.0072402	0.68	0.0241	6.34595e-06	20.3809
AD on Albumin	rs2830489	T	C	T	C	-0.0837	0.00681708	0.00461747	0.14	0.0162	2.38306e-07	26.6944
AD on Albumin	rs2965112	G	A	G	A	-0.212	-0.0106302	0.00655548	0.1	0.0261	4.56281e-16	65.9767
AD on Albumin	rs2965169	C	A	C	A	-0.2056	-0.00222548	0.00423886	0.6	0.0161	2.40578e-37	163.078
AD on Albumin	rs3011479	A	G	A	G	0.07	0.000581961	0.00458845	0.9	0.0158	9.40673e-06	19.6283
AD on Albumin	rs34971488	A	G	A	G	0.094	0.00244256	0.00519146	0.64	0.0198	2.05972e-06	22.5385
AD on Albumin	rs35695568	T	G	T	G	0.1152	-0.00126101	0.00706074	0.86	0.0247	3.1017e-06	21.7526
AD on Albumin	rs3752786	G	A	G	A	0.0964	-0.0106394	0.0049115	0.0299999	0.0209	3.97969e-06	21.2746
AD on Albumin	rs383902	T	C	T	C	-0.0698	0.000384893	0.00440663	0.93	0.0151	3.79113e-06	21.3677
AD on Albumin	rs3851179	C	T	C	T	0.1198	-0.00978988	0.00427256	0.0219999	0.0148	5.74554e-16	65.5225
AD on Albumin	rs3865444	A	C	A	C	-0.0804	0.0124981	0.0044006	0.00449997	0.0158	3.60702e-07	25.8939
AD on Albumin	rs4574296	G	A	G	A	-0.1013	0.0105085	0.00684301	0.12	0.0223	5.55644e-06	20.6352
AD on Albumin	rs6014724	G	A	G	A	-0.1319	-0.00298918	0.00731411	0.68	0.0259	3.53067e-07	25.9352
AD on Albumin	rs61781270	A	G	A	G	0.077	-0.00377772	0.00486718	0.44	0.0171	6.70249e-06	20.2763
AD on Albumin	rs62039712	A	G	A	G	0.1528	-0.00103771	0.00661108	0.88	0.0288	1.1233e-07	28.1489
AD on Albumin	rs62117224	A	G	A	G	-0.1773	0.00858274	0.0044723	0.0549997	0.0188	4.06775e-21	88.941
AD on Albumin	rs62118471	C	T	C	T	-0.3579	-0.0290038	0.0135489	0.032	0.076	2.48678e-06	22.1767
AD on Albumin	rs6559689	T	C	T	C	0.1585	0.0106206	0.00981301	0.28	0.0335	2.23039e-06	22.3856
AD on Albumin	rs6710467	A	G	A	G	0.133	0.00198583	0.00563912	0.719999	0.0195	9.07161e-12	46.5194
AD on Albumin	rs6733839	T	C	T	C	0.1693	0.00852533	0.00430423	0.0479999	0.0154	4.10655e-28	120.857
AD on Albumin	rs679515	C	T	C	T	-0.1508	-0.000249724	0.00540754	0.96	0.0183	1.71583e-16	67.9048
AD on Albumin	rs71618613	C	A	C	A	-0.3901	-0.00230969	0.01565	0.88	0.0882	9.73837e-06	19.5621
AD on Albumin	rs72654445	A	G	A	G	-0.5425	0.0177407	0.0187787	0.34	0.0811	2.24283e-11	44.7464
AD on Albumin	rs72993825	T	C	T	C	-0.1763	0.00353677	0.0102284	0.73	0.036	9.72009e-07	23.9828
AD on Albumin	rs73223431	T	C	T	C	0.0936	0.00467468	0.00428864	0.28	0.0153	9.49671e-10	37.4256
AD on Albumin	rs75889359	G	T	G	T	-0.1202	-0.00453868	0.00660212	0.49	0.0267	6.73573e-06	20.2669
AD on Albumin	rs7617515	C	A	C	A	0.0714	-0.00197617	0.00461164	0.67	0.016	8.10089e-06	19.9139
AD on Albumin	rs76185277	A	C	A	C	0.2034	0.0134686	0.0153062	0.38	0.0457	8.55646e-06	19.8093
AD on Albumin	rs7618668	A	G	A	G	-0.1297	-0.00722692	0.00719162	0.31	0.0258	4.9787e-07	25.2721
AD on Albumin	rs7686421	C	T	C	T	0.1562	-0.00665173	0.010622	0.53	0.035	8.0874e-06	19.9171
AD on Albumin	rs77301115	A	G	A	G	0.9486	-0.0129901	0.0130463	0.32	0.0427	2.43494e-109	493.527
AD on Albumin	rs79429216	A	G	A	G	0.5984	0.0146266	0.0183947	0.43	0.0827	4.6282e-13	52.3567
AD on Albumin	rs8064326	G	A	G	A	0.1992	-0.000240407	0.0114407	0.98	0.0442	6.58165e-06	20.3111
AD on Albumin	rs8113514	G	A	G	A	-0.1481	-0.000238998	0.00697341	0.97	0.0278	9.96625e-08	28.3805
AD on Albumin	rs846879	A	G	A	G	0.1136	0.00485939	0.00427683	0.26	0.017	2.35136e-11	44.6538
AD on Albumin	rs867230	A	C	A	C	0.1333	-0.00156139	0.00423326	0.709999	0.0158	3.26398e-17	71.1781
AD on Albumin	rs909441	T	C	T	C	-0.1611	-0.00832981	0.00816851	0.31	0.0351	4.43791e-06	21.0657
AD on Albumin	rs921914	G	T	G	T	0.0672	-0.000670568	0.00422334	0.87	0.0147	4.8441e-06	20.898
AD on Albumin	rs9381563	T	C	T	C	-0.0821	-0.00262081	0.00431646	0.54	0.0148	2.90119e-08	30.7725
AD on Albumin	rs9389138	G	T	G	T	0.0978	-0.00331909	0.0057411	0.56	0.0221	9.62908e-06	19.5836
AD on Albumin	rs9787911	C	T	C	T	0.0662	0.00103337	0.00418924	0.81	0.0144	4.28161e-06	21.1345
AD on Retinol	rs10407439	G	A	G	A	0.2152	-0.00909285	0.00606688	0.13	0.0169	3.84055e-37	162.148
AD on Retinol	rs10838651	A	G	A	G	0.1067	-0.0108615	0.00893588	0.22	0.0222	1.53744e-06	23.1006
AD on Retinol	rs11038990	T	C	T	C	0.1232	-0.00577364	0.00931822	0.54	0.0239	2.53886e-07	26.5721
AD on Retinol	rs111278137	A	G	A	G	-0.4735	0.0112058	0.0199507	0.57	0.0713	3.1166e-11	44.1023
AD on Retinol	rs11168036	G	T	G	T	-0.0754	0.0047943	0.0055883	0.39	0.0143	1.34411e-07	27.8017
AD on Retinol	rs117089239	T	C	T	C	0.3038	-0.00159718	0.0171628	0.93	0.068	7.90846e-06	19.9599
AD on Retinol	rs117240937	A	G	A	G	-0.3122	-0.0222581	0.0298463	0.46	0.0672	3.38706e-06	21.5838
AD on Retinol	rs117394726	C	A	C	A	0.2193	0.000332039	0.0154972	0.98	0.0465	2.40374e-06	22.2419
AD on Retinol	rs11767557	C	T	C	T	-0.1028	0.00264135	0.00681362	0.7	0.0182	1.61994e-08	31.9039
AD on Retinol	rs11879980	C	T	C	T	-0.1655	0.000441516	0.0135848	0.97	0.035	2.26105e-06	22.3594
AD on Retinol	rs12150984	A	G	A	G	0.0947	0.0021794	0.00626308	0.73	0.0184	2.65054e-07	26.4889
AD on Retinol	rs12151021	G	A	G	A	-0.1071	0.00524538	0.00595808	0.38	0.0169	2.3386e-10	40.1611
AD on Retinol	rs12291515	G	A	G	A	0.0986	-0.0077578	0.008805	0.38	0.0221	8.13733e-06	19.9053
AD on Retinol	rs12358692	T	C	T	C	0.0841	-0.00946122	0.00585901	0.11	0.0154	4.73356e-08	29.8229
AD on Retinol	rs12590654	A	G	A	G	-0.0906	-0.00541184	0.0058855	0.36	0.0157	7.89426e-09	33.301
AD on Retinol	rs138190086	A	G	A	G	0.2535	0.0188579	0.020606	0.36	0.0566	7.50643e-06	20.0596
AD on Retinol	rs138727474	T	C	T	C	-0.2515	0.0139685	0.0157354	0.37	0.0545	3.93704e-06	21.2953
AD on Retinol	rs141739979	T	G	T	G	-0.4544	0.0280857	0.0306912	0.36	0.0855	1.0688e-07	28.2452
AD on Retinol	rs142366127	T	C	T	C	0.141	-0.00106688	0.0094798	0.91	0.0317	8.66939e-06	19.7843
AD on Retinol	rs143429938	T	C	T	C	0.3535	0.0106424	0.0227725	0.64	0.0769	4.28866e-06	21.1313
AD on Retinol	rs145729706	A	G	A	G	0.3868	-0.0180006	0.0219465	0.41	0.0683	1.48532e-08	32.0724
AD on Retinol	rs1582763	A	G	A	G	-0.1232	-0.00516331	0.00575118	0.37	0.0149	1.35705e-16	68.3674
AD on Retinol	rs16895579	A	G	A	G	0.157	0.0230882	0.0141615	0.1	0.0349	6.84129e-06	20.2371
AD on Retinol	rs17125924	G	A	G	A	0.1222	0.00317169	0.00973816	0.74	0.0246	6.78287e-07	24.6759
AD on Retinol	rs17643262	A	G	A	G	0.247	-0.00615983	0.0096199	0.52	0.0243	2.85264e-24	103.319
AD on Retinol	rs17878252	A	G	A	G	0.081	-0.00330624	0.00617549	0.59	0.0162	5.73303e-07	25
AD on Retinol	rs1870148	A	G	A	G	0.0818	-0.0113047	0.0068748	0.1	0.0182	6.97318e-06	20.2006
AD on Retinol	rs1908029	T	C	T	C	0.1088	0.00480021	0.00970913	0.62	0.0241	6.34595e-06	20.3809
AD on Retinol	rs2830489	T	C	T	C	-0.0837	0.00153351	0.00619386	0.8	0.0162	2.38306e-07	26.6944
AD on Retinol	rs2965112	G	A	G	A	-0.212	0.0180641	0.008723	0.0379997	0.0261	4.56281e-16	65.9767
AD on Retinol	rs2965169	C	A	C	A	-0.2056	0.000277494	0.00570371	0.96	0.0161	2.40578e-37	163.078
AD on Retinol	rs3011479	A	G	A	G	0.07	-0.00321294	0.00615962	0.6	0.0158	9.40673e-06	19.6283
AD on Retinol	rs34971488	A	G	A	G	0.094	-0.00279764	0.00695548	0.69	0.0198	2.05972e-06	22.5385
AD on Retinol	rs35695568	T	G	T	G	0.1152	-0.00340482	0.00944421	0.719999	0.0247	3.1017e-06	21.7526
AD on Retinol	rs3740688	T	G	T	G	0.0935	0.000286626	0.00559131	0.96	0.0144	8.41127e-11	42.1598
AD on Retinol	rs3752786	G	A	G	A	0.0964	-0.000359603	0.00663857	0.96	0.0209	3.97969e-06	21.2746
AD on Retinol	rs383902	T	C	T	C	-0.0698	-0.00812672	0.00592533	0.17	0.0151	3.79113e-06	21.3677
AD on Retinol	rs3851179	C	T	C	T	0.1198	0.00239448	0.00574821	0.68	0.0148	5.74554e-16	65.5225
AD on Retinol	rs3865444	A	C	A	C	-0.0804	-0.00382597	0.00593524	0.52	0.0158	3.60702e-07	25.8939
AD on Retinol	rs4574296	G	A	G	A	-0.1013	0.00241895	0.00921968	0.79	0.0223	5.55644e-06	20.6352
AD on Retinol	rs6014724	G	A	G	A	-0.1319	0.001773	0.00985607	0.86	0.0259	3.53067e-07	25.9352
AD on Retinol	rs61781270	A	G	A	G	0.077	-0.000383027	0.00657487	0.95	0.0171	6.70249e-06	20.2763
AD on Retinol	rs62039712	A	G	A	G	0.1528	-0.003426	0.00889243	0.7	0.0288	1.1233e-07	28.1489
AD on Retinol	rs62118471	C	T	C	T	-0.3579	0.000238549	0.0179191	0.99	0.076	2.48678e-06	22.1767
AD on Retinol	rs6559689	T	C	T	C	0.1585	-0.00196422	0.0132262	0.88	0.0335	2.23039e-06	22.3856
AD on Retinol	rs6710467	A	G	A	G	0.133	-0.0034429	0.00758619	0.649999	0.0195	9.07161e-12	46.5194
AD on Retinol	rs6733839	T	C	T	C	0.1693	-0.00078829	0.00578463	0.89	0.0154	4.10655e-28	120.857
AD on Retinol	rs679515	C	T	C	T	-0.1508	-0.00625895	0.0072698	0.39	0.0183	1.71583e-16	67.9048
AD on Retinol	rs71618613	C	A	C	A	-0.3901	0.00983734	0.0205226	0.630001	0.0882	9.73837e-06	19.5621
AD on Retinol	rs72654445	A	G	A	G	-0.5425	-0.0161949	0.0257498	0.53	0.0811	2.24283e-11	44.7464
AD on Retinol	rs72993825	T	C	T	C	-0.1763	0.00751264	0.013756	0.58	0.036	9.72009e-07	23.9828
AD on Retinol	rs73223431	T	C	T	C	0.0936	-0.00414991	0.0057601	0.47	0.0153	9.49671e-10	37.4256
AD on Retinol	rs7617515	C	A	C	A	0.0714	0.000984793	0.00619251	0.87	0.016	8.10089e-06	19.9139
AD on Retinol	rs76185277	A	C	A	C	0.2034	-0.0104159	0.0203205	0.61	0.0457	8.55646e-06	19.8093
AD on Retinol	rs7618668	A	G	A	G	-0.1297	-0.00584544	0.00970025	0.55	0.0258	4.9787e-07	25.2721
AD on Retinol	rs7686421	C	T	C	T	0.1562	0.0218315	0.0140393	0.12	0.035	8.0874e-06	19.9171
AD on Retinol	rs77301115	A	G	A	G	0.9486	-0.05168	0.0176027	0.00329997	0.0427	2.43494e-109	493.527
AD on Retinol	rs79429216	A	G	A	G	0.5984	-0.0580039	0.0256242	0.0239999	0.0827	4.6282e-13	52.3567
AD on Retinol	rs8064326	G	A	G	A	0.1992	-0.00528947	0.0154503	0.73	0.0442	6.58165e-06	20.3111
AD on Retinol	rs8111708	G	A	G	A	0.0696	-0.00796539	0.00584549	0.17	0.0151	4.04082e-06	21.2454
AD on Retinol	rs8113514	G	A	G	A	-0.1481	0.00378142	0.00937102	0.69	0.0278	9.96625e-08	28.3805
AD on Retinol	rs846879	A	G	A	G	0.1136	-0.00355764	0.00574722	0.54	0.017	2.35136e-11	44.6538
AD on Retinol	rs867230	A	C	A	C	0.1333	-0.00568974	0.00569665	0.32	0.0158	3.26398e-17	71.1781
AD on Retinol	rs909441	T	C	T	C	-0.1611	0.000446181	0.0110204	0.97	0.0351	4.43791e-06	21.0657
AD on Retinol	rs921914	G	T	G	T	0.0672	-0.000669295	0.00569181	0.91	0.0147	4.8441e-06	20.898
AD on Retinol	rs9381563	T	C	T	C	-0.0821	0.0106625	0.00580733	0.0659994	0.0148	2.90119e-08	30.7725
AD on Retinol	rs9389138	G	T	G	T	0.0978	0.00148679	0.00772438	0.85	0.0221	9.62908e-06	19.5836
AD on Retinol	rs9787911	C	T	C	T	0.0662	-0.00526012	0.00564143	0.35	0.0144	4.28161e-06	21.1345
AD on CAT	rs10407439	G	A	G	A	0.2152	0.0413	0.0274	0.131826	0.0169	3.84055e-37	162.148
AD on CAT	rs10838651	A	G	A	G	0.1067	0.0046	0.0395	0.912011	0.0222	1.53744e-06	23.1006
AD on CAT	rs11038990	T	C	T	C	0.1232	0.0087	0.04	0.831764	0.0239	2.53886e-07	26.5721
AD on CAT	rs111278137	A	G	A	G	-0.4735	0.0829	0.087	0.338844	0.0713	3.1166e-11	44.1023
AD on CAT	rs11168036	G	T	G	T	-0.0754	0.0097	0.0251	0.691831	0.0143	1.34411e-07	27.8017
AD on CAT	rs112803677	A	G	A	G	0.1764	-0.0076	0.0345	0.831764	0.0396	8.40711e-06	19.843
AD on CAT	rs117089239	T	C	T	C	0.3038	-0.0285	0.0751	0.707946	0.068	7.90846e-06	19.9599
AD on CAT	rs117240937	A	G	A	G	-0.3122	0.0554	0.1302	0.676083	0.0672	3.38706e-06	21.5838
AD on CAT	rs117394726	C	A	C	A	0.2193	0.0186	0.0672	0.776247	0.0465	2.40374e-06	22.2419
AD on CAT	rs11767557	C	T	C	T	-0.1028	0.025	0.0299	0.40738	0.0182	1.61994e-08	31.9039
AD on CAT	rs11823949	A	G	A	G	-0.0968	-0.0188	0.0256	0.467735	0.0165	4.44643e-09	34.4178
AD on CAT	rs11879980	C	T	C	T	-0.1655	0.0694	0.0631	0.269153	0.035	2.26105e-06	22.3594
AD on CAT	rs12150984	A	G	A	G	0.0947	0.0048	0.0287	0.870964	0.0184	2.65054e-07	26.4889
AD on CAT	rs12151021	G	A	G	A	-0.1071	-0.0298	0.0266	0.263027	0.0169	2.3386e-10	40.1611
AD on CAT	rs12291515	G	A	G	A	0.0986	-0.0314	0.039	0.416869	0.0221	8.13733e-06	19.9053
AD on CAT	rs12358692	T	C	T	C	0.0841	0.0063	0.0259	0.812831	0.0154	4.73356e-08	29.8229
AD on CAT	rs12590654	A	G	A	G	-0.0906	0.0293	0.027	0.275423	0.0157	7.89426e-09	33.301
AD on CAT	rs13252043	T	C	T	C	0.114	-0.0884	0.0403	0.0281838	0.0237	1.50835e-06	23.1373
AD on CAT	rs138190086	A	G	A	G	0.2535	0.1513	0.0884	0.0870964	0.0566	7.50643e-06	20.0596
AD on CAT	rs141739979	T	G	T	G	-0.4544	0.0996	0.1271	0.436516	0.0855	1.0688e-07	28.2452
AD on CAT	rs142366127	T	C	T	C	0.141	0.0113	0.0407	0.776247	0.0317	8.66939e-06	19.7843
AD on CAT	rs143429938	T	C	T	C	0.3535	0.0733	0.0991	0.457088	0.0769	4.28866e-06	21.1313
AD on CAT	rs145729706	A	G	A	G	0.3868	0.0696	0.1057	0.512861	0.0683	1.48532e-08	32.0724
AD on CAT	rs1582763	A	G	A	G	-0.1232	-0.0041	0.026	0.870964	0.0149	1.35705e-16	68.3674
AD on CAT	rs16895579	A	G	A	G	0.157	0.0416	0.0611	0.501187	0.0349	6.84129e-06	20.2371
AD on CAT	rs17125924	G	A	G	A	0.1222	-0.1006	0.0434	0.0204174	0.0246	6.78287e-07	24.6759
AD on CAT	rs17643262	A	G	A	G	0.247	-0.0049	0.0434	0.912011	0.0243	2.85264e-24	103.319
AD on CAT	rs17878252	A	G	A	G	0.081	-0.0387	0.0272	0.154882	0.0162	5.73303e-07	25
AD on CAT	rs1870148	A	G	A	G	0.0818	0.0619	0.0305	0.042658	0.0182	6.97318e-06	20.2006
AD on CAT	rs187857322	A	G	A	G	0.4764	-0.1958	0.1486	0.186209	0.1056	6.44122e-06	20.3524
AD on CAT	rs1908029	T	C	T	C	0.1088	-0.0846	0.0413	0.040738	0.0241	6.34595e-06	20.3809
AD on CAT	rs2830489	T	C	T	C	-0.0837	0.0112	0.0276	0.676083	0.0162	2.38306e-07	26.6944
AD on CAT	rs2965112	G	A	G	A	-0.212	-0.0038	0.0394	0.933254	0.0261	4.56281e-16	65.9767
AD on CAT	rs2965169	C	A	C	A	-0.2056	0.0456	0.0257	0.0758578	0.0161	2.40578e-37	163.078
AD on CAT	rs3011479	A	G	A	G	0.07	0.0434	0.0276	0.114815	0.0158	9.40673e-06	19.6283
AD on CAT	rs34971488	A	G	A	G	0.094	0.0155	0.0315	0.616595	0.0198	2.05972e-06	22.5385
AD on CAT	rs35695568	T	G	T	G	0.1152	0.0048	0.0422	0.912011	0.0247	3.1017e-06	21.7526
AD on CAT	rs3740688	T	G	T	G	0.0935	-0.0032	0.0253	0.891251	0.0144	8.41127e-11	42.1598
AD on CAT	rs3752786	G	A	G	A	0.0964	-0.0302	0.0294	0.301995	0.0209	3.97969e-06	21.2746
AD on CAT	rs383902	T	C	T	C	-0.0698	-0.0279	0.0264	0.288403	0.0151	3.79113e-06	21.3677
AD on CAT	rs3851179	C	T	C	T	0.1198	-0.0218	0.0254	0.389045	0.0148	5.74554e-16	65.5225
AD on CAT	rs3865444	A	C	A	C	-0.0804	0.0268	0.0266	0.30903	0.0158	3.60702e-07	25.8939
AD on CAT	rs4574296	G	A	G	A	-0.1013	-0.0878	0.0418	0.0354813	0.0223	5.55644e-06	20.6352
AD on CAT	rs6014724	G	A	G	A	-0.1319	-0.0022	0.0437	0.954993	0.0259	3.53067e-07	25.9352
AD on CAT	rs61781270	A	G	A	G	0.077	0.0103	0.0294	0.724436	0.0171	6.70249e-06	20.2763
AD on CAT	rs62117224	A	G	A	G	-0.1773	-0.0271	0.0271	0.316228	0.0188	4.06775e-21	88.941
AD on CAT	rs62118471	C	T	C	T	-0.3579	-0.162	0.0752	0.030903	0.076	2.48678e-06	22.1767
AD on CAT	rs6559689	T	C	T	C	0.1585	0.0174	0.0593	0.776247	0.0335	2.23039e-06	22.3856
AD on CAT	rs6710467	A	G	A	G	0.133	-0.0145	0.033	0.660693	0.0195	9.07161e-12	46.5194
AD on CAT	rs6733839	T	C	T	C	0.1693	0.0185	0.0257	0.467735	0.0154	4.10655e-28	120.857
AD on CAT	rs679515	C	T	C	T	-0.1508	-0.0273	0.0329	0.40738	0.0183	1.71583e-16	67.9048
AD on CAT	rs71618613	C	A	C	A	-0.3901	-0.1122	0.0928	0.223872	0.0882	9.73837e-06	19.5621
AD on CAT	rs72654445	A	G	A	G	-0.5425	-0.0301	0.0987	0.758578	0.0811	2.24283e-11	44.7464
AD on CAT	rs72993825	T	C	T	C	-0.1763	0.0344	0.0601	0.562341	0.036	9.72009e-07	23.9828
AD on CAT	rs73223431	T	C	T	C	0.0936	0.024	0.0258	0.354813	0.0153	9.49671e-10	37.4256
AD on CAT	rs7617515	C	A	C	A	0.0714	-0.0381	0.028	0.17378	0.016	8.10089e-06	19.9139
AD on CAT	rs7618668	A	G	A	G	-0.1297	-0.0445	0.0424	0.295121	0.0258	4.9787e-07	25.2721
AD on CAT	rs7686421	C	T	C	T	0.1562	-0.048	0.0629	0.446684	0.035	8.0874e-06	19.9171
AD on CAT	rs77301115	A	G	A	G	0.9486	-0.0355	0.0822	0.660693	0.0427	2.43494e-109	493.527
AD on CAT	rs79429216	A	G	A	G	0.5984	-0.0849	0.1098	0.436516	0.0827	4.6282e-13	52.3567
AD on CAT	rs8064326	G	A	G	A	0.1992	0.0849	0.0679	0.20893	0.0442	6.58165e-06	20.3111
AD on CAT	rs8111708	G	A	G	A	0.0696	-0.0221	0.0257	0.389045	0.0151	4.04082e-06	21.2454
AD on CAT	rs8113514	G	A	G	A	-0.1481	0.0234	0.0391	0.549541	0.0278	9.96625e-08	28.3805
AD on CAT	rs846879	A	G	A	G	0.1136	-0.0007	0.0265	0.977237	0.017	2.35136e-11	44.6538
AD on CAT	rs867230	A	C	A	C	0.1333	0.0222	0.0254	0.380189	0.0158	3.26398e-17	71.1781
AD on CAT	rs909441	T	C	T	C	-0.1611	-0.0219	0.048	0.645654	0.0351	4.43791e-06	21.0657
AD on CAT	rs921914	G	T	G	T	0.0672	-0.0312	0.025	0.213796	0.0147	4.8441e-06	20.898
AD on CAT	rs9381563	T	C	T	C	-0.0821	-0.0014	0.0255	0.954993	0.0148	2.90119e-08	30.7725
AD on CAT	rs9389138	G	T	G	T	0.0978	0.0321	0.0355	0.363078	0.0221	9.62908e-06	19.5836
AD on CAT	rs9787911	C	T	C	T	0.0662	-0.0144	0.0249	0.562341	0.0144	4.28161e-06	21.1345
AD on SOD	rs10407439	G	A	G	A	0.2152	-0.0443	0.0274	0.104713	0.0169	3.84055e-37	162.148
AD on SOD	rs10838651	A	G	A	G	0.1067	-0.0357	0.0395	0.363078	0.0222	1.53744e-06	23.1006
AD on SOD	rs11038990	T	C	T	C	0.1232	-0.0516	0.04	0.194984	0.0239	2.53886e-07	26.5721
AD on SOD	rs111278137	A	G	A	G	-0.4735	-0.041	0.0871	0.630957	0.0713	3.1166e-11	44.1023
AD on SOD	rs11168036	G	T	G	T	-0.0754	-0.009	0.0251	0.724436	0.0143	1.34411e-07	27.8017
AD on SOD	rs112803677	A	G	A	G	0.1764	0.0161	0.0345	0.645654	0.0396	8.40711e-06	19.843
AD on SOD	rs117089239	T	C	T	C	0.3038	-0.0044	0.0751	0.954993	0.068	7.90846e-06	19.9599
AD on SOD	rs117240937	A	G	A	G	-0.3122	-0.0976	0.1301	0.457088	0.0672	3.38706e-06	21.5838
AD on SOD	rs117394726	C	A	C	A	0.2193	0.0683	0.0672	0.30903	0.0465	2.40374e-06	22.2419
AD on SOD	rs11767557	C	T	C	T	-0.1028	0.0597	0.0299	0.0457088	0.0182	1.61994e-08	31.9039
AD on SOD	rs11823949	A	G	A	G	-0.0968	-0.0072	0.0256	0.776247	0.0165	4.44643e-09	34.4178
AD on SOD	rs11879980	C	T	C	T	-0.1655	-0.1589	0.063	0.011749	0.035	2.26105e-06	22.3594
AD on SOD	rs12150984	A	G	A	G	0.0947	0.0003	0.0287	1	0.0184	2.65054e-07	26.4889
AD on SOD	rs12151021	G	A	G	A	-0.1071	-0.0117	0.0266	0.660693	0.0169	2.3386e-10	40.1611
AD on SOD	rs12291515	G	A	G	A	0.0986	-0.0475	0.039	0.223872	0.0221	8.13733e-06	19.9053
AD on SOD	rs12358692	T	C	T	C	0.0841	-0.0224	0.0258	0.389045	0.0154	4.73356e-08	29.8229
AD on SOD	rs12590654	A	G	A	G	-0.0906	0.0291	0.027	0.281838	0.0157	7.89426e-09	33.301
AD on SOD	rs13252043	T	C	T	C	0.114	-0.0075	0.0403	0.851138	0.0237	1.50835e-06	23.1373
AD on SOD	rs138190086	A	G	A	G	0.2535	-0.1387	0.0884	0.11749	0.0566	7.50643e-06	20.0596
AD on SOD	rs141739979	T	G	T	G	-0.4544	-0.2202	0.1271	0.0831764	0.0855	1.0688e-07	28.2452
AD on SOD	rs142366127	T	C	T	C	0.141	0.0095	0.0407	0.812831	0.0317	8.66939e-06	19.7843
AD on SOD	rs143429938	T	C	T	C	0.3535	-0.0317	0.0992	0.74131	0.0769	4.28866e-06	21.1313
AD on SOD	rs145729706	A	G	A	G	0.3868	0.1267	0.1057	0.229087	0.0683	1.48532e-08	32.0724
AD on SOD	rs1582763	A	G	A	G	-0.1232	0.0336	0.026	0.194984	0.0149	1.35705e-16	68.3674
AD on SOD	rs16895579	A	G	A	G	0.157	0.0154	0.061	0.794328	0.0349	6.84129e-06	20.2371
AD on SOD	rs17125924	G	A	G	A	0.1222	-0.0502	0.0434	0.245471	0.0246	6.78287e-07	24.6759
AD on SOD	rs17643262	A	G	A	G	0.247	0.0503	0.0434	0.245471	0.0243	2.85264e-24	103.319
AD on SOD	rs17878252	A	G	A	G	0.081	0.0345	0.0272	0.204174	0.0162	5.73303e-07	25
AD on SOD	rs1870148	A	G	A	G	0.0818	-0.0602	0.0305	0.0489779	0.0182	6.97318e-06	20.2006
AD on SOD	rs187857322	A	G	A	G	0.4764	-0.1832	0.1486	0.218776	0.1056	6.44122e-06	20.3524
AD on SOD	rs1908029	T	C	T	C	0.1088	-0.0286	0.0413	0.489779	0.0241	6.34595e-06	20.3809
AD on SOD	rs2830489	T	C	T	C	-0.0837	0.032	0.0276	0.245471	0.0162	2.38306e-07	26.6944
AD on SOD	rs2965112	G	A	G	A	-0.212	-0.0279	0.0394	0.47863	0.0261	4.56281e-16	65.9767
AD on SOD	rs2965169	C	A	C	A	-0.2056	-0.0208	0.0257	0.416869	0.0161	2.40578e-37	163.078
AD on SOD	rs3011479	A	G	A	G	0.07	-0.0065	0.0276	0.812831	0.0158	9.40673e-06	19.6283
AD on SOD	rs34971488	A	G	A	G	0.094	0.0758	0.0315	0.0162181	0.0198	2.05972e-06	22.5385
AD on SOD	rs35695568	T	G	T	G	0.1152	-0.0352	0.0421	0.40738	0.0247	3.1017e-06	21.7526
AD on SOD	rs3740688	T	G	T	G	0.0935	0	0.0253	1	0.0144	8.41127e-11	42.1598
AD on SOD	rs3752786	G	A	G	A	0.0964	0.0059	0.0294	0.851138	0.0209	3.97969e-06	21.2746
AD on SOD	rs383902	T	C	T	C	-0.0698	-0.0005	0.0264	0.977237	0.0151	3.79113e-06	21.3677
AD on SOD	rs3851179	C	T	C	T	0.1198	0.0087	0.0254	0.724436	0.0148	5.74554e-16	65.5225
AD on SOD	rs3865444	A	C	A	C	-0.0804	-0.004	0.0266	0.870964	0.0158	3.60702e-07	25.8939
AD on SOD	rs4574296	G	A	G	A	-0.1013	-0.0555	0.0418	0.186209	0.0223	5.55644e-06	20.6352
AD on SOD	rs6014724	G	A	G	A	-0.1319	0.0065	0.0437	0.891251	0.0259	3.53067e-07	25.9352
AD on SOD	rs61781270	A	G	A	G	0.077	0.0155	0.0294	0.60256	0.0171	6.70249e-06	20.2763
AD on SOD	rs62117224	A	G	A	G	-0.1773	-0.0283	0.0271	0.295121	0.0188	4.06775e-21	88.941
AD on SOD	rs62118471	C	T	C	T	-0.3579	-0.0454	0.0752	0.549541	0.076	2.48678e-06	22.1767
AD on SOD	rs6559689	T	C	T	C	0.1585	-0.06	0.0593	0.30903	0.0335	2.23039e-06	22.3856
AD on SOD	rs6710467	A	G	A	G	0.133	0.0132	0.033	0.691831	0.0195	9.07161e-12	46.5194
AD on SOD	rs6733839	T	C	T	C	0.1693	0.001	0.0257	0.977237	0.0154	4.10655e-28	120.857
AD on SOD	rs679515	C	T	C	T	-0.1508	0.0536	0.0329	0.102329	0.0183	1.71583e-16	67.9048
AD on SOD	rs71618613	C	A	C	A	-0.3901	0.0993	0.0929	0.281838	0.0882	9.73837e-06	19.5621
AD on SOD	rs72654445	A	G	A	G	-0.5425	-0.0233	0.0987	0.812831	0.0811	2.24283e-11	44.7464
AD on SOD	rs72993825	T	C	T	C	-0.1763	0.0541	0.0601	0.371535	0.036	9.72009e-07	23.9828
AD on SOD	rs73223431	T	C	T	C	0.0936	-0.0027	0.0258	0.912011	0.0153	9.49671e-10	37.4256
AD on SOD	rs7617515	C	A	C	A	0.0714	0.0093	0.028	0.74131	0.016	8.10089e-06	19.9139
AD on SOD	rs7618668	A	G	A	G	-0.1297	-0.0955	0.0424	0.0239883	0.0258	4.9787e-07	25.2721
AD on SOD	rs7686421	C	T	C	T	0.1562	-0.0562	0.0629	0.371535	0.035	8.0874e-06	19.9171
AD on SOD	rs77301115	A	G	A	G	0.9486	0.0221	0.0823	0.794328	0.0427	2.43494e-109	493.527
AD on SOD	rs79429216	A	G	A	G	0.5984	0.188	0.1098	0.0870964	0.0827	4.6282e-13	52.3567
AD on SOD	rs8064326	G	A	G	A	0.1992	0.0397	0.0679	0.562341	0.0442	6.58165e-06	20.3111
AD on SOD	rs8111708	G	A	G	A	0.0696	-0.0265	0.0257	0.301995	0.0151	4.04082e-06	21.2454
AD on SOD	rs8113514	G	A	G	A	-0.1481	-0.0019	0.0391	0.954993	0.0278	9.96625e-08	28.3805
AD on SOD	rs846879	A	G	A	G	0.1136	-0.0246	0.0265	0.354813	0.017	2.35136e-11	44.6538
AD on SOD	rs867230	A	C	A	C	0.1333	0.002	0.0255	0.933254	0.0158	3.26398e-17	71.1781
AD on SOD	rs909441	T	C	T	C	-0.1611	0.0084	0.048	0.870964	0.0351	4.43791e-06	21.0657
AD on SOD	rs921914	G	T	G	T	0.0672	0.0091	0.025	0.724436	0.0147	4.8441e-06	20.898
AD on SOD	rs9381563	T	C	T	C	-0.0821	0.0069	0.0255	0.794328	0.0148	2.90119e-08	30.7725
AD on SOD	rs9389138	G	T	G	T	0.0978	0.0089	0.0355	0.794328	0.0221	9.62908e-06	19.5836
AD on SOD	rs9787911	C	T	C	T	0.0662	-0.01	0.0249	0.691831	0.0144	4.28161e-06	21.1345
AD on tocopherol	rs10838651	A	G	A	G	0.1067	-0.0145	0.0078	0.0611195	0.0222	1.53744e-06	23.1006
AD on tocopherol	rs11168036	G	T	G	T	-0.0754	0.0031	0.0052	0.5487	0.0143	1.34411e-07	27.8017
AD on tocopherol	rs11767557	C	T	C	T	-0.1028	0.0019	0.0062	0.761001	0.0182	1.61994e-08	31.9039
AD on tocopherol	rs12150984	A	G	A	G	0.0947	0.017	0.0093	0.0683896	0.0184	2.65054e-07	26.4889
AD on tocopherol	rs1582763	A	G	A	G	-0.1232	-0.0009	0.0052	0.8592	0.0149	1.35705e-16	68.3674
AD on tocopherol	rs16895579	A	G	A	G	0.157	-0.0145	0.0126	0.2479	0.0349	6.84129e-06	20.2371
AD on tocopherol	rs17125924	G	A	G	A	0.1222	0.0026	0.0087	0.7671	0.0246	6.78287e-07	24.6759
AD on tocopherol	rs17643262	A	G	A	G	0.247	-0.0027	0.0088	0.7591	0.0243	2.85264e-24	103.319
AD on tocopherol	rs1870148	A	G	A	G	0.0818	0.0637	0.0565	0.2596	0.0182	6.97318e-06	20.2006
AD on tocopherol	rs2830489	T	C	T	C	-0.0837	-0.0046	0.006	0.4452	0.0162	2.38306e-07	26.6944
AD on tocopherol	rs383902	T	C	T	C	-0.0698	0.003	0.0053	0.5647	0.0151	3.79113e-06	21.3677
AD on tocopherol	rs3851179	C	T	C	T	0.1198	0.0023	0.0053	0.6665	0.0148	5.74554e-16	65.5225
AD on tocopherol	rs3865444	A	C	A	C	-0.0804	-0.0082	0.0052	0.1165	0.0158	3.60702e-07	25.8939
AD on tocopherol	rs6014724	G	A	G	A	-0.1319	-0.0019	0.0088	0.8266	0.0259	3.53067e-07	25.9352
AD on tocopherol	rs6559689	T	C	T	C	0.1585	-0.0108	0.0155	0.4864	0.0335	2.23039e-06	22.3856
AD on tocopherol	rs6710467	A	G	A	G	0.133	0.0051	0.007	0.4614	0.0195	9.07161e-12	46.5194
AD on tocopherol	rs7618668	A	G	A	G	-0.1297	-0.0037	0.0081	0.646501	0.0258	4.9787e-07	25.2721
AD on tocopherol	rs921914	G	T	G	T	0.0672	-0.0016	0.0052	0.7596	0.0147	4.8441e-06	20.898
AD on tocopherol	rs9381563	T	C	T	C	-0.0821	0.0077	0.0053	0.1459	0.0148	2.90119e-08	30.7725
AD on tocopherol	rs9389138	G	T	G	T	0.0978	0.0116	0.0163	0.4796	0.0221	9.62908e-06	19.5836
AD on tocopherol	rs9787911	C	T	C	T	0.0662	-0.0002	0.0052	0.9762	0.0144	4.28161e-06	21.1345
AD on GPX	rs10407439	G	A	G	A	0.2152	-0.0118	0.0274	0.660693	0.0169	3.84055e-37	162.148
AD on GPX	rs10838651	A	G	A	G	0.1067	0.031	0.0395	0.436516	0.0222	1.53744e-06	23.1006
AD on GPX	rs11038990	T	C	T	C	0.1232	0.0496	0.04	0.213796	0.0239	2.53886e-07	26.5721
AD on GPX	rs111278137	A	G	A	G	-0.4735	0.1264	0.0871	0.147911	0.0713	3.1166e-11	44.1023
AD on GPX	rs11168036	G	T	G	T	-0.0754	-0.0224	0.0251	0.371535	0.0143	1.34411e-07	27.8017
AD on GPX	rs112803677	A	G	A	G	0.1764	0.0047	0.0345	0.891251	0.0396	8.40711e-06	19.843
AD on GPX	rs117089239	T	C	T	C	0.3038	0.0498	0.0751	0.512861	0.068	7.90846e-06	19.9599
AD on GPX	rs117240937	A	G	A	G	-0.3122	0.0051	0.1302	0.977237	0.0672	3.38706e-06	21.5838
AD on GPX	rs117394726	C	A	C	A	0.2193	-0.0243	0.0672	0.724436	0.0465	2.40374e-06	22.2419
AD on GPX	rs11767557	C	T	C	T	-0.1028	-0.0587	0.0299	0.0501187	0.0182	1.61994e-08	31.9039
AD on GPX	rs11823949	A	G	A	G	-0.0968	-0.0215	0.0256	0.398107	0.0165	4.44643e-09	34.4178
AD on GPX	rs11879980	C	T	C	T	-0.1655	-0.0655	0.0631	0.301995	0.035	2.26105e-06	22.3594
AD on GPX	rs12150984	A	G	A	G	0.0947	-0.0161	0.0287	0.57544	0.0184	2.65054e-07	26.4889
AD on GPX	rs12151021	G	A	G	A	-0.1071	0.0275	0.0266	0.301995	0.0169	2.3386e-10	40.1611
AD on GPX	rs12291515	G	A	G	A	0.0986	-0.0193	0.039	0.616595	0.0221	8.13733e-06	19.9053
AD on GPX	rs12358692	T	C	T	C	0.0841	-0.0198	0.0258	0.446684	0.0154	4.73356e-08	29.8229
AD on GPX	rs12590654	A	G	A	G	-0.0906	0.0061	0.027	0.812831	0.0157	7.89426e-09	33.301
AD on GPX	rs13252043	T	C	T	C	0.114	0.0613	0.0403	0.128825	0.0237	1.50835e-06	23.1373
AD on GPX	rs138190086	A	G	A	G	0.2535	-0.0128	0.0884	0.891251	0.0566	7.50643e-06	20.0596
AD on GPX	rs141739979	T	G	T	G	-0.4544	0.0085	0.1271	0.954993	0.0855	1.0688e-07	28.2452
AD on GPX	rs142366127	T	C	T	C	0.141	-0.02	0.0407	0.616595	0.0317	8.66939e-06	19.7843
AD on GPX	rs143429938	T	C	T	C	0.3535	0.0915	0.0991	0.354813	0.0769	4.28866e-06	21.1313
AD on GPX	rs145729706	A	G	A	G	0.3868	0.1563	0.1057	0.138038	0.0683	1.48532e-08	32.0724
AD on GPX	rs1582763	A	G	A	G	-0.1232	-0.0094	0.0259	0.707946	0.0149	1.35705e-16	68.3674
AD on GPX	rs16895579	A	G	A	G	0.157	-0.0064	0.0611	0.912011	0.0349	6.84129e-06	20.2371
AD on GPX	rs17125924	G	A	G	A	0.1222	0.0513	0.0434	0.239883	0.0246	6.78287e-07	24.6759
AD on GPX	rs17643262	A	G	A	G	0.247	0.0022	0.0434	0.954993	0.0243	2.85264e-24	103.319
AD on GPX	rs17878252	A	G	A	G	0.081	-0.0089	0.0272	0.74131	0.0162	5.73303e-07	25
AD on GPX	rs1870148	A	G	A	G	0.0818	-0.047	0.0305	0.123027	0.0182	6.97318e-06	20.2006
AD on GPX	rs187857322	A	G	A	G	0.4764	0.2231	0.1485	0.131826	0.1056	6.44122e-06	20.3524
AD on GPX	rs1908029	T	C	T	C	0.1088	0.0779	0.0413	0.0588844	0.0241	6.34595e-06	20.3809
AD on GPX	rs2830489	T	C	T	C	-0.0837	-0.0229	0.0276	0.40738	0.0162	2.38306e-07	26.6944
AD on GPX	rs2965112	G	A	G	A	-0.212	-0.0006	0.0394	0.977237	0.0261	4.56281e-16	65.9767
AD on GPX	rs2965169	C	A	C	A	-0.2056	0.02	0.0257	0.436516	0.0161	2.40578e-37	163.078
AD on GPX	rs3011479	A	G	A	G	0.07	-0.0123	0.0276	0.660693	0.0158	9.40673e-06	19.6283
AD on GPX	rs34971488	A	G	A	G	0.094	0.0219	0.0315	0.489779	0.0198	2.05972e-06	22.5385
AD on GPX	rs35695568	T	G	T	G	0.1152	-0.0054	0.0421	0.891251	0.0247	3.1017e-06	21.7526
AD on GPX	rs3740688	T	G	T	G	0.0935	0.035	0.0253	0.165959	0.0144	8.41127e-11	42.1598
AD on GPX	rs3752786	G	A	G	A	0.0964	0.0248	0.0294	0.398107	0.0209	3.97969e-06	21.2746
AD on GPX	rs383902	T	C	T	C	-0.0698	-0.0073	0.0264	0.776247	0.0151	3.79113e-06	21.3677
AD on GPX	rs3851179	C	T	C	T	0.1198	-0.0322	0.0254	0.204174	0.0148	5.74554e-16	65.5225
AD on GPX	rs3865444	A	C	A	C	-0.0804	-0.044	0.0265	0.0977237	0.0158	3.60702e-07	25.8939
AD on GPX	rs4574296	G	A	G	A	-0.1013	-0.0023	0.0418	0.954993	0.0223	5.55644e-06	20.6352
AD on GPX	rs6014724	G	A	G	A	-0.1319	-0.0613	0.0436	0.162181	0.0259	3.53067e-07	25.9352
AD on GPX	rs61781270	A	G	A	G	0.077	0.0127	0.0294	0.660693	0.0171	6.70249e-06	20.2763
AD on GPX	rs62117224	A	G	A	G	-0.1773	0.0251	0.0271	0.354813	0.0188	4.06775e-21	88.941
AD on GPX	rs62118471	C	T	C	T	-0.3579	0.0292	0.0752	0.691831	0.076	2.48678e-06	22.1767
AD on GPX	rs6559689	T	C	T	C	0.1585	-0.1235	0.0592	0.0371535	0.0335	2.23039e-06	22.3856
AD on GPX	rs6710467	A	G	A	G	0.133	0.0264	0.033	0.426581	0.0195	9.07161e-12	46.5194
AD on GPX	rs6733839	T	C	T	C	0.1693	-0.0108	0.0257	0.676083	0.0154	4.10655e-28	120.857
AD on GPX	rs679515	C	T	C	T	-0.1508	0.0156	0.0329	0.630957	0.0183	1.71583e-16	67.9048
AD on GPX	rs71618613	C	A	C	A	-0.3901	-0.0976	0.0928	0.295121	0.0882	9.73837e-06	19.5621
AD on GPX	rs72654445	A	G	A	G	-0.5425	-0.1329	0.0987	0.177828	0.0811	2.24283e-11	44.7464
AD on GPX	rs72993825	T	C	T	C	-0.1763	-0.0136	0.0601	0.812831	0.036	9.72009e-07	23.9828
AD on GPX	rs73223431	T	C	T	C	0.0936	0.0062	0.0258	0.812831	0.0153	9.49671e-10	37.4256
AD on GPX	rs7617515	C	A	C	A	0.0714	0.0472	0.028	0.0912011	0.016	8.10089e-06	19.9139
AD on GPX	rs7618668	A	G	A	G	-0.1297	0.0173	0.0424	0.676083	0.0258	4.9787e-07	25.2721
AD on GPX	rs7686421	C	T	C	T	0.1562	0.0819	0.0629	0.194984	0.035	8.0874e-06	19.9171
AD on GPX	rs77301115	A	G	A	G	0.9486	-0.0827	0.0822	0.316228	0.0427	2.43494e-109	493.527
AD on GPX	rs79429216	A	G	A	G	0.5984	0.018	0.1098	0.870964	0.0827	4.6282e-13	52.3567
AD on GPX	rs8064326	G	A	G	A	0.1992	-0.0269	0.0678	0.691831	0.0442	6.58165e-06	20.3111
AD on GPX	rs8111708	G	A	G	A	0.0696	-0.0032	0.0257	0.891251	0.0151	4.04082e-06	21.2454
AD on GPX	rs8113514	G	A	G	A	-0.1481	-0.0134	0.0391	0.724436	0.0278	9.96625e-08	28.3805
AD on GPX	rs846879	A	G	A	G	0.1136	-0.0225	0.0265	0.398107	0.017	2.35136e-11	44.6538
AD on GPX	rs867230	A	C	A	C	0.1333	-0.0143	0.0254	0.57544	0.0158	3.26398e-17	71.1781
AD on GPX	rs909441	T	C	T	C	-0.1611	0.0119	0.048	0.812831	0.0351	4.43791e-06	21.0657
AD on GPX	rs921914	G	T	G	T	0.0672	0.0527	0.025	0.0354813	0.0147	4.8441e-06	20.898
AD on GPX	rs9381563	T	C	T	C	-0.0821	0.0106	0.0255	0.676083	0.0148	2.90119e-08	30.7725
AD on GPX	rs9389138	G	T	G	T	0.0978	0.0018	0.0355	0.954993	0.0221	9.62908e-06	19.5836
AD on GPX	rs9787911	C	T	C	T	0.0662	0.0078	0.0249	0.758578	0.0144	4.28161e-06	21.1345
AD on GST	rs10407439	G	A	G	A	0.2152	-0.03	0.0274	0.275423	0.0169	3.84055e-37	162.148
AD on GST	rs10838651	A	G	A	G	0.1067	0.0265	0.0395	0.501187	0.0222	1.53744e-06	23.1006
AD on GST	rs11038990	T	C	T	C	0.1232	0.0449	0.04	0.263027	0.0239	2.53886e-07	26.5721
AD on GST	rs111278137	A	G	A	G	-0.4735	-0.0369	0.0871	0.676083	0.0713	3.1166e-11	44.1023
AD on GST	rs11168036	G	T	G	T	-0.0754	0.0057	0.0251	0.812831	0.0143	1.34411e-07	27.8017
AD on GST	rs112803677	A	G	A	G	0.1764	-0.0275	0.0345	0.426581	0.0396	8.40711e-06	19.843
AD on GST	rs117089239	T	C	T	C	0.3038	0.0172	0.0751	0.812831	0.068	7.90846e-06	19.9599
AD on GST	rs117240937	A	G	A	G	-0.3122	0.1945	0.1301	0.134896	0.0672	3.38706e-06	21.5838
AD on GST	rs117394726	C	A	C	A	0.2193	-0.0653	0.0672	0.331131	0.0465	2.40374e-06	22.2419
AD on GST	rs11767557	C	T	C	T	-0.1028	0.0349	0.0299	0.245471	0.0182	1.61994e-08	31.9039
AD on GST	rs11823949	A	G	A	G	-0.0968	0.0048	0.0256	0.851138	0.0165	4.44643e-09	34.4178
AD on GST	rs11879980	C	T	C	T	-0.1655	0.0585	0.0631	0.354813	0.035	2.26105e-06	22.3594
AD on GST	rs12150984	A	G	A	G	0.0947	-0.0052	0.0287	0.851138	0.0184	2.65054e-07	26.4889
AD on GST	rs12151021	G	A	G	A	-0.1071	-0.0233	0.0266	0.380189	0.0169	2.3386e-10	40.1611
AD on GST	rs12291515	G	A	G	A	0.0986	0.0112	0.039	0.776247	0.0221	8.13733e-06	19.9053
AD on GST	rs12358692	T	C	T	C	0.0841	0.0192	0.0259	0.457088	0.0154	4.73356e-08	29.8229
AD on GST	rs12590654	A	G	A	G	-0.0906	-0.0035	0.027	0.891251	0.0157	7.89426e-09	33.301
AD on GST	rs13252043	T	C	T	C	0.114	-0.0678	0.0403	0.0933254	0.0237	1.50835e-06	23.1373
AD on GST	rs138190086	A	G	A	G	0.2535	0.0783	0.0884	0.371535	0.0566	7.50643e-06	20.0596
AD on GST	rs141739979	T	G	T	G	-0.4544	0.0716	0.127	0.57544	0.0855	1.0688e-07	28.2452
AD on GST	rs142366127	T	C	T	C	0.141	-0.049	0.0407	0.229087	0.0317	8.66939e-06	19.7843
AD on GST	rs143429938	T	C	T	C	0.3535	0.0264	0.0992	0.794328	0.0769	4.28866e-06	21.1313
AD on GST	rs145729706	A	G	A	G	0.3868	-0.113	0.1057	0.288403	0.0683	1.48532e-08	32.0724
AD on GST	rs1582763	A	G	A	G	-0.1232	0.027	0.026	0.295121	0.0149	1.35705e-16	68.3674
AD on GST	rs16895579	A	G	A	G	0.157	-0.0099	0.0611	0.870964	0.0349	6.84129e-06	20.2371
AD on GST	rs17125924	G	A	G	A	0.1222	-0.0334	0.0434	0.436516	0.0246	6.78287e-07	24.6759
AD on GST	rs17643262	A	G	A	G	0.247	-0.0476	0.0434	0.269153	0.0243	2.85264e-24	103.319
AD on GST	rs17878252	A	G	A	G	0.081	-0.017	0.0272	0.537032	0.0162	5.73303e-07	25
AD on GST	rs1870148	A	G	A	G	0.0818	0.0168	0.0305	0.588844	0.0182	6.97318e-06	20.2006
AD on GST	rs187857322	A	G	A	G	0.4764	-0.0344	0.1486	0.812831	0.1056	6.44122e-06	20.3524
AD on GST	rs1908029	T	C	T	C	0.1088	-0.0729	0.0413	0.0776247	0.0241	6.34595e-06	20.3809
AD on GST	rs2830489	T	C	T	C	-0.0837	-0.003	0.0276	0.912011	0.0162	2.38306e-07	26.6944
AD on GST	rs2965112	G	A	G	A	-0.212	-0.0375	0.0394	0.338844	0.0261	4.56281e-16	65.9767
AD on GST	rs2965169	C	A	C	A	-0.2056	0.0211	0.0257	0.416869	0.0161	2.40578e-37	163.078
AD on GST	rs3011479	A	G	A	G	0.07	0.0061	0.0276	0.831764	0.0158	9.40673e-06	19.6283
AD on GST	rs34971488	A	G	A	G	0.094	0.0054	0.0315	0.870964	0.0198	2.05972e-06	22.5385
AD on GST	rs35695568	T	G	T	G	0.1152	0.0008	0.0422	0.977237	0.0247	3.1017e-06	21.7526
AD on GST	rs3740688	T	G	T	G	0.0935	-0.0025	0.0253	0.912011	0.0144	8.41127e-11	42.1598
AD on GST	rs3752786	G	A	G	A	0.0964	0.0192	0.0294	0.512861	0.0209	3.97969e-06	21.2746
AD on GST	rs383902	T	C	T	C	-0.0698	-0.0409	0.0264	0.120226	0.0151	3.79113e-06	21.3677
AD on GST	rs3851179	C	T	C	T	0.1198	-0.0014	0.0254	0.954993	0.0148	5.74554e-16	65.5225
AD on GST	rs3865444	A	C	A	C	-0.0804	-0.0099	0.0266	0.707946	0.0158	3.60702e-07	25.8939
AD on GST	rs4574296	G	A	G	A	-0.1013	0.0409	0.0418	0.331131	0.0223	5.55644e-06	20.6352
AD on GST	rs6014724	G	A	G	A	-0.1319	0.0026	0.0437	0.954993	0.0259	3.53067e-07	25.9352
AD on GST	rs61781270	A	G	A	G	0.077	-0.042	0.0294	0.154882	0.0171	6.70249e-06	20.2763
AD on GST	rs62117224	A	G	A	G	-0.1773	0.0085	0.0271	0.758578	0.0188	4.06775e-21	88.941
AD on GST	rs62118471	C	T	C	T	-0.3579	-0.0567	0.0752	0.446684	0.076	2.48678e-06	22.1767
AD on GST	rs6559689	T	C	T	C	0.1585	-0.0224	0.0593	0.707946	0.0335	2.23039e-06	22.3856
AD on GST	rs6710467	A	G	A	G	0.133	0.045	0.033	0.17378	0.0195	9.07161e-12	46.5194
AD on GST	rs6733839	T	C	T	C	0.1693	-0.0461	0.0257	0.0724436	0.0154	4.10655e-28	120.857
AD on GST	rs679515	C	T	C	T	-0.1508	0.0447	0.0329	0.17378	0.0183	1.71583e-16	67.9048
AD on GST	rs71618613	C	A	C	A	-0.3901	-0.0796	0.0929	0.389045	0.0882	9.73837e-06	19.5621
AD on GST	rs72654445	A	G	A	G	-0.5425	-0.0007	0.0987	1	0.0811	2.24283e-11	44.7464
AD on GST	rs72993825	T	C	T	C	-0.1763	0.0029	0.0601	0.954993	0.036	9.72009e-07	23.9828
AD on GST	rs73223431	T	C	T	C	0.0936	0.0297	0.0258	0.251189	0.0153	9.49671e-10	37.4256
AD on GST	rs7617515	C	A	C	A	0.0714	-0.0195	0.028	0.489779	0.016	8.10089e-06	19.9139
AD on GST	rs7618668	A	G	A	G	-0.1297	0.0378	0.0424	0.371535	0.0258	4.9787e-07	25.2721
AD on GST	rs7686421	C	T	C	T	0.1562	-0.0967	0.0628	0.123027	0.035	8.0874e-06	19.9171
AD on GST	rs77301115	A	G	A	G	0.9486	-0.0426	0.0823	0.60256	0.0427	2.43494e-109	493.527
AD on GST	rs79429216	A	G	A	G	0.5984	-0.1813	0.1098	0.0977237	0.0827	4.6282e-13	52.3567
AD on GST	rs8064326	G	A	G	A	0.1992	0.0601	0.0679	0.380189	0.0442	6.58165e-06	20.3111
AD on GST	rs8111708	G	A	G	A	0.0696	0.0039	0.0257	0.870964	0.0151	4.04082e-06	21.2454
AD on GST	rs8113514	G	A	G	A	-0.1481	-0.0249	0.0391	0.524807	0.0278	9.96625e-08	28.3805
AD on GST	rs846879	A	G	A	G	0.1136	-0.0063	0.0265	0.812831	0.017	2.35136e-11	44.6538
AD on GST	rs867230	A	C	A	C	0.1333	-0.0334	0.0254	0.190546	0.0158	3.26398e-17	71.1781
AD on GST	rs909441	T	C	T	C	-0.1611	0.0159	0.0479	0.74131	0.0351	4.43791e-06	21.0657
AD on GST	rs921914	G	T	G	T	0.0672	-0.0182	0.025	0.467735	0.0147	4.8441e-06	20.898
AD on GST	rs9381563	T	C	T	C	-0.0821	0.0231	0.0255	0.363078	0.0148	2.90119e-08	30.7725
AD on GST	rs9389138	G	T	G	T	0.0978	0.0106	0.0355	0.758578	0.0221	9.62908e-06	19.5836
AD on GST	rs9787911	C	T	C	T	0.0662	0.0105	0.0249	0.676083	0.0144	4.28161e-06	21.1345
AD on TBIL	rs10407439	G	A	G	A	0.2152	0.021677	0.011363	0.0564339	0.0169	3.84055e-37	162.148
AD on TBIL	rs10838651	A	G	A	G	0.1067	0.0022618	0.016574	0.89145	0.0222	1.53744e-06	23.1006
AD on TBIL	rs11038990	T	C	T	C	0.1232	0.002126	0.017259	0.90196	0.0239	2.53886e-07	26.5721
AD on TBIL	rs111278137	A	G	A	G	-0.4735	-0.0054614	0.037072	0.88288	0.0713	3.1166e-11	44.1023
AD on TBIL	rs11168036	G	T	G	T	-0.0754	0.014437	0.010426	0.16613	0.0143	1.34411e-07	27.8017
AD on TBIL	rs112803677	A	G	A	G	0.1764	-0.0044896	0.014348	0.75435	0.0396	8.40711e-06	19.843
AD on TBIL	rs117089239	T	C	T	C	0.3038	-0.093723	0.032045	0.00344802	0.068	7.90846e-06	19.9599
AD on TBIL	rs117240937	A	G	A	G	-0.3122	-0.00022338	0.05671	0.99686	0.0672	3.38706e-06	21.5838
AD on TBIL	rs117394726	C	A	C	A	0.2193	0.00071014	0.02922	0.98061	0.0465	2.40374e-06	22.2419
AD on TBIL	rs11767557	C	T	C	T	-0.1028	-0.00013783	0.012613	0.99128	0.0182	1.61994e-08	31.9039
AD on TBIL	rs11823949	A	G	A	G	-0.0968	0.015606	0.010896	0.15208	0.0165	4.44643e-09	34.4178
AD on TBIL	rs11879980	C	T	C	T	-0.1655	-0.036167	0.025234	0.15178	0.035	2.26105e-06	22.3594
AD on TBIL	rs12150984	A	G	A	G	0.0947	0.0077884	0.011713	0.50608	0.0184	2.65054e-07	26.4889
AD on TBIL	rs12151021	G	A	G	A	-0.1071	-0.013042	0.011104	0.2402	0.0169	2.3386e-10	40.1611
AD on TBIL	rs12291515	G	A	G	A	0.0986	0.022776	0.016624	0.17066	0.0221	8.13733e-06	19.9053
AD on TBIL	rs12358692	T	C	T	C	0.0841	0.011429	0.010938	0.29608	0.0154	4.73356e-08	29.8229
AD on TBIL	rs12590654	A	G	A	G	-0.0906	-0.014165	0.011019	0.19861	0.0157	7.89426e-09	33.301
AD on TBIL	rs13252043	T	C	T	C	0.114	0.03592	0.01773	0.0427701	0.0237	1.50835e-06	23.1373
AD on TBIL	rs138190086	A	G	A	G	0.2535	0.010563	0.037903	0.780489	0.0566	7.50643e-06	20.0596
AD on TBIL	rs138727474	T	C	T	C	-0.2515	-0.077968	0.029315	0.00782186	0.0545	3.93704e-06	21.2953
AD on TBIL	rs141739979	T	G	T	G	-0.4544	-0.080908	0.057032	0.156	0.0855	1.0688e-07	28.2452
AD on TBIL	rs142366127	T	C	T	C	0.141	0.037721	0.01747	0.0308361	0.0317	8.66939e-06	19.7843
AD on TBIL	rs143429938	T	C	T	C	0.3535	0.021231	0.042956	0.621139	0.0769	4.28866e-06	21.1313
AD on TBIL	rs145729706	A	G	A	G	0.3868	-0.015927	0.040902	0.696979	0.0683	1.48532e-08	32.0724
AD on TBIL	rs1582763	A	G	A	G	-0.1232	0.018434	0.010683	0.0844423	0.0149	1.35705e-16	68.3674
AD on TBIL	rs16895579	A	G	A	G	0.157	-0.017565	0.026602	0.50908	0.0349	6.84129e-06	20.2371
AD on TBIL	rs17125924	G	A	G	A	0.1222	-0.0027807	0.017976	0.87707	0.0246	6.78287e-07	24.6759
AD on TBIL	rs17643262	A	G	A	G	0.247	0.034406	0.017935	0.0550706	0.0243	2.85264e-24	103.319
AD on TBIL	rs17878252	A	G	A	G	0.081	0.0099733	0.01152	0.38663	0.0162	5.73303e-07	25
AD on TBIL	rs1870148	A	G	A	G	0.0818	-0.0010347	0.012774	0.93544	0.0182	6.97318e-06	20.2006
AD on TBIL	rs1908029	T	C	T	C	0.1088	0.025556	0.018207	0.16043	0.0241	6.34595e-06	20.3809
AD on TBIL	rs2830489	T	C	T	C	-0.0837	0.0045061	0.011611	0.697961	0.0162	2.38306e-07	26.6944
AD on TBIL	rs2965112	G	A	G	A	-0.212	-0.023069	0.016517	0.16251	0.0261	4.56281e-16	65.9767
AD on TBIL	rs2965169	C	A	C	A	-0.2056	-0.0085892	0.010653	0.42009	0.0161	2.40578e-37	163.078
AD on TBIL	rs3011479	A	G	A	G	0.07	0.016314	0.011503	0.15611	0.0158	9.40673e-06	19.6283
AD on TBIL	rs34971488	A	G	A	G	0.094	-0.0066205	0.013009	0.61081	0.0198	2.05972e-06	22.5385
AD on TBIL	rs35695568	T	G	T	G	0.1152	-0.011621	0.01766	0.51052	0.0247	3.1017e-06	21.7526
AD on TBIL	rs3740688	T	G	T	G	0.0935	-0.0031688	0.010421	0.761071	0.0144	8.41127e-11	42.1598
AD on TBIL	rs3752786	G	A	G	A	0.0964	0.014256	0.012345	0.24814	0.0209	3.97969e-06	21.2746
AD on TBIL	rs383902	T	C	T	C	-0.0698	0.0099746	0.011011	0.36501	0.0151	3.79113e-06	21.3677
AD on TBIL	rs3851179	C	T	C	T	0.1198	0.0087964	0.010716	0.41172	0.0148	5.74554e-16	65.5225
AD on TBIL	rs3865444	A	C	A	C	-0.0804	0.048176	0.011058	1.3206e-05	0.0158	3.60702e-07	25.8939
AD on TBIL	rs4574296	G	A	G	A	-0.1013	0.017793	0.017154	0.29961	0.0223	5.55644e-06	20.6352
AD on TBIL	rs6014724	G	A	G	A	-0.1319	-0.01546	0.018375	0.40015	0.0259	3.53067e-07	25.9352
AD on TBIL	rs61781270	A	G	A	G	0.077	-0.0091547	0.012203	0.45313	0.0171	6.70249e-06	20.2763
AD on TBIL	rs62039712	A	G	A	G	0.1528	0.012357	0.016493	0.45369	0.0288	1.1233e-07	28.1489
AD on TBIL	rs62117224	A	G	A	G	-0.1773	0.023159	0.01122	0.0390202	0.0188	4.06775e-21	88.941
AD on TBIL	rs62118471	C	T	C	T	-0.3579	-0.047686	0.033876	0.15924	0.076	2.48678e-06	22.1767
AD on TBIL	rs6559689	T	C	T	C	0.1585	-0.062829	0.025053	0.0121459	0.0335	2.23039e-06	22.3856
AD on TBIL	rs6710467	A	G	A	G	0.133	0.011882	0.014109	0.39971	0.0195	9.07161e-12	46.5194
AD on TBIL	rs6733839	T	C	T	C	0.1693	-0.010883	0.01078	0.31272	0.0154	4.10655e-28	120.857
AD on TBIL	rs679515	C	T	C	T	-0.1508	0.017994	0.013593	0.1856	0.0183	1.71583e-16	67.9048
AD on TBIL	rs71618613	C	A	C	A	-0.3901	-0.027516	0.038884	0.47917	0.0882	9.73837e-06	19.5621
AD on TBIL	rs72654445	A	G	A	G	-0.5425	0.044204	0.046847	0.34539	0.0811	2.24283e-11	44.7464
AD on TBIL	rs72993825	T	C	T	C	-0.1763	0.05178	0.025698	0.0439127	0.036	9.72009e-07	23.9828
AD on TBIL	rs73223431	T	C	T	C	0.0936	0.009175	0.010765	0.39404	0.0153	9.49671e-10	37.4256
AD on TBIL	rs7617515	C	A	C	A	0.0714	-0.0034799	0.011555	0.763291	0.016	8.10089e-06	19.9139
AD on TBIL	rs76185277	A	C	A	C	0.2034	0.024602	0.038204	0.5196	0.0457	8.55646e-06	19.8093
AD on TBIL	rs7618668	A	G	A	G	-0.1297	0.005932	0.017987	0.741559	0.0258	4.9787e-07	25.2721
AD on TBIL	rs7686421	C	T	C	T	0.1562	0.043233	0.027061	0.11013	0.035	8.0874e-06	19.9171
AD on TBIL	rs77301115	A	G	A	G	0.9486	0.0087785	0.032583	0.78761	0.0427	2.43494e-109	493.527
AD on TBIL	rs79429216	A	G	A	G	0.5984	0.022652	0.046713	0.62774	0.0827	4.6282e-13	52.3567
AD on TBIL	rs8064326	G	A	G	A	0.1992	-0.021051	0.028437	0.45913	0.0442	6.58165e-06	20.3111
AD on TBIL	rs8111708	G	A	G	A	0.0696	-0.0012901	0.010877	0.90559	0.0151	4.04082e-06	21.2454
AD on TBIL	rs8113514	G	A	G	A	-0.1481	-0.016365	0.017483	0.34923	0.0278	9.96625e-08	28.3805
AD on TBIL	rs846879	A	G	A	G	0.1136	0.013859	0.010733	0.1966	0.017	2.35136e-11	44.6538
AD on TBIL	rs867230	A	C	A	C	0.1333	0.0097245	0.010616	0.35966	0.0158	3.26398e-17	71.1781
AD on TBIL	rs909441	T	C	T	C	-0.1611	0.013957	0.02036	0.493021	0.0351	4.43791e-06	21.0657
AD on TBIL	rs921914	G	T	G	T	0.0672	-0.0036334	0.010595	0.731659	0.0147	4.8441e-06	20.898
AD on TBIL	rs9381563	T	C	T	C	-0.0821	-0.0016274	0.010847	0.88075	0.0148	2.90119e-08	30.7725
AD on TBIL	rs9389138	G	T	G	T	0.0978	-0.016242	0.014466	0.26154	0.0221	9.62908e-06	19.5836
AD on TBIL	rs9787911	C	T	C	T	0.0662	0.012526	0.010508	0.23322	0.0144	4.28161e-06	21.1345
AD on UA	rs10407439	G	A	G	A	0.2152	-0.0081969	0.17984	0.96365	0.0169	3.84055e-37	162.148
AD on UA	rs10838651	A	G	A	G	0.1067	0.19908	0.26231	0.44788	0.0222	1.53744e-06	23.1006
AD on UA	rs11038990	T	C	T	C	0.1232	-0.10368	0.27312	0.704241	0.0239	2.53886e-07	26.5721
AD on UA	rs111278137	A	G	A	G	-0.4735	-0.15227	0.58633	0.79509	0.0713	3.1166e-11	44.1023
AD on UA	rs11168036	G	T	G	T	-0.0754	0.0023528	0.16498	0.98862	0.0143	1.34411e-07	27.8017
AD on UA	rs112803677	A	G	A	G	0.1764	-0.045409	0.22707	0.8415	0.0396	8.40711e-06	19.843
AD on UA	rs117089239	T	C	T	C	0.3038	-0.038873	0.50704	0.93889	0.068	7.90846e-06	19.9599
AD on UA	rs117240937	A	G	A	G	-0.3122	0.5352	0.89753	0.55097	0.0672	3.38706e-06	21.5838
AD on UA	rs117394726	C	A	C	A	0.2193	0.70071	0.46242	0.12969	0.0465	2.40374e-06	22.2419
AD on UA	rs11767557	C	T	C	T	-0.1028	0.30504	0.19958	0.12641	0.0182	1.61994e-08	31.9039
AD on UA	rs11823949	A	G	A	G	-0.0968	-0.0881	0.17244	0.60943	0.0165	4.44643e-09	34.4178
AD on UA	rs11879980	C	T	C	T	-0.1655	-0.77504	0.39922	0.0522096	0.035	2.26105e-06	22.3594
AD on UA	rs12150984	A	G	A	G	0.0947	0.022637	0.18535	0.90279	0.0184	2.65054e-07	26.4889
AD on UA	rs12151021	G	A	G	A	-0.1071	0.18266	0.17572	0.29858	0.0169	2.3386e-10	40.1611
AD on UA	rs12291515	G	A	G	A	0.0986	0.13029	0.26303	0.62036	0.0221	8.13733e-06	19.9053
AD on UA	rs12358692	T	C	T	C	0.0841	0.0096581	0.17308	0.9555	0.0154	4.73356e-08	29.8229
AD on UA	rs12590654	A	G	A	G	-0.0906	0.034454	0.17438	0.84337	0.0157	7.89426e-09	33.301
AD on UA	rs13252043	T	C	T	C	0.114	0.16168	0.28053	0.564381	0.0237	1.50835e-06	23.1373
AD on UA	rs138190086	A	G	A	G	0.2535	-0.12588	0.60004	0.83383	0.0566	7.50643e-06	20.0596
AD on UA	rs138727474	T	C	T	C	-0.2515	0.27288	0.46381	0.5563	0.0545	3.93704e-06	21.2953
AD on UA	rs141739979	T	G	T	G	-0.4544	0.66314	0.90193	0.46219	0.0855	1.0688e-07	28.2452
AD on UA	rs142366127	T	C	T	C	0.141	-0.14046	0.27639	0.611321	0.0317	8.66939e-06	19.7843
AD on UA	rs143429938	T	C	T	C	0.3535	-1.4819	0.6797	0.0292462	0.0769	4.28866e-06	21.1313
AD on UA	rs145729706	A	G	A	G	0.3868	-0.19104	0.64676	0.767701	0.0683	1.48532e-08	32.0724
AD on UA	rs1582763	A	G	A	G	-0.1232	-0.12741	0.16907	0.45111	0.0149	1.35705e-16	68.3674
AD on UA	rs16895579	A	G	A	G	0.157	0.37871	0.42117	0.36855	0.0349	6.84129e-06	20.2371
AD on UA	rs17125924	G	A	G	A	0.1222	-0.089839	0.28444	0.75212	0.0246	6.78287e-07	24.6759
AD on UA	rs17643262	A	G	A	G	0.247	-0.47535	0.28381	0.093955	0.0243	2.85264e-24	103.319
AD on UA	rs17878252	A	G	A	G	0.081	0.20821	0.18228	0.25335	0.0162	5.73303e-07	25
AD on UA	rs1870148	A	G	A	G	0.0818	-0.29716	0.20213	0.14151	0.0182	6.97318e-06	20.2006
AD on UA	rs1908029	T	C	T	C	0.1088	-0.032275	0.28806	0.91079	0.0241	6.34595e-06	20.3809
AD on UA	rs2830489	T	C	T	C	-0.0837	0.035439	0.18376	0.84707	0.0162	2.38306e-07	26.6944
AD on UA	rs2965112	G	A	G	A	-0.212	0.21259	0.26135	0.41598	0.0261	4.56281e-16	65.9767
AD on UA	rs2965169	C	A	C	A	-0.2056	0.3811	0.16857	0.0237739	0.0161	2.40578e-37	163.078
AD on UA	rs3011479	A	G	A	G	0.07	-0.29354	0.18202	0.10681	0.0158	9.40673e-06	19.6283
AD on UA	rs34971488	A	G	A	G	0.094	-0.35967	0.20585	0.0805991	0.0198	2.05972e-06	22.5385
AD on UA	rs35695568	T	G	T	G	0.1152	-0.023502	0.27948	0.93298	0.0247	3.1017e-06	21.7526
AD on UA	rs3740688	T	G	T	G	0.0935	0.17995	0.16492	0.2752	0.0144	8.41127e-11	42.1598
AD on UA	rs3752786	G	A	G	A	0.0964	-0.54226	0.19534	0.00550465	0.0209	3.97969e-06	21.2746
AD on UA	rs383902	T	C	T	C	-0.0698	0.25956	0.17426	0.13635	0.0151	3.79113e-06	21.3677
AD on UA	rs3851179	C	T	C	T	0.1198	-0.16165	0.16958	0.34045	0.0148	5.74554e-16	65.5225
AD on UA	rs3865444	A	C	A	C	-0.0804	-0.28934	0.17497	0.0982064	0.0158	3.60702e-07	25.8939
AD on UA	rs4574296	G	A	G	A	-0.1013	-0.090347	0.27149	0.739301	0.0223	5.55644e-06	20.6352
AD on UA	rs6014724	G	A	G	A	-0.1319	-0.29387	0.29087	0.31234	0.0259	3.53067e-07	25.9352
AD on UA	rs61781270	A	G	A	G	0.077	-0.27051	0.19313	0.16131	0.0171	6.70249e-06	20.2763
AD on UA	rs62039712	A	G	A	G	0.1528	-0.1985	0.26105	0.44701	0.0288	1.1233e-07	28.1489
AD on UA	rs62117224	A	G	A	G	-0.1773	-0.058836	0.17757	0.740391	0.0188	4.06775e-21	88.941
AD on UA	rs62118471	C	T	C	T	-0.3579	-0.51475	0.53605	0.33692	0.076	2.48678e-06	22.1767
AD on UA	rs6559689	T	C	T	C	0.1585	-0.15271	0.39644	0.70009	0.0335	2.23039e-06	22.3856
AD on UA	rs6710467	A	G	A	G	0.133	0.60145	0.22329	0.00707066	0.0195	9.07161e-12	46.5194
AD on UA	rs6733839	T	C	T	C	0.1693	0.28091	0.1706	0.0996391	0.0154	4.10655e-28	120.857
AD on UA	rs679515	C	T	C	T	-0.1508	0.046121	0.21511	0.83023	0.0183	1.71583e-16	67.9048
AD on UA	rs71618613	C	A	C	A	-0.3901	-0.52216	0.61506	0.3959	0.0882	9.73837e-06	19.5621
AD on UA	rs72654445	A	G	A	G	-0.5425	-1.4521	0.74132	0.0501349	0.0811	2.24283e-11	44.7464
AD on UA	rs72993825	T	C	T	C	-0.1763	0.17162	0.40663	0.672991	0.036	9.72009e-07	23.9828
AD on UA	rs73223431	T	C	T	C	0.0936	-0.028671	0.17034	0.86633	0.0153	9.49671e-10	37.4256
AD on UA	rs7617515	C	A	C	A	0.0714	0.28924	0.18285	0.11367	0.016	8.10089e-06	19.9139
AD on UA	rs76185277	A	C	A	C	0.2034	0.58903	0.60454	0.32988	0.0457	8.55646e-06	19.8093
AD on UA	rs7618668	A	G	A	G	-0.1297	0.078821	0.28468	0.78188	0.0258	4.9787e-07	25.2721
AD on UA	rs7686421	C	T	C	T	0.1562	0.55074	0.42828	0.19846	0.035	8.0874e-06	19.9171
AD on UA	rs77301115	A	G	A	G	0.9486	-0.95339	0.51535	0.0643191	0.0427	2.43494e-109	493.527
AD on UA	rs79429216	A	G	A	G	0.5984	-0.37668	0.73966	0.610569	0.0827	4.6282e-13	52.3567
AD on UA	rs8064326	G	A	G	A	0.1992	-0.55258	0.44996	0.21942	0.0442	6.58165e-06	20.3111
AD on UA	rs8111708	G	A	G	A	0.0696	0.5302	0.17209	0.00206329	0.0151	4.04082e-06	21.2454
AD on UA	rs8113514	G	A	G	A	-0.1481	-0.10496	0.27667	0.704421	0.0278	9.96625e-08	28.3805
AD on UA	rs846879	A	G	A	G	0.1136	-0.061347	0.16984	0.71795	0.017	2.35136e-11	44.6538
AD on UA	rs867230	A	C	A	C	0.1333	0.22197	0.16801	0.18644	0.0158	3.26398e-17	71.1781
AD on UA	rs909441	T	C	T	C	-0.1611	0.26092	0.32211	0.41791	0.0351	4.43791e-06	21.0657
AD on UA	rs921914	G	T	G	T	0.0672	0.028384	0.16767	0.86557	0.0147	4.8441e-06	20.898
AD on UA	rs9381563	T	C	T	C	-0.0821	0.36917	0.17169	0.0315341	0.0148	2.90119e-08	30.7725
AD on UA	rs9389138	G	T	G	T	0.0978	0.40448	0.2289	0.0772183	0.0221	9.62908e-06	19.5836
AD on UA	rs9787911	C	T	C	T	0.0662	0.25914	0.16629	0.11915	0.0144	4.28161e-06	21.1345
AD on ascorbate	rs11767557	C	T	C	T	-0.1028	0.00920657	0.00672492	0.17	0.0182	1.61994e-08	31.9039
AD on ascorbate	rs11879980	C	T	C	T	-0.1655	-0.0228606	0.0133942	0.0879995	0.035	2.26105e-06	22.3594
AD on ascorbate	rs12150984	A	G	A	G	0.0947	-0.00541907	0.00618026	0.38	0.0184	2.65054e-07	26.4889
AD on ascorbate	rs12151021	G	A	G	A	-0.1071	-0.00114793	0.0058818	0.85	0.0169	2.3386e-10	40.1611
AD on ascorbate	rs12291515	G	A	G	A	0.0986	-0.000733513	0.00869875	0.93	0.0221	8.13733e-06	19.9053
AD on ascorbate	rs12358692	T	C	T	C	0.0841	0.00282107	0.00578203	0.630001	0.0154	4.73356e-08	29.8229
AD on ascorbate	rs12590654	A	G	A	G	-0.0906	0.00938863	0.00580822	0.11	0.0157	7.89426e-09	33.301
AD on ascorbate	rs138190086	A	G	A	G	0.2535	0.0306465	0.0203591	0.13	0.0566	7.50643e-06	20.0596
AD on ascorbate	rs138727474	T	C	T	C	-0.2515	-0.011348	0.0155363	0.47	0.0545	3.93704e-06	21.2953
AD on ascorbate	rs141739979	T	G	T	G	-0.4544	0.0208289	0.030248	0.49	0.0855	1.0688e-07	28.2452
AD on ascorbate	rs142366127	T	C	T	C	0.141	-0.00878203	0.00935769	0.35	0.0317	8.66939e-06	19.7843
AD on ascorbate	rs143429938	T	C	T	C	0.3535	-0.0182347	0.0224326	0.42	0.0769	4.28866e-06	21.1313
AD on ascorbate	rs145729706	A	G	A	G	0.3868	-0.00077495	0.0216722	0.97	0.0683	1.48532e-08	32.0724
AD on ascorbate	rs1582763	A	G	A	G	-0.1232	-0.00188731	0.005675	0.74	0.0149	1.35705e-16	68.3674
AD on ascorbate	rs16895579	A	G	A	G	0.157	-0.0283115	0.0139658	0.0430002	0.0349	6.84129e-06	20.2371
AD on ascorbate	rs17125924	G	A	G	A	0.1222	0.0164983	0.00960461	0.0860003	0.0246	6.78287e-07	24.6759
AD on ascorbate	rs17643262	A	G	A	G	0.247	-0.00408818	0.00950575	0.67	0.0243	2.85264e-24	103.319
AD on ascorbate	rs17878252	A	G	A	G	0.081	0.00223542	0.00609397	0.709999	0.0162	5.73303e-07	25
AD on ascorbate	rs1870148	A	G	A	G	0.0818	0.00845129	0.00678779	0.21	0.0182	6.97318e-06	20.2006
AD on ascorbate	rs1908029	T	C	T	C	0.1088	0.00218515	0.00958727	0.82	0.0241	6.34595e-06	20.3809
AD on ascorbate	rs2830489	T	C	T	C	-0.0837	-0.0034385	0.00610982	0.57	0.0162	2.38306e-07	26.6944
AD on ascorbate	rs2965112	G	A	G	A	-0.212	0.0184338	0.0086129	0.032	0.0261	4.56281e-16	65.9767
AD on ascorbate	rs2965169	C	A	C	A	-0.2056	-0.00396259	0.00562791	0.48	0.0161	2.40578e-37	163.078
AD on ascorbate	rs3011479	A	G	A	G	0.07	-0.00192621	0.00607932	0.75	0.0158	9.40673e-06	19.6283
AD on ascorbate	rs34971488	A	G	A	G	0.094	0.00732906	0.00686667	0.29	0.0198	2.05972e-06	22.5385
AD on ascorbate	rs35695568	T	G	T	G	0.1152	-0.00227678	0.00931749	0.81	0.0247	3.1017e-06	21.7526
AD on ascorbate	rs3740688	T	G	T	G	0.0935	-0.00104926	0.00551867	0.85	0.0144	8.41127e-11	42.1598
AD on ascorbate	rs3752786	G	A	G	A	0.0964	-0.00178149	0.00655013	0.79	0.0209	3.97969e-06	21.2746
AD on ascorbate	rs383902	T	C	T	C	-0.0698	0.0032307	0.00584748	0.58	0.0151	3.79113e-06	21.3677
AD on ascorbate	rs3851179	C	T	C	T	0.1198	-0.00188775	0.00567407	0.74	0.0148	5.74554e-16	65.5225
AD on ascorbate	rs3865444	A	C	A	C	-0.0804	0.00312587	0.00585872	0.59	0.0158	3.60702e-07	25.8939
AD on ascorbate	rs4574296	G	A	G	A	-0.1013	-0.010221	0.00910047	0.26	0.0223	5.55644e-06	20.6352
AD on ascorbate	rs6014724	G	A	G	A	-0.1319	-0.0198855	0.00973738	0.0409996	0.0259	3.53067e-07	25.9352
AD on ascorbate	rs61781270	A	G	A	G	0.077	-0.00287129	0.006487	0.66	0.0171	6.70249e-06	20.2763
AD on ascorbate	rs62039712	A	G	A	G	0.1528	0.00962356	0.00878036	0.27	0.0288	1.1233e-07	28.1489
AD on ascorbate	rs62118471	C	T	C	T	-0.3579	-0.0227905	0.017687	0.2	0.076	2.48678e-06	22.1767
AD on ascorbate	rs6559689	T	C	T	C	0.1585	-0.020242	0.0130489	0.12	0.0335	2.23039e-06	22.3856
AD on ascorbate	rs6710467	A	G	A	G	0.133	-0.00589083	0.00749271	0.43	0.0195	9.07161e-12	46.5194
AD on ascorbate	rs6733839	T	C	T	C	0.1693	-0.0104454	0.00570611	0.0669993	0.0154	4.10655e-28	120.857
AD on ascorbate	rs679515	C	T	C	T	-0.1508	0.0063832	0.00717076	0.37	0.0183	1.71583e-16	67.9048
AD on ascorbate	rs71618613	C	A	C	A	-0.3901	0.00767767	0.0202645	0.7	0.0882	9.73837e-06	19.5621
AD on ascorbate	rs72654445	A	G	A	G	-0.5425	-0.0297502	0.0254258	0.24	0.0811	2.24283e-11	44.7464
AD on ascorbate	rs72993825	T	C	T	C	-0.1763	-0.017929	0.0135518	0.19	0.036	9.72009e-07	23.9828
AD on ascorbate	rs73223431	T	C	T	C	0.0936	0.00433515	0.00568626	0.450001	0.0153	9.49671e-10	37.4256
AD on ascorbate	rs7617515	C	A	C	A	0.0714	-0.00697087	0.00611108	0.25	0.016	8.10089e-06	19.9139
AD on ascorbate	rs76185277	A	C	A	C	0.2034	-0.0400362	0.020092	0.0460002	0.0457	8.55646e-06	19.8093
AD on ascorbate	rs7618668	A	G	A	G	-0.1297	-0.00919247	0.00955887	0.34	0.0258	4.9787e-07	25.2721
AD on ascorbate	rs7686421	C	T	C	T	0.1562	0.0137128	0.0138854	0.32	0.035	8.0874e-06	19.9171
AD on ascorbate	rs77301115	A	G	A	G	0.9486	0.0223073	0.0174312	0.2	0.0427	2.43494e-109	493.527
AD on ascorbate	rs79429216	A	G	A	G	0.5984	-0.0154974	0.0252781	0.54	0.0827	4.6282e-13	52.3567
AD on ascorbate	rs8064326	G	A	G	A	0.1992	0.0178142	0.0152125	0.24	0.0442	6.58165e-06	20.3111
AD on ascorbate	rs8111708	G	A	G	A	0.0696	-0.0154371	0.00576786	0.00739997	0.0151	4.04082e-06	21.2454
AD on ascorbate	rs8113514	G	A	G	A	-0.1481	0.0126044	0.0092535	0.17	0.0278	9.96625e-08	28.3805
AD on ascorbate	rs846879	A	G	A	G	0.1136	0.0043298	0.00567149	0.450001	0.017	2.35136e-11	44.6538
AD on ascorbate	rs867230	A	C	A	C	0.1333	-0.00599811	0.00561977	0.29	0.0158	3.26398e-17	71.1781
AD on ascorbate	rs909441	T	C	T	C	-0.1611	0.00650411	0.0108508	0.55	0.0351	4.43791e-06	21.0657
AD on ascorbate	rs921914	G	T	G	T	0.0672	-0.00670274	0.00561331	0.23	0.0147	4.8441e-06	20.898
AD on ascorbate	rs9381563	T	C	T	C	-0.0821	0.00263734	0.00573191	0.649999	0.0148	2.90119e-08	30.7725
AD on ascorbate	rs9389138	G	T	G	T	0.0978	0.00284878	0.00762575	0.709999	0.0221	9.62908e-06	19.5836
AD on ascorbate	rs9787911	C	T	C	T	0.0662	0.00297603	0.00556815	0.59	0.0144	4.28161e-06	21.1345
AD on Zinc	rs10838651	A	G	A	G	0.1067	0.025	0.042	0.55	0.0222	1.53744e-06	23.1006
AD on Zinc	rs11168036	G	T	G	T	-0.0754	-0.003	0.027	0.917	0.0143	1.34411e-07	27.8017
AD on Zinc	rs11767557	C	T	C	T	-0.1028	-0.072	0.032	0.0239999	0.0182	1.61994e-08	31.9039
AD on Zinc	rs12150984	A	G	A	G	0.0947	-0.013	0.037	0.723	0.0184	2.65054e-07	26.4889
AD on Zinc	rs1582763	A	G	A	G	-0.1232	-0.021	0.027	0.432	0.0149	1.35705e-16	68.3674
AD on Zinc	rs16895579	A	G	A	G	0.157	-0.071	0.065	0.273	0.0349	6.84129e-06	20.2371
AD on Zinc	rs17125924	G	A	G	A	0.1222	0.059	0.046	0.193	0.0246	6.78287e-07	24.6759
AD on Zinc	rs17643262	A	G	A	G	0.247	0.019	0.046	0.677001	0.0243	2.85264e-24	103.319
AD on Zinc	rs1870148	A	G	A	G	0.0818	-0.122	0.141	0.389	0.0182	6.97318e-06	20.2006
AD on Zinc	rs2830489	T	C	T	C	-0.0837	-0.001	0.034	0.978	0.0162	2.38306e-07	26.6944
AD on Zinc	rs383902	T	C	T	C	-0.0698	-0.011	0.027	0.681	0.0151	3.79113e-06	21.3677
AD on Zinc	rs3851179	C	T	C	T	0.1198	-0.009	0.027	0.743	0.0148	5.74554e-16	65.5225
AD on Zinc	rs3865444	A	C	A	C	-0.0804	-0.024	0.03	0.425	0.0158	3.60702e-07	25.8939
AD on Zinc	rs6014724	G	A	G	A	-0.1319	0.002	0.05	0.967	0.0259	3.53067e-07	25.9352
AD on Zinc	rs6559689	T	C	T	C	0.1585	-0.092	0.061	0.133	0.0335	2.23039e-06	22.3856
AD on Zinc	rs6710467	A	G	A	G	0.133	0.028	0.038	0.46	0.0195	9.07161e-12	46.5194
AD on Zinc	rs7618668	A	G	A	G	-0.1297	0.036	0.044	0.417	0.0258	4.9787e-07	25.2721
AD on Zinc	rs921914	G	T	G	T	0.0672	-0.022	0.027	0.411	0.0147	4.8441e-06	20.898
AD on Zinc	rs9381563	T	C	T	C	-0.0821	0.01	0.027	0.7	0.0148	2.90119e-08	30.7725
AD on Zinc	rs9389138	G	T	G	T	0.0978	-0.008	0.049	0.866	0.0221	9.62908e-06	19.5836
AD on Zinc	rs9787911	C	T	C	T	0.0662	-0.013	0.026	0.624001	0.0144	4.28161e-06	21.1345
	SNP	effect_allele.exposure	other_allele.exposure	effect_allele.outcome	other_allele.outcome	beta.exposure	beta.outcome	se.outcome	pval.outcome	se.exposure	pval.exposure	Fval
PD on Albumin	rs10008137	C	A	C	A	-0.0948	-0.00494734	0.00473997	0.3	0.0209	5.433e-06	20.5743
PD on Albumin	rs10513789	G	T	G	T	-0.1596	-0.00316553	0.00524544	0.55	0.0219	3.18493e-13	53.1102
PD on Albumin	rs10756905	T	C	T	C	0.1011	0.00075519	0.00494309	0.88	0.0196	2.45601e-07	26.6066
PD on Albumin	rs10766301	T	C	T	C	0.0907	-0.00122189	0.00418305	0.77	0.0192	2.20501e-06	22.3158
PD on Albumin	rs10847864	T	G	T	G	0.1274	0.000723894	0.00432011	0.87	0.0179	9.81296e-13	50.6562
PD on Albumin	rs11177352	T	C	T	C	-0.0957	0.00121082	0.0044587	0.79	0.0213	6.93905e-06	20.1867
PD on Albumin	rs111972941	G	A	G	A	0.2482	-0.00455143	0.010471	0.66	0.0514	1.37499e-06	23.3172
PD on Albumin	rs112413063	C	T	C	T	-0.1813	-0.0128231	0.00859696	0.14	0.0396	4.61796e-06	20.9607
PD on Albumin	rs114797774	T	C	T	C	0.3901	-0.0271666	0.0152923	0.0759994	0.0796	9.42606e-07	24.0174
PD on Albumin	rs115579738	A	G	A	G	0.3683	0.0175887	0.0155497	0.26	0.0833	9.71002e-06	19.5485
PD on Albumin	rs116476950	T	C	T	C	0.501	-0.012697	0.0187967	0.5	0.1105	5.78602e-06	20.5566
PD on Albumin	rs116975474	T	A	T	A	0.5626	-0.00581981	0.0207233	0.780001	0.1247	6.39102e-06	20.3548
PD on Albumin	rs117797654	A	G	A	G	0.3247	0.00904965	0.0117509	0.44	0.072	6.47799e-06	20.3376
PD on Albumin	rs118117788	T	C	T	C	0.3912	0.00208656	0.0167056	0.9	0.0645	1.32801e-09	36.7856
PD on Albumin	rs12147950	C	T	C	T	0.0787	0.00273642	0.00417396	0.51	0.0178	9.4591e-06	19.5483
PD on Albumin	rs12734374	T	A	T	A	0.7566	-0.0147051	0.0188859	0.44	0.0736	8.20163e-25	105.676
PD on Albumin	rs12909666	T	C	T	C	0.3418	0.0147056	0.012747	0.25	0.0752	5.44904e-06	20.659
PD on Albumin	rs12919274	T	G	T	G	-0.2025	-0.00501653	0.00973801	0.61	0.0452	7.58106e-06	20.0712
PD on Albumin	rs12929797	T	C	T	C	0.082	-0.00293812	0.00420135	0.48	0.017	1.31999e-06	23.2664
PD on Albumin	rs12934900	T	A	T	A	0.1215	0.00527831	0.0043094	0.22	0.0184	4.33112e-11	43.6031
PD on Albumin	rs13058633	A	G	A	G	0.2082	0.0142576	0.0106115	0.18	0.0468	8.58104e-06	19.7911
PD on Albumin	rs140962713	T	G	T	G	-0.3501	0.00612219	0.0122741	0.62	0.0654	8.75004e-08	28.6569
PD on Albumin	rs142660239	T	G	T	G	-0.3772	-0.0096204	0.0220033	0.66	0.0779	1.28301e-06	23.446
PD on Albumin	rs144814361	T	C	T	C	0.4411	0.00904601	0.0164976	0.58	0.068	9.06567e-11	42.0781
PD on Albumin	rs148371284	A	G	A	G	0.3975	0.0188027	0.0179303	0.29	0.0877	5.81206e-06	20.5435
PD on Albumin	rs1491942	G	C	G	C	0.1202	-0.005224	0.0051586	0.31	0.0208	7.47705e-09	33.3951
PD on Albumin	rs17442143	G	A	G	A	0.3212	-0.0143589	0.0161094	0.37	0.0663	1.25199e-06	23.4706
PD on Albumin	rs182621729	T	C	T	C	0.3083	-0.0142593	0.0129959	0.27	0.0633	1.11299e-06	23.7214
PD on Albumin	rs1878278	A	G	A	G	0.1649	-0.00497424	0.00646805	0.44	0.0364	5.82505e-06	20.5229
PD on Albumin	rs189458449	A	T	A	T	0.5149	-0.0240272	0.0200571	0.23	0.1145	6.89096e-06	20.2225
PD on Albumin	rs199452	T	C	T	C	-0.2168	-0.0190785	0.00486253	8.70001e-05	0.023	4.77859e-21	88.8511
PD on Albumin	rs2208485	A	G	A	G	-0.0936	-0.00730231	0.00416349	0.0790005	0.0182	2.65198e-07	26.449
PD on Albumin	rs2248244	A	G	A	G	0.1001	0.00265181	0.00461401	0.57	0.0211	2.00498e-06	22.5063
PD on Albumin	rs2295547	C	A	C	A	-0.0894	0.00141221	0.00444618	0.75	0.0182	8.76799e-07	24.1286
PD on Albumin	rs2532329	A	G	A	G	-0.2463	-0.0220699	0.00507235	1.40001e-05	0.0277	6.07575e-19	79.0623
PD on Albumin	rs2615131	G	A	G	A	-0.2005	-5.03449e-05	0.008963	1	0.0449	7.98896e-06	19.9405
PD on Albumin	rs2619357	C	T	C	T	0.2173	0.00632024	0.00607228	0.3	0.0264	1.77419e-16	67.7504
PD on Albumin	rs2645429	G	A	G	A	0.1053	-0.00682593	0.00483451	0.16	0.022	1.66702e-06	22.9093
PD on Albumin	rs2949760	A	G	A	G	0.0915	0.00249111	0.00432089	0.56	0.0193	1.99802e-06	22.4764
PD on Albumin	rs3105599	T	C	T	C	-0.1008	-0.00708457	0.00499885	0.16	0.0226	8.54004e-06	19.8932
PD on Albumin	rs329647	C	G	C	G	-0.1133	-0.00590328	0.00446829	0.19	0.0178	1.94402e-10	40.5154
PD on Albumin	rs34311866	C	T	C	T	0.2272	-0.00109828	0.00543044	0.84	0.0231	7.97444e-23	96.737
PD on Albumin	rs34679758	G	A	G	A	-0.1275	0.00611891	0.00612416	0.32	0.0259	8.71505e-07	24.2338
PD on Albumin	rs35161831	C	T	C	T	0.5764	-0.0171507	0.0225494	0.450001	0.1188	1.21899e-06	23.5405
PD on Albumin	rs35449298	A	G	A	G	0.0882	0.0058694	0.00446373	0.19	0.0194	5.54e-06	20.6697
PD on Albumin	rs35603727	A	G	A	G	0.54	-0.0115314	0.0157437	0.46	0.0629	9.46019e-18	73.7032
PD on Albumin	rs356203	T	C	T	C	-0.2398	0.00229919	0.00428693	0.59	0.0178	3.00677e-41	181.492
PD on Albumin	rs35749011	A	G	A	G	0.7508	-0.0124163	0.0174124	0.48	0.0659	5.02227e-30	129.801
PD on Albumin	rs41286192	G	A	G	A	0.3164	0.0281892	0.0126204	0.0259998	0.067	2.298e-06	22.3009
PD on Albumin	rs4488803	A	G	A	G	-0.1136	0.00379139	0.00428671	0.38	0.0199	1.07599e-08	32.5875
PD on Albumin	rs4588066	A	G	A	G	0.1046	0.00470084	0.00446745	0.29	0.0178	4.45297e-09	34.5321
PD on Albumin	rs4613239	G	C	G	C	0.1784	-0.000195062	0.00639147	0.98	0.0248	6.21441e-13	51.7471
PD on Albumin	rs4698412	A	G	A	G	0.1258	0.00489865	0.00416556	0.24	0.0168	7.04855e-14	56.0716
PD on Albumin	rs4700390	A	G	A	G	0.1788	-0.00318766	0.0076626	0.68	0.0283	2.59902e-10	39.9174
PD on Albumin	rs4724013	G	T	G	T	0.1226	0.00139301	0.00498493	0.780001	0.0274	7.41805e-06	20.0207
PD on Albumin	rs4774417	A	G	A	G	0.1052	0.00394326	0.00470508	0.4	0.0192	4.62605e-08	30.0213
PD on Albumin	rs4810687	T	G	T	G	0.0932	0.000484307	0.00418611	0.91	0.0187	6.27004e-07	24.8398
PD on Albumin	rs4836108	A	G	A	G	0.1094	-0.00350773	0.00415268	0.4	0.0225	1.19801e-06	23.6412
PD on Albumin	rs4851487	T	C	T	C	0.0808	-0.00221727	0.0042333	0.6	0.0174	3.249e-06	21.5637
PD on Albumin	rs535900	G	A	G	A	-0.0934	0.00295894	0.00417688	0.48	0.0201	3.37598e-06	21.5924
PD on Albumin	rs61754230	T	C	T	C	0.2683	-0.00993322	0.0148752	0.5	0.0599	7.46603e-06	20.0626
PD on Albumin	rs61835654	C	T	C	T	0.1032	0.00550024	0.00509769	0.28	0.0216	1.85302e-06	22.8272
PD on Albumin	rs620490	G	T	G	T	-0.1174	0.00592583	0.00455182	0.19	0.019	6.45595e-10	38.1794
PD on Albumin	rs66980031	G	C	G	C	0.2246	-0.0276179	0.0112365	0.0140001	0.0482	3.24101e-06	21.7133
PD on Albumin	rs6715875	C	T	C	T	0.2902	-0.00395189	0.0106769	0.709999	0.0599	1.24601e-06	23.4715
PD on Albumin	rs6741007	G	T	G	T	-0.1233	0.0107685	0.00424369	0.0109999	0.0175	2.08689e-12	49.6421
PD on Albumin	rs6808178	C	T	C	T	-0.0864	0.000369158	0.00427796	0.93	0.0174	7.19896e-07	24.6564
PD on Albumin	rs72842211	T	G	T	G	0.1193	-0.00159112	0.00617854	0.8	0.0265	6.68005e-06	20.267
PD on Albumin	rs73032517	G	A	G	A	0.2706	-0.00921849	0.012621	0.47	0.0558	1.26701e-06	23.5173
PD on Albumin	rs75453887	A	G	A	G	0.3006	-0.0110784	0.0094757	0.24	0.0415	4.48745e-13	52.4665
PD on Albumin	rs75505347	T	C	T	C	0.3917	-0.0180047	0.0169148	0.29	0.0674	6.11702e-09	33.7744
PD on Albumin	rs75541595	A	G	A	G	0.2033	-0.00678013	0.00848905	0.42	0.0375	5.73205e-08	29.3909
PD on Albumin	rs75646569	G	T	G	T	0.1916	0.00182223	0.00712765	0.8	0.0266	5.61824e-13	51.8833
PD on Albumin	rs7695720	C	A	C	A	-0.1255	-0.00627862	0.00497736	0.21	0.0208	1.52799e-09	36.405
PD on Albumin	rs77047773	A	G	A	G	0.4427	-0.00332426	0.0172798	0.85	0.0989	7.59994e-06	20.0367
PD on Albumin	rs77060135	G	A	G	A	-0.1328	-0.00283548	0.00658431	0.67	0.0297	7.89296e-06	19.9932
PD on Albumin	rs7818035	A	G	A	G	-0.693	-0.0254503	0.0219985	0.25	0.1429	1.244e-06	23.5181
PD on Albumin	rs78669949	A	T	A	T	0.1748	-0.00508929	0.00748023	0.5	0.0393	8.44501e-06	19.7833
PD on Albumin	rs79436216	G	A	G	A	0.2816	-0.00998926	0.0121825	0.41	0.0603	3.02197e-06	21.8087
PD on Albumin	rs80051900	A	C	A	C	0.8643	0.0481291	0.0264589	0.0690001	0.1945	8.79002e-06	19.7465
PD on Albumin	rs8045124	C	T	C	T	-0.0867	-0.0103365	0.00424439	0.015	0.0195	8.65905e-06	19.7683
PD on Albumin	rs823106	C	G	C	G	-0.1492	-0.00178617	0.00630322	0.780001	0.0239	4.09996e-10	38.971
PD on Albumin	rs843351	C	T	C	T	0.1367	-0.00506003	0.00646896	0.43	0.0306	7.60694e-06	19.957
PD on Albumin	rs847685	C	G	C	G	-0.1483	0.000641412	0.00512917	0.9	0.0293	3.983e-07	25.6181
PD on Albumin	rs858295	G	A	G	A	-0.1039	-0.00564542	0.00423689	0.18	0.0176	3.83098e-09	34.8502
PD on Albumin	rs9442714	T	C	T	C	0.0832	-0.00707087	0.00461136	0.13	0.0186	7.72805e-06	20.0088
PD on Albumin	rs9840232	T	C	T	C	0.1157	0.0116952	0.00557125	0.0359998	0.0233	6.56493e-07	24.6578
PD on Albumin	rs9845968	G	A	G	A	0.0842	0.00286671	0.00413459	0.49	0.0175	1.41599e-06	23.1498
PD on Albumin	rs9975976	A	G	A	G	0.0814	-0.0015616	0.00429675	0.719999	0.0182	8.01604e-06	20.0035
PD on TBIL	rs10008137	C	A	C	A	-0.0948	0.014054	0.01195	0.23955	0.0209	5.433e-06	20.5743
PD on TBIL	rs10513789	G	T	G	T	-0.1596	0.0091134	0.013222	0.49065	0.0219	3.18493e-13	53.1102
PD on TBIL	rs10756905	T	C	T	C	0.1011	0.0032141	0.012356	0.79476	0.0196	2.45601e-07	26.6066
PD on TBIL	rs10766301	T	C	T	C	0.0907	-0.012885	0.010489	0.21928	0.0192	2.20501e-06	22.3158
PD on TBIL	rs10847864	T	G	T	G	0.1274	-0.020609	0.010835	0.0571584	0.0179	9.81296e-13	50.6562
PD on TBIL	rs11177352	T	C	T	C	-0.0957	-0.0079725	0.011179	0.47574	0.0213	6.93905e-06	20.1867
PD on TBIL	rs111972941	G	A	G	A	0.2482	0.025622	0.026671	0.33671	0.0514	1.37499e-06	23.3172
PD on TBIL	rs112413063	C	T	C	T	-0.1813	-0.026865	0.021404	0.20944	0.0396	4.61796e-06	20.9607
PD on TBIL	rs114797774	T	C	T	C	0.3901	-0.018429	0.038006	0.62775	0.0796	9.42606e-07	24.0174
PD on TBIL	rs115579738	A	G	A	G	0.3683	-0.054834	0.0392	0.16187	0.0833	9.71002e-06	19.5485
PD on TBIL	rs116476950	T	C	T	C	0.501	0.071148	0.047333	0.1328	0.1105	5.78602e-06	20.5566
PD on TBIL	rs116975474	T	A	T	A	0.5626	0.084326	0.051395	0.10085	0.1247	6.39102e-06	20.3548
PD on TBIL	rs117797654	A	G	A	G	0.3247	0.022808	0.029018	0.43188	0.072	6.47799e-06	20.3376
PD on TBIL	rs118117788	T	C	T	C	0.3912	-0.00086542	0.041282	0.98327	0.0645	1.32801e-09	36.7856
PD on TBIL	rs12147950	C	T	C	T	0.0787	-0.0064894	0.01047	0.5354	0.0178	9.4591e-06	19.5483
PD on TBIL	rs12734374	T	A	T	A	0.7566	0.11053	0.047245	0.0193139	0.0736	8.20163e-25	105.676
PD on TBIL	rs12909666	T	C	T	C	0.3418	-0.0063389	0.03171	0.84156	0.0752	5.44904e-06	20.659
PD on TBIL	rs12919274	T	G	T	G	-0.2025	-0.026119	0.024373	0.28389	0.0452	7.58106e-06	20.0712
PD on TBIL	rs12929797	T	C	T	C	0.082	0.0060231	0.010533	0.56744	0.017	1.31999e-06	23.2664
PD on TBIL	rs12934900	T	A	T	A	0.1215	0.02131	0.010785	0.0481781	0.0184	4.33112e-11	43.6031
PD on TBIL	rs13058633	A	G	A	G	0.2082	-0.00074385	0.026465	0.97758	0.0468	8.58104e-06	19.7911
PD on TBIL	rs140962713	T	G	T	G	-0.3501	-0.027774	0.030595	0.36399	0.0654	8.75004e-08	28.6569
PD on TBIL	rs142660239	T	G	T	G	-0.3772	0.012519	0.05494	0.81974	0.0779	1.28301e-06	23.446
PD on TBIL	rs144814361	T	C	T	C	0.4411	-0.0022551	0.040897	0.95603	0.068	9.06567e-11	42.0781
PD on TBIL	rs148371284	A	G	A	G	0.3975	-0.057093	0.044793	0.20246	0.0877	5.81206e-06	20.5435
PD on TBIL	rs1491942	G	C	G	C	0.1202	-0.005861	0.01297	0.65136	0.0208	7.47705e-09	33.3951
PD on TBIL	rs17442143	G	A	G	A	0.3212	-0.047343	0.040597	0.24355	0.0663	1.25199e-06	23.4706
PD on TBIL	rs182621729	T	C	T	C	0.3083	0.057018	0.033115	0.0851001	0.0633	1.11299e-06	23.7214
PD on TBIL	rs1878278	A	G	A	G	0.1649	0.014724	0.016191	0.36314	0.0364	5.82505e-06	20.5229
PD on TBIL	rs189458449	A	T	A	T	0.5149	-0.00064206	0.049795	0.98971	0.1145	6.89096e-06	20.2225
PD on TBIL	rs199452	T	C	T	C	-0.2168	0.020512	0.012167	0.0918163	0.023	4.77859e-21	88.8511
PD on TBIL	rs2208485	A	G	A	G	-0.0936	-0.0053869	0.01045	0.60622	0.0182	2.65198e-07	26.449
PD on TBIL	rs2248244	A	G	A	G	0.1001	-0.0031663	0.011566	0.784271	0.0211	2.00498e-06	22.5063
PD on TBIL	rs2295547	C	A	C	A	-0.0894	-0.019362	0.011153	0.0825525	0.0182	8.76799e-07	24.1286
PD on TBIL	rs2532329	A	G	A	G	-0.2463	0.020006	0.012663	0.11413	0.0277	6.07575e-19	79.0623
PD on TBIL	rs2615131	G	A	G	A	-0.2005	0.0037356	0.023079	0.87141	0.0449	7.98896e-06	19.9405
PD on TBIL	rs2619357	C	T	C	T	0.2173	0.021049	0.015169	0.16525	0.0264	1.77419e-16	67.7504
PD on TBIL	rs2645429	G	A	G	A	0.1053	0.0047929	0.012138	0.692941	0.022	1.66702e-06	22.9093
PD on TBIL	rs2949760	A	G	A	G	0.0915	0.0063052	0.010829	0.56039	0.0193	1.99802e-06	22.4764
PD on TBIL	rs3105599	T	C	T	C	-0.1008	-0.0024335	0.012526	0.84596	0.0226	8.54004e-06	19.8932
PD on TBIL	rs329647	C	G	C	G	-0.1133	-0.0090666	0.011211	0.41866	0.0178	1.94402e-10	40.5154
PD on TBIL	rs34311866	C	T	C	T	0.2272	0.0075903	0.013673	0.578801	0.0231	7.97444e-23	96.737
PD on TBIL	rs34679758	G	A	G	A	-0.1275	0.015846	0.015265	0.29924	0.0259	8.71505e-07	24.2338
PD on TBIL	rs35161831	C	T	C	T	0.5764	-0.013282	0.057518	0.81738	0.1188	1.21899e-06	23.5405
PD on TBIL	rs35449298	A	G	A	G	0.0882	-0.026198	0.0112	0.0193241	0.0194	5.54e-06	20.6697
PD on TBIL	rs35603727	A	G	A	G	0.54	0.05682	0.039266	0.14789	0.0629	9.46019e-18	73.7032
PD on TBIL	rs356203	T	C	T	C	-0.2398	-0.011469	0.01076	0.28647	0.0178	3.00677e-41	181.492
PD on TBIL	rs35749011	A	G	A	G	0.7508	0.12037	0.043761	0.00595045	0.0659	5.02227e-30	129.801
PD on TBIL	rs41286192	G	A	G	A	0.3164	-0.059901	0.031585	0.0578922	0.067	2.298e-06	22.3009
PD on TBIL	rs4488803	A	G	A	G	-0.1136	0.026537	0.010739	0.0134691	0.0199	1.07599e-08	32.5875
PD on TBIL	rs4588066	A	G	A	G	0.1046	0.016125	0.011186	0.14945	0.0178	4.45297e-09	34.5321
PD on TBIL	rs4613239	G	C	G	C	0.1784	-0.014519	0.016036	0.36528	0.0248	6.21441e-13	51.7471
PD on TBIL	rs4698412	A	G	A	G	0.1258	-0.027446	0.010409	0.00837221	0.0168	7.04855e-14	56.0716
PD on TBIL	rs4700390	A	G	A	G	0.1788	0.030435	0.019529	0.11912	0.0283	2.59902e-10	39.9174
PD on TBIL	rs4724013	G	T	G	T	0.1226	0.0058876	0.012517	0.63809	0.0274	7.41805e-06	20.0207
PD on TBIL	rs4774417	A	G	A	G	0.1052	-0.00099978	0.011799	0.93247	0.0192	4.62605e-08	30.0213
PD on TBIL	rs4810687	T	G	T	G	0.0932	0.0026269	0.010479	0.80206	0.0187	6.27004e-07	24.8398
PD on TBIL	rs4836108	A	G	A	G	0.1094	0.0053745	0.010432	0.60641	0.0225	1.19801e-06	23.6412
PD on TBIL	rs4851487	T	C	T	C	0.0808	-0.020129	0.010614	0.0578855	0.0174	3.249e-06	21.5637
PD on TBIL	rs535900	G	A	G	A	-0.0934	-0.01752	0.010492	0.0949489	0.0201	3.37598e-06	21.5924
PD on TBIL	rs58879558	C	T	C	T	-0.2383	0.019956	0.012307	0.10489	0.025	1.36301e-21	90.859
PD on TBIL	rs61754230	T	C	T	C	0.2683	0.0055322	0.037107	0.88149	0.0599	7.46603e-06	20.0626
PD on TBIL	rs61835654	C	T	C	T	0.1032	-0.017875	0.012883	0.16529	0.0216	1.85302e-06	22.8272
PD on TBIL	rs620490	G	T	G	T	-0.1174	-0.012913	0.011398	0.25725	0.019	6.45595e-10	38.1794
PD on TBIL	rs62055708	A	C	A	C	-0.2561	0.020608	0.012399	0.0965073	0.027	2.32595e-21	89.9687
PD on TBIL	rs62064597	G	C	G	C	-0.2168	0.00089984	0.013374	0.94636	0.0259	6.05062e-17	70.0679
PD on TBIL	rs66980031	G	C	G	C	0.2246	-0.051531	0.028016	0.0658719	0.0482	3.24101e-06	21.7133
PD on TBIL	rs6715875	C	T	C	T	0.2902	-0.096166	0.02673	0.000321174	0.0599	1.24601e-06	23.4715
PD on TBIL	rs6741007	G	T	G	T	-0.1233	-0.012678	0.010766	0.23899	0.0175	2.08689e-12	49.6421
PD on TBIL	rs6808178	C	T	C	T	-0.0864	-0.0077424	0.01071	0.46972	0.0174	7.19896e-07	24.6564
PD on TBIL	rs72842211	T	G	T	G	0.1193	-0.03035	0.015487	0.0500311	0.0265	6.68005e-06	20.267
PD on TBIL	rs73032517	G	A	G	A	0.2706	0.050926	0.03114	0.10197	0.0558	1.26701e-06	23.5173
PD on TBIL	rs75453887	A	G	A	G	0.3006	0.0039515	0.023542	0.8667	0.0415	4.48745e-13	52.4665
PD on TBIL	rs75505347	T	C	T	C	0.3917	-0.059764	0.042779	0.1624	0.0674	6.11702e-09	33.7744
PD on TBIL	rs75541595	A	G	A	G	0.2033	0.0041195	0.02106	0.84492	0.0375	5.73205e-08	29.3909
PD on TBIL	rs75646569	G	T	G	T	0.1916	0.015664	0.018002	0.38421	0.0266	5.61824e-13	51.8833
PD on TBIL	rs7695720	C	A	C	A	-0.1255	-0.014133	0.012474	0.25722	0.0208	1.52799e-09	36.405
PD on TBIL	rs77047773	A	G	A	G	0.4427	-0.053415	0.042959	0.21372	0.0989	7.59994e-06	20.0367
PD on TBIL	rs77060135	G	A	G	A	-0.1328	-0.0058939	0.016461	0.720299	0.0297	7.89296e-06	19.9932
PD on TBIL	rs7818035	A	G	A	G	-0.693	-0.056085	0.054613	0.30445	0.1429	1.244e-06	23.5181
PD on TBIL	rs78669949	A	T	A	T	0.1748	0.0088205	0.018662	0.63647	0.0393	8.44501e-06	19.7833
PD on TBIL	rs79436216	G	A	G	A	0.2816	0.030948	0.030343	0.30775	0.0603	3.02197e-06	21.8087
PD on TBIL	rs80051900	A	C	A	C	0.8643	-0.0020003	0.066457	0.97599	0.1945	8.79002e-06	19.7465
PD on TBIL	rs8045124	C	T	C	T	-0.0867	-0.0078346	0.010669	0.46273	0.0195	8.65905e-06	19.7683
PD on TBIL	rs823106	C	G	C	G	-0.1492	-0.02142	0.016018	0.18113	0.0239	4.09996e-10	38.971
PD on TBIL	rs843351	C	T	C	T	0.1367	-0.011628	0.016176	0.47226	0.0306	7.60694e-06	19.957
PD on TBIL	rs847685	C	G	C	G	-0.1483	0.012238	0.012846	0.34077	0.0293	3.983e-07	25.6181
PD on TBIL	rs858295	G	A	G	A	-0.1039	-0.0070704	0.010637	0.50623	0.0176	3.83098e-09	34.8502
PD on TBIL	rs9442714	T	C	T	C	0.0832	0.0016995	0.01155	0.88302	0.0186	7.72805e-06	20.0088
PD on TBIL	rs9840232	T	C	T	C	0.1157	0.00044691	0.013924	0.9744	0.0233	6.56493e-07	24.6578
PD on TBIL	rs9845968	G	A	G	A	0.0842	-0.015567	0.010369	0.13325	0.0175	1.41599e-06	23.1498
PD on TBIL	rs9975976	A	G	A	G	0.0814	-0.0076967	0.010779	0.47522	0.0182	8.01604e-06	20.0035
PD on CAT	rs10008137	C	A	C	A	-0.0948	0.0594	0.0284	0.0363078	0.0209	5.433e-06	20.5743
PD on CAT	rs10513789	G	T	G	T	-0.1596	0.0181	0.0312	0.562341	0.0219	3.18493e-13	53.1102
PD on CAT	rs10756905	T	C	T	C	0.1011	0.0304	0.0295	0.301995	0.0196	2.45601e-07	26.6066
PD on CAT	rs10766301	T	C	T	C	0.0907	0.0002	0.0253	1	0.0192	2.20501e-06	22.3158
PD on CAT	rs10847864	T	G	T	G	0.1274	-0.0387	0.0259	0.134896	0.0179	9.81296e-13	50.6562
PD on CAT	rs11177352	T	C	T	C	-0.0957	0.0206	0.0266	0.436516	0.0213	6.93905e-06	20.1867
PD on CAT	rs111972941	G	A	G	A	0.2482	0.0281	0.0647	0.660693	0.0514	1.37499e-06	23.3172
PD on CAT	rs112413063	C	T	C	T	-0.1813	-0.0059	0.0498	0.912011	0.0396	4.61796e-06	20.9607
PD on CAT	rs114797774	T	C	T	C	0.3901	-0.096	0.0891	0.281838	0.0796	9.42606e-07	24.0174
PD on CAT	rs115579738	A	G	A	G	0.3683	0.0637	0.1014	0.524807	0.0833	9.71002e-06	19.5485
PD on CAT	rs116476950	T	C	T	C	0.501	-0.0627	0.1112	0.57544	0.1105	5.78602e-06	20.5566
PD on CAT	rs116975474	T	A	T	A	0.5626	0.1019	0.1277	0.426581	0.1247	6.39102e-06	20.3548
PD on CAT	rs117797654	A	G	A	G	0.3247	-0.026	0.0744	0.724436	0.072	6.47799e-06	20.3376
PD on CAT	rs118117788	T	C	T	C	0.3912	0.1116	0.084	0.18197	0.0645	1.32801e-09	36.7856
PD on CAT	rs12147950	C	T	C	T	0.0787	0.0266	0.0255	0.295121	0.0178	9.4591e-06	19.5483
PD on CAT	rs12734374	T	A	T	A	0.7566	0.0553	0.0915	0.549541	0.0736	8.20163e-25	105.676
PD on CAT	rs12909666	T	C	T	C	0.3418	0.0234	0.0735	0.758578	0.0752	5.44904e-06	20.659
PD on CAT	rs12919274	T	G	T	G	-0.2025	0.0316	0.0598	0.60256	0.0452	7.58106e-06	20.0712
PD on CAT	rs12929797	T	C	T	C	0.082	-0.0204	0.0249	0.40738	0.017	1.31999e-06	23.2664
PD on CAT	rs12934900	T	A	T	A	0.1215	-0.032	0.0252	0.204174	0.0184	4.33112e-11	43.6031
PD on CAT	rs13058633	A	G	A	G	0.2082	-0.0833	0.0648	0.199526	0.0468	8.58104e-06	19.7911
PD on CAT	rs140962713	T	G	T	G	-0.3501	-0.0271	0.0742	0.707946	0.0654	8.75004e-08	28.6569
PD on CAT	rs144814361	T	C	T	C	0.4411	0.0595	0.0799	0.457088	0.068	9.06567e-11	42.0781
PD on CAT	rs148371284	A	G	A	G	0.3975	-0.1213	0.103	0.239883	0.0877	5.81206e-06	20.5435
PD on CAT	rs1491942	G	C	G	C	0.1202	0.0426	0.0309	0.165959	0.0208	7.47705e-09	33.3951
PD on CAT	rs17442143	G	A	G	A	0.3212	0.236	0.0958	0.0138038	0.0663	1.25199e-06	23.4706
PD on CAT	rs182621729	T	C	T	C	0.3083	0.0521	0.0752	0.489779	0.0633	1.11299e-06	23.7214
PD on CAT	rs1878278	A	G	A	G	0.1649	0.0028	0.0381	0.933254	0.0364	5.82505e-06	20.5229
PD on CAT	rs189458449	A	T	A	T	0.5149	0.2084	0.1184	0.0776247	0.1145	6.89096e-06	20.2225
PD on CAT	rs199452	T	C	T	C	-0.2168	-0.0122	0.0284	0.660693	0.023	4.77859e-21	88.8511
PD on CAT	rs2208485	A	G	A	G	-0.0936	-0.0032	0.0255	0.891251	0.0182	2.65198e-07	26.449
PD on CAT	rs2248244	A	G	A	G	0.1001	0.0058	0.0284	0.831764	0.0211	2.00498e-06	22.5063
PD on CAT	rs2295547	C	A	C	A	-0.0894	0.012	0.0264	0.645654	0.0182	8.76799e-07	24.1286
PD on CAT	rs2532329	A	G	A	G	-0.2463	0.0143	0.0291	0.616595	0.0277	6.07575e-19	79.0623
PD on CAT	rs2615131	G	A	G	A	-0.2005	0.0413	0.0515	0.426581	0.0449	7.98896e-06	19.9405
PD on CAT	rs2619357	C	T	C	T	0.2173	-0.0301	0.0369	0.416869	0.0264	1.77419e-16	67.7504
PD on CAT	rs2645429	G	A	G	A	0.1053	0.0009	0.0282	0.977237	0.022	1.66702e-06	22.9093
PD on CAT	rs2949760	A	G	A	G	0.0915	0.026	0.0264	0.323594	0.0193	1.99802e-06	22.4764
PD on CAT	rs3105599	T	C	T	C	-0.1008	0.0212	0.0306	0.489779	0.0226	8.54004e-06	19.8932
PD on CAT	rs329647	C	G	C	G	-0.1133	-0.0081	0.0265	0.758578	0.0178	1.94402e-10	40.5154
PD on CAT	rs34311866	C	T	C	T	0.2272	-0.0084	0.032	0.794328	0.0231	7.97444e-23	96.737
PD on CAT	rs34679758	G	A	G	A	-0.1275	-0.0091	0.037	0.812831	0.0259	8.71505e-07	24.2338
PD on CAT	rs35161831	C	T	C	T	0.5764	0.1719	0.125	0.169824	0.1188	1.21899e-06	23.5405
PD on CAT	rs35449298	A	G	A	G	0.0882	0.0551	0.0269	0.040738	0.0194	5.54e-06	20.6697
PD on CAT	rs35603727	A	G	A	G	0.54	-0.0007	0.0857	1	0.0629	9.46019e-18	73.7032
PD on CAT	rs356203	T	C	T	C	-0.2398	0.0277	0.0256	0.281838	0.0178	3.00677e-41	181.492
PD on CAT	rs35749011	A	G	A	G	0.7508	0.0304	0.0905	0.74131	0.0659	5.02227e-30	129.801
PD on CAT	rs41286192	G	A	G	A	0.3164	0.1254	0.0749	0.0933254	0.067	2.298e-06	22.3009
PD on CAT	rs4488803	A	G	A	G	-0.1136	0.0184	0.0255	0.467735	0.0199	1.07599e-08	32.5875
PD on CAT	rs4588066	A	G	A	G	0.1046	-0.0604	0.0268	0.0239883	0.0178	4.45297e-09	34.5321
PD on CAT	rs4613239	G	C	G	C	0.1784	-0.015	0.038	0.691831	0.0248	6.21441e-13	51.7471
PD on CAT	rs4698412	A	G	A	G	0.1258	-0.0233	0.0251	0.354813	0.0168	7.04855e-14	56.0716
PD on CAT	rs4700390	A	G	A	G	0.1788	0.0477	0.0443	0.281838	0.0283	2.59902e-10	39.9174
PD on CAT	rs4724013	G	T	G	T	0.1226	-0.0487	0.0292	0.0954993	0.0274	7.41805e-06	20.0207
PD on CAT	rs4774417	A	G	A	G	0.1052	-0.0029	0.028	0.912011	0.0192	4.62605e-08	30.0213
PD on CAT	rs4810687	T	G	T	G	0.0932	-0.0075	0.0251	0.758578	0.0187	6.27004e-07	24.8398
PD on CAT	rs4836108	A	G	A	G	0.1094	0.0161	0.0252	0.524807	0.0225	1.19801e-06	23.6412
PD on CAT	rs4851487	T	C	T	C	0.0808	0.0186	0.0255	0.467735	0.0174	3.249e-06	21.5637
PD on CAT	rs535900	G	A	G	A	-0.0934	0.0062	0.0253	0.812831	0.0201	3.37598e-06	21.5924
PD on CAT	rs58879558	C	T	C	T	-0.2383	0.0122	0.0288	0.676083	0.025	1.36301e-21	90.859
PD on CAT	rs61754230	T	C	T	C	0.2683	0.0092	0.0898	0.912011	0.0599	7.46603e-06	20.0626
PD on CAT	rs61835654	C	T	C	T	0.1032	0.0296	0.0298	0.316228	0.0216	1.85302e-06	22.8272
PD on CAT	rs620490	G	T	G	T	-0.1174	-0.0458	0.0271	0.0912011	0.019	6.45595e-10	38.1794
PD on CAT	rs62055708	A	C	A	C	-0.2561	0.0179	0.0291	0.537032	0.027	2.32595e-21	89.9687
PD on CAT	rs62064597	G	C	G	C	-0.2168	0.0185	0.0306	0.549541	0.0259	6.05062e-17	70.0679
PD on CAT	rs66980031	G	C	G	C	0.2246	0.0398	0.0674	0.549541	0.0482	3.24101e-06	21.7133
PD on CAT	rs6715875	C	T	C	T	0.2902	-0.026	0.0673	0.691831	0.0599	1.24601e-06	23.4715
PD on CAT	rs6741007	G	T	G	T	-0.1233	0.0158	0.0248	0.524807	0.0175	2.08689e-12	49.6421
PD on CAT	rs6808178	C	T	C	T	-0.0864	-0.0487	0.0254	0.0549541	0.0174	7.19896e-07	24.6564
PD on CAT	rs72842211	T	G	T	G	0.1193	-0.0035	0.0394	0.933254	0.0265	6.68005e-06	20.267
PD on CAT	rs73032517	G	A	G	A	0.2706	0.1628	0.0733	0.0263027	0.0558	1.26701e-06	23.5173
PD on CAT	rs75453887	A	G	A	G	0.3006	-0.0838	0.0533	0.114815	0.0415	4.48745e-13	52.4665
PD on CAT	rs75505347	T	C	T	C	0.3917	0.0462	0.089	0.60256	0.0674	6.11702e-09	33.7744
PD on CAT	rs75541595	A	G	A	G	0.2033	-0.0527	0.0505	0.295121	0.0375	5.73205e-08	29.3909
PD on CAT	rs75646569	G	T	G	T	0.1916	-0.0101	0.0414	0.812831	0.0266	5.61824e-13	51.8833
PD on CAT	rs7695720	C	A	C	A	-0.1255	0.0008	0.0299	0.977237	0.0208	1.52799e-09	36.405
PD on CAT	rs77047773	A	G	A	G	0.4427	-0.0039	0.1111	0.977237	0.0989	7.59994e-06	20.0367
PD on CAT	rs77060135	G	A	G	A	-0.1328	-0.0927	0.0396	0.0190546	0.0297	7.89296e-06	19.9932
PD on CAT	rs7818035	A	G	A	G	-0.693	0.026	0.1238	0.831764	0.1429	1.244e-06	23.5181
PD on CAT	rs78669949	A	T	A	T	0.1748	-0.0403	0.0466	0.389045	0.0393	8.44501e-06	19.7833
PD on CAT	rs79436216	G	A	G	A	0.2816	0.0126	0.0707	0.851138	0.0603	3.02197e-06	21.8087
PD on CAT	rs80051900	A	C	A	C	0.8643	0.1449	0.1517	0.338844	0.1945	8.79002e-06	19.7465
PD on CAT	rs8045124	C	T	C	T	-0.0867	-0.0183	0.0259	0.47863	0.0195	8.65905e-06	19.7683
PD on CAT	rs823106	C	G	C	G	-0.1492	-0.0156	0.0374	0.676083	0.0239	4.09996e-10	38.971
PD on CAT	rs843351	C	T	C	T	0.1367	0.0338	0.041	0.40738	0.0306	7.60694e-06	19.957
PD on CAT	rs847685	C	G	C	G	-0.1483	-0.0386	0.0311	0.213796	0.0293	3.983e-07	25.6181
PD on CAT	rs858295	G	A	G	A	-0.1039	-0.0508	0.0254	0.0457088	0.0176	3.83098e-09	34.8502
PD on CAT	rs9442714	T	C	T	C	0.0832	0.0109	0.0273	0.691831	0.0186	7.72805e-06	20.0088
PD on CAT	rs9840232	T	C	T	C	0.1157	0.0183	0.0332	0.57544	0.0233	6.56493e-07	24.6578
PD on CAT	rs9845968	G	A	G	A	0.0842	-0.0585	0.0246	0.017378	0.0175	1.41599e-06	23.1498
PD on CAT	rs9975976	A	G	A	G	0.0814	0.015	0.0257	0.562341	0.0182	8.01604e-06	20.0035
PD on SOD	rs10008137	C	A	C	A	-0.0948	0.0041	0.0285	0.891251	0.0209	5.433e-06	20.5743
PD on SOD	rs10513789	G	T	G	T	-0.1596	0.0461	0.0312	0.141254	0.0219	3.18493e-13	53.1102
PD on SOD	rs10756905	T	C	T	C	0.1011	0.0211	0.0295	0.47863	0.0196	2.45601e-07	26.6066
PD on SOD	rs10766301	T	C	T	C	0.0907	0.0014	0.0253	0.954993	0.0192	2.20501e-06	22.3158
PD on SOD	rs10847864	T	G	T	G	0.1274	-0.0054	0.0259	0.831764	0.0179	9.81296e-13	50.6562
PD on SOD	rs11177352	T	C	T	C	-0.0957	0.006	0.0266	0.812831	0.0213	6.93905e-06	20.1867
PD on SOD	rs111972941	G	A	G	A	0.2482	-0.0603	0.0647	0.354813	0.0514	1.37499e-06	23.3172
PD on SOD	rs112413063	C	T	C	T	-0.1813	-0.0369	0.0497	0.457088	0.0396	4.61796e-06	20.9607
PD on SOD	rs114797774	T	C	T	C	0.3901	0.1158	0.089	0.194984	0.0796	9.42606e-07	24.0174
PD on SOD	rs115579738	A	G	A	G	0.3683	0.0295	0.1014	0.776247	0.0833	9.71002e-06	19.5485
PD on SOD	rs116476950	T	C	T	C	0.501	-0.1368	0.1111	0.218776	0.1105	5.78602e-06	20.5566
PD on SOD	rs116975474	T	A	T	A	0.5626	0.2171	0.1276	0.0891251	0.1247	6.39102e-06	20.3548
PD on SOD	rs117797654	A	G	A	G	0.3247	-0.0594	0.0744	0.426581	0.072	6.47799e-06	20.3376
PD on SOD	rs118117788	T	C	T	C	0.3912	-0.0348	0.084	0.676083	0.0645	1.32801e-09	36.7856
PD on SOD	rs12147950	C	T	C	T	0.0787	-0.0494	0.0254	0.0524807	0.0178	9.4591e-06	19.5483
PD on SOD	rs12734374	T	A	T	A	0.7566	0.1175	0.0915	0.199526	0.0736	8.20163e-25	105.676
PD on SOD	rs12909666	T	C	T	C	0.3418	0.1112	0.0735	0.131826	0.0752	5.44904e-06	20.659
PD on SOD	rs12919274	T	G	T	G	-0.2025	0.0121	0.0598	0.831764	0.0452	7.58106e-06	20.0712
PD on SOD	rs12929797	T	C	T	C	0.082	-0.0308	0.0249	0.213796	0.017	1.31999e-06	23.2664
PD on SOD	rs12934900	T	A	T	A	0.1215	0.0267	0.0251	0.288403	0.0184	4.33112e-11	43.6031
PD on SOD	rs13058633	A	G	A	G	0.2082	-0.0525	0.0648	0.416869	0.0468	8.58104e-06	19.7911
PD on SOD	rs140962713	T	G	T	G	-0.3501	0.1175	0.0742	0.112202	0.0654	8.75004e-08	28.6569
PD on SOD	rs144814361	T	C	T	C	0.4411	-0.0953	0.0798	0.234423	0.068	9.06567e-11	42.0781
PD on SOD	rs148371284	A	G	A	G	0.3975	0.0828	0.103	0.416869	0.0877	5.81206e-06	20.5435
PD on SOD	rs1491942	G	C	G	C	0.1202	-0.0473	0.0309	0.125893	0.0208	7.47705e-09	33.3951
PD on SOD	rs17442143	G	A	G	A	0.3212	-0.2536	0.0958	0.00812831	0.0663	1.25199e-06	23.4706
PD on SOD	rs182621729	T	C	T	C	0.3083	0.0292	0.0752	0.691831	0.0633	1.11299e-06	23.7214
PD on SOD	rs1878278	A	G	A	G	0.1649	-0.0286	0.0381	0.457088	0.0364	5.82505e-06	20.5229
PD on SOD	rs189458449	A	T	A	T	0.5149	0.0644	0.1184	0.588844	0.1145	6.89096e-06	20.2225
PD on SOD	rs199452	T	C	T	C	-0.2168	0.0245	0.0284	0.389045	0.023	4.77859e-21	88.8511
PD on SOD	rs2208485	A	G	A	G	-0.0936	0.0297	0.0255	0.245471	0.0182	2.65198e-07	26.449
PD on SOD	rs2248244	A	G	A	G	0.1001	0.0389	0.0284	0.169824	0.0211	2.00498e-06	22.5063
PD on SOD	rs2295547	C	A	C	A	-0.0894	0.0175	0.0264	0.512861	0.0182	8.76799e-07	24.1286
PD on SOD	rs2532329	A	G	A	G	-0.2463	0.0093	0.0291	0.74131	0.0277	6.07575e-19	79.0623
PD on SOD	rs2615131	G	A	G	A	-0.2005	-0.0669	0.0515	0.194984	0.0449	7.98896e-06	19.9405
PD on SOD	rs2619357	C	T	C	T	0.2173	-0.0213	0.0369	0.562341	0.0264	1.77419e-16	67.7504
PD on SOD	rs2645429	G	A	G	A	0.1053	0.0317	0.0282	0.263027	0.022	1.66702e-06	22.9093
PD on SOD	rs2949760	A	G	A	G	0.0915	0.0224	0.0264	0.398107	0.0193	1.99802e-06	22.4764
PD on SOD	rs3105599	T	C	T	C	-0.1008	-0.0215	0.0306	0.47863	0.0226	8.54004e-06	19.8932
PD on SOD	rs329647	C	G	C	G	-0.1133	0.0186	0.0265	0.489779	0.0178	1.94402e-10	40.5154
PD on SOD	rs34311866	C	T	C	T	0.2272	0.0433	0.032	0.177828	0.0231	7.97444e-23	96.737
PD on SOD	rs34679758	G	A	G	A	-0.1275	0.024	0.0369	0.512861	0.0259	8.71505e-07	24.2338
PD on SOD	rs35161831	C	T	C	T	0.5764	0.1782	0.125	0.154882	0.1188	1.21899e-06	23.5405
PD on SOD	rs35449298	A	G	A	G	0.0882	-0.0305	0.027	0.25704	0.0194	5.54e-06	20.6697
PD on SOD	rs35603727	A	G	A	G	0.54	0.0421	0.0857	0.616595	0.0629	9.46019e-18	73.7032
PD on SOD	rs356203	T	C	T	C	-0.2398	0.0277	0.0256	0.281838	0.0178	3.00677e-41	181.492
PD on SOD	rs35749011	A	G	A	G	0.7508	0.1083	0.0906	0.229087	0.0659	5.02227e-30	129.801
PD on SOD	rs41286192	G	A	G	A	0.3164	0.0059	0.0749	0.933254	0.067	2.298e-06	22.3009
PD on SOD	rs4488803	A	G	A	G	-0.1136	0.0018	0.0256	0.954993	0.0199	1.07599e-08	32.5875
PD on SOD	rs4588066	A	G	A	G	0.1046	0.0052	0.0268	0.851138	0.0178	4.45297e-09	34.5321
PD on SOD	rs4613239	G	C	G	C	0.1784	0.0217	0.038	0.562341	0.0248	6.21441e-13	51.7471
PD on SOD	rs4698412	A	G	A	G	0.1258	-0.0164	0.0251	0.512861	0.0168	7.04855e-14	56.0716
PD on SOD	rs4700390	A	G	A	G	0.1788	0.0589	0.0443	0.18197	0.0283	2.59902e-10	39.9174
PD on SOD	rs4724013	G	T	G	T	0.1226	0.0101	0.0292	0.724436	0.0274	7.41805e-06	20.0207
PD on SOD	rs4774417	A	G	A	G	0.1052	0.0237	0.028	0.398107	0.0192	4.62605e-08	30.0213
PD on SOD	rs4810687	T	G	T	G	0.0932	0.0289	0.0251	0.251189	0.0187	6.27004e-07	24.8398
PD on SOD	rs4836108	A	G	A	G	0.1094	0.0045	0.0252	0.851138	0.0225	1.19801e-06	23.6412
PD on SOD	rs4851487	T	C	T	C	0.0808	0.0244	0.0255	0.338844	0.0174	3.249e-06	21.5637
PD on SOD	rs535900	G	A	G	A	-0.0934	0.005	0.0253	0.851138	0.0201	3.37598e-06	21.5924
PD on SOD	rs58879558	C	T	C	T	-0.2383	0.0115	0.0288	0.691831	0.025	1.36301e-21	90.859
PD on SOD	rs61754230	T	C	T	C	0.2683	0.002	0.0899	0.977237	0.0599	7.46603e-06	20.0626
PD on SOD	rs61835654	C	T	C	T	0.1032	0.0431	0.0298	0.147911	0.0216	1.85302e-06	22.8272
PD on SOD	rs620490	G	T	G	T	-0.1174	-0.0363	0.0272	0.18197	0.019	6.45595e-10	38.1794
PD on SOD	rs62055708	A	C	A	C	-0.2561	0.0104	0.0291	0.724436	0.027	2.32595e-21	89.9687
PD on SOD	rs62064597	G	C	G	C	-0.2168	-0.0033	0.0306	0.912011	0.0259	6.05062e-17	70.0679
PD on SOD	rs66980031	G	C	G	C	0.2246	-0.0236	0.0676	0.724436	0.0482	3.24101e-06	21.7133
PD on SOD	rs6715875	C	T	C	T	0.2902	-0.003	0.0673	0.954993	0.0599	1.24601e-06	23.4715
PD on SOD	rs6741007	G	T	G	T	-0.1233	0.0459	0.0248	0.0645654	0.0175	2.08689e-12	49.6421
PD on SOD	rs6808178	C	T	C	T	-0.0864	0.0098	0.0254	0.691831	0.0174	7.19896e-07	24.6564
PD on SOD	rs72842211	T	G	T	G	0.1193	-0.005	0.0394	0.891251	0.0265	6.68005e-06	20.267
PD on SOD	rs73032517	G	A	G	A	0.2706	0.086	0.0733	0.239883	0.0558	1.26701e-06	23.5173
PD on SOD	rs75453887	A	G	A	G	0.3006	-0.0346	0.0533	0.512861	0.0415	4.48745e-13	52.4665
PD on SOD	rs75505347	T	C	T	C	0.3917	-0.1818	0.0889	0.040738	0.0674	6.11702e-09	33.7744
PD on SOD	rs75541595	A	G	A	G	0.2033	-0.0248	0.0505	0.616595	0.0375	5.73205e-08	29.3909
PD on SOD	rs75646569	G	T	G	T	0.1916	0.0346	0.0414	0.398107	0.0266	5.61824e-13	51.8833
PD on SOD	rs7695720	C	A	C	A	-0.1255	0.0094	0.0299	0.758578	0.0208	1.52799e-09	36.405
PD on SOD	rs77047773	A	G	A	G	0.4427	-0.1851	0.1111	0.0954993	0.0989	7.59994e-06	20.0367
PD on SOD	rs77060135	G	A	G	A	-0.1328	0.0239	0.0396	0.549541	0.0297	7.89296e-06	19.9932
PD on SOD	rs7818035	A	G	A	G	-0.693	-0.0439	0.1238	0.724436	0.1429	1.244e-06	23.5181
PD on SOD	rs78669949	A	T	A	T	0.1748	-0.0334	0.0466	0.47863	0.0393	8.44501e-06	19.7833
PD on SOD	rs79436216	G	A	G	A	0.2816	-0.0445	0.0707	0.524807	0.0603	3.02197e-06	21.8087
PD on SOD	rs80051900	A	C	A	C	0.8643	-0.0262	0.1516	0.870964	0.1945	8.79002e-06	19.7465
PD on SOD	rs8045124	C	T	C	T	-0.0867	-0.007	0.0259	0.794328	0.0195	8.65905e-06	19.7683
PD on SOD	rs823106	C	G	C	G	-0.1492	-0.0028	0.0374	0.933254	0.0239	4.09996e-10	38.971
PD on SOD	rs843351	C	T	C	T	0.1367	0.055	0.041	0.18197	0.0306	7.60694e-06	19.957
PD on SOD	rs847685	C	G	C	G	-0.1483	-0.0286	0.0312	0.363078	0.0293	3.983e-07	25.6181
PD on SOD	rs858295	G	A	G	A	-0.1039	-0.0118	0.0254	0.645654	0.0176	3.83098e-09	34.8502
PD on SOD	rs9442714	T	C	T	C	0.0832	-0.0102	0.0273	0.707946	0.0186	7.72805e-06	20.0088
PD on SOD	rs9840232	T	C	T	C	0.1157	-0.0327	0.0332	0.323594	0.0233	6.56493e-07	24.6578
PD on SOD	rs9845968	G	A	G	A	0.0842	0.0288	0.0246	0.239883	0.0175	1.41599e-06	23.1498
PD on SOD	rs9975976	A	G	A	G	0.0814	-0.0507	0.0257	0.0489779	0.0182	8.01604e-06	20.0035
PD on tocopherol	rs10513789	G	T	G	T	-0.1596	-0.0059	0.006	0.3332	0.0219	3.18493e-13	53.1102
PD on tocopherol	rs10766301	T	C	T	C	0.0907	-0.0069	0.0045	0.124	0.0192	2.20501e-06	22.3158
PD on tocopherol	rs11177352	T	C	T	C	-0.0957	0.0026	0.0053	0.6261	0.0213	6.93905e-06	20.1867
PD on tocopherol	rs12147950	C	T	C	T	0.0787	-0.0006	0.0045	0.89	0.0178	9.4591e-06	19.5483
PD on tocopherol	rs12929797	T	C	T	C	0.082	0.0025	0.0052	0.627401	0.017	1.31999e-06	23.2664
PD on tocopherol	rs1491942	G	C	G	C	0.1202	0.0002	0.0062	0.9685	0.0208	7.47705e-09	33.3951
PD on tocopherol	rs17442143	G	A	G	A	0.3212	0.0174	0.0183	0.3427	0.0663	1.25199e-06	23.4706
PD on tocopherol	rs199452	T	C	T	C	-0.2168	0.0105	0.0054	0.0514897	0.023	4.77859e-21	88.8511
PD on tocopherol	rs2208485	A	G	A	G	-0.0936	0.0029	0.0045	0.5155	0.0182	2.65198e-07	26.449
PD on tocopherol	rs2248244	A	G	A	G	0.1001	-0.0001	0.0053	0.985	0.0211	2.00498e-06	22.5063
PD on tocopherol	rs2295547	C	A	C	A	-0.0894	0.0158	0.0052	0.00261102	0.0182	8.76799e-07	24.1286
PD on tocopherol	rs2532329	A	G	A	G	-0.2463	0.0087	0.0074	0.239	0.0277	6.07575e-19	79.0623
PD on tocopherol	rs329647	C	G	C	G	-0.1133	0.0087	0.0053	0.101	0.0178	1.94402e-10	40.5154
PD on tocopherol	rs4488803	A	G	A	G	-0.1136	0.004	0.0051	0.4364	0.0199	1.07599e-08	32.5875
PD on tocopherol	rs4588066	A	G	A	G	0.1046	0.0171	0.0118	0.1449	0.0178	4.45297e-09	34.5321
PD on tocopherol	rs4698412	A	G	A	G	0.1258	0.0077	0.0045	0.08627	0.0168	7.04855e-14	56.0716
PD on tocopherol	rs4836108	A	G	A	G	0.1094	-0.0006	0.0104	0.9555	0.0225	1.19801e-06	23.6412
PD on tocopherol	rs4851487	T	C	T	C	0.0808	-0.0005	0.0053	0.9274	0.0174	3.249e-06	21.5637
PD on tocopherol	rs535900	G	A	G	A	-0.0934	0.0056	0.0051	0.2782	0.0201	3.37598e-06	21.5924
PD on tocopherol	rs620490	G	T	G	T	-0.1174	-0.0005	0.0053	0.9264	0.019	6.45595e-10	38.1794
PD on tocopherol	rs6808178	C	T	C	T	-0.0864	-0.0053	0.0052	0.3037	0.0174	7.19896e-07	24.6564
PD on tocopherol	rs7695720	C	A	C	A	-0.1255	-0.0058	0.0124	0.642	0.0208	1.52799e-09	36.405
PD on tocopherol	rs823106	C	G	C	G	-0.1492	-0.0101	0.0069	0.1443	0.0239	4.09996e-10	38.971
PD on tocopherol	rs843351	C	T	C	T	0.1367	-0.0063	0.0074	0.3976	0.0306	7.60694e-06	19.957
PD on tocopherol	rs9442714	T	C	T	C	0.0832	0.0022	0.0053	0.6758	0.0186	7.72805e-06	20.0088
PD on GST	rs10008137	C	A	C	A	-0.0948	-0.0015	0.0284	0.954993	0.0209	5.433e-06	20.5743
PD on GST	rs10513789	G	T	G	T	-0.1596	-0.0337	0.0312	0.281838	0.0219	3.18493e-13	53.1102
PD on GST	rs10756905	T	C	T	C	0.1011	-0.0017	0.0295	0.954993	0.0196	2.45601e-07	26.6066
PD on GST	rs10766301	T	C	T	C	0.0907	-0.0257	0.0253	0.30903	0.0192	2.20501e-06	22.3158
PD on GST	rs10847864	T	G	T	G	0.1274	0.022	0.0259	0.398107	0.0179	9.81296e-13	50.6562
PD on GST	rs11177352	T	C	T	C	-0.0957	0.0379	0.0266	0.154882	0.0213	6.93905e-06	20.1867
PD on GST	rs111972941	G	A	G	A	0.2482	0.0075	0.0647	0.912011	0.0514	1.37499e-06	23.3172
PD on GST	rs112413063	C	T	C	T	-0.1813	-0.0449	0.0497	0.363078	0.0396	4.61796e-06	20.9607
PD on GST	rs114797774	T	C	T	C	0.3901	-0.067	0.0891	0.446684	0.0796	9.42606e-07	24.0174
PD on GST	rs115579738	A	G	A	G	0.3683	-0.0034	0.1014	0.977237	0.0833	9.71002e-06	19.5485
PD on GST	rs116476950	T	C	T	C	0.501	0.0687	0.1111	0.537032	0.1105	5.78602e-06	20.5566
PD on GST	rs116975474	T	A	T	A	0.5626	-0.0133	0.1277	0.912011	0.1247	6.39102e-06	20.3548
PD on GST	rs117797654	A	G	A	G	0.3247	-0.0178	0.0744	0.812831	0.072	6.47799e-06	20.3376
PD on GST	rs118117788	T	C	T	C	0.3912	-0.0351	0.084	0.676083	0.0645	1.32801e-09	36.7856
PD on GST	rs12147950	C	T	C	T	0.0787	-0.0156	0.0255	0.537032	0.0178	9.4591e-06	19.5483
PD on GST	rs12734374	T	A	T	A	0.7566	0.0688	0.0915	0.457088	0.0736	8.20163e-25	105.676
PD on GST	rs12909666	T	C	T	C	0.3418	0.0317	0.0735	0.660693	0.0752	5.44904e-06	20.659
PD on GST	rs12919274	T	G	T	G	-0.2025	-0.0429	0.0598	0.467735	0.0452	7.58106e-06	20.0712
PD on GST	rs12929797	T	C	T	C	0.082	0.0054	0.0249	0.831764	0.017	1.31999e-06	23.2664
PD on GST	rs12934900	T	A	T	A	0.1215	0.0518	0.0251	0.0389045	0.0184	4.33112e-11	43.6031
PD on GST	rs13058633	A	G	A	G	0.2082	0.0332	0.0648	0.60256	0.0468	8.58104e-06	19.7911
PD on GST	rs140962713	T	G	T	G	-0.3501	-0.0214	0.0742	0.776247	0.0654	8.75004e-08	28.6569
PD on GST	rs144814361	T	C	T	C	0.4411	-0.0085	0.0799	0.912011	0.068	9.06567e-11	42.0781
PD on GST	rs148371284	A	G	A	G	0.3975	0.1444	0.103	0.162181	0.0877	5.81206e-06	20.5435
PD on GST	rs1491942	G	C	G	C	0.1202	0.0049	0.0309	0.870964	0.0208	7.47705e-09	33.3951
PD on GST	rs17442143	G	A	G	A	0.3212	-0.0202	0.0959	0.831764	0.0663	1.25199e-06	23.4706
PD on GST	rs182621729	T	C	T	C	0.3083	0.07	0.0752	0.354813	0.0633	1.11299e-06	23.7214
PD on GST	rs1878278	A	G	A	G	0.1649	0.0824	0.0381	0.0301995	0.0364	5.82505e-06	20.5229
PD on GST	rs189458449	A	T	A	T	0.5149	-0.2754	0.1183	0.0199526	0.1145	6.89096e-06	20.2225
PD on GST	rs199452	T	C	T	C	-0.2168	0.0333	0.0284	0.239883	0.023	4.77859e-21	88.8511
PD on GST	rs2208485	A	G	A	G	-0.0936	0.0448	0.0255	0.0794328	0.0182	2.65198e-07	26.449
PD on GST	rs2248244	A	G	A	G	0.1001	-0.0332	0.0284	0.245471	0.0211	2.00498e-06	22.5063
PD on GST	rs2295547	C	A	C	A	-0.0894	-0.0173	0.0264	0.512861	0.0182	8.76799e-07	24.1286
PD on GST	rs2532329	A	G	A	G	-0.2463	0.0194	0.0291	0.501187	0.0277	6.07575e-19	79.0623
PD on GST	rs2615131	G	A	G	A	-0.2005	0.0376	0.0515	0.467735	0.0449	7.98896e-06	19.9405
PD on GST	rs2619357	C	T	C	T	0.2173	-0.0364	0.0369	0.323594	0.0264	1.77419e-16	67.7504
PD on GST	rs2645429	G	A	G	A	0.1053	-0.0212	0.0282	0.457088	0.022	1.66702e-06	22.9093
PD on GST	rs2949760	A	G	A	G	0.0915	-0.0272	0.0264	0.301995	0.0193	1.99802e-06	22.4764
PD on GST	rs3105599	T	C	T	C	-0.1008	-0.0085	0.0306	0.776247	0.0226	8.54004e-06	19.8932
PD on GST	rs329647	C	G	C	G	-0.1133	-0.0172	0.0265	0.512861	0.0178	1.94402e-10	40.5154
PD on GST	rs34311866	C	T	C	T	0.2272	0.0412	0.032	0.199526	0.0231	7.97444e-23	96.737
PD on GST	rs34679758	G	A	G	A	-0.1275	-0.1259	0.0369	0.000645654	0.0259	8.71505e-07	24.2338
PD on GST	rs35161831	C	T	C	T	0.5764	0.1665	0.1251	0.18197	0.1188	1.21899e-06	23.5405
PD on GST	rs35449298	A	G	A	G	0.0882	-0.0032	0.027	0.912011	0.0194	5.54e-06	20.6697
PD on GST	rs35603727	A	G	A	G	0.54	0.1335	0.0857	0.120226	0.0629	9.46019e-18	73.7032
PD on GST	rs356203	T	C	T	C	-0.2398	0.0126	0.0256	0.616595	0.0178	3.00677e-41	181.492
PD on GST	rs35749011	A	G	A	G	0.7508	0.1665	0.0905	0.0660693	0.0659	5.02227e-30	129.801
PD on GST	rs41286192	G	A	G	A	0.3164	-0.0349	0.075	0.645654	0.067	2.298e-06	22.3009
PD on GST	rs4488803	A	G	A	G	-0.1136	-0.0225	0.0255	0.380189	0.0199	1.07599e-08	32.5875
PD on GST	rs4588066	A	G	A	G	0.1046	-0.0113	0.0268	0.676083	0.0178	4.45297e-09	34.5321
PD on GST	rs4613239	G	C	G	C	0.1784	-0.0596	0.038	0.11749	0.0248	6.21441e-13	51.7471
PD on GST	rs4698412	A	G	A	G	0.1258	0.0048	0.0251	0.851138	0.0168	7.04855e-14	56.0716
PD on GST	rs4700390	A	G	A	G	0.1788	0.0274	0.0443	0.537032	0.0283	2.59902e-10	39.9174
PD on GST	rs4724013	G	T	G	T	0.1226	-0.0147	0.0292	0.616595	0.0274	7.41805e-06	20.0207
PD on GST	rs4774417	A	G	A	G	0.1052	-0.01	0.028	0.724436	0.0192	4.62605e-08	30.0213
PD on GST	rs4810687	T	G	T	G	0.0932	0.0199	0.0251	0.426581	0.0187	6.27004e-07	24.8398
PD on GST	rs4836108	A	G	A	G	0.1094	-0.0362	0.0252	0.151356	0.0225	1.19801e-06	23.6412
PD on GST	rs4851487	T	C	T	C	0.0808	-0.0585	0.0255	0.0218776	0.0174	3.249e-06	21.5637
PD on GST	rs535900	G	A	G	A	-0.0934	-0.0077	0.0253	0.758578	0.0201	3.37598e-06	21.5924
PD on GST	rs58879558	C	T	C	T	-0.2383	0.0144	0.0288	0.616595	0.025	1.36301e-21	90.859
PD on GST	rs61754230	T	C	T	C	0.2683	-0.1376	0.0898	0.125893	0.0599	7.46603e-06	20.0626
PD on GST	rs61835654	C	T	C	T	0.1032	0.0075	0.0298	0.794328	0.0216	1.85302e-06	22.8272
PD on GST	rs620490	G	T	G	T	-0.1174	-0.01	0.0272	0.707946	0.019	6.45595e-10	38.1794
PD on GST	rs62055708	A	C	A	C	-0.2561	0.0106	0.0291	0.707946	0.027	2.32595e-21	89.9687
PD on GST	rs62064597	G	C	G	C	-0.2168	-0.0095	0.0306	0.758578	0.0259	6.05062e-17	70.0679
PD on GST	rs66980031	G	C	G	C	0.2246	0.061	0.0675	0.363078	0.0482	3.24101e-06	21.7133
PD on GST	rs6715875	C	T	C	T	0.2902	-0.0245	0.0674	0.724436	0.0599	1.24601e-06	23.4715
PD on GST	rs6741007	G	T	G	T	-0.1233	-0.0333	0.0248	0.177828	0.0175	2.08689e-12	49.6421
PD on GST	rs6808178	C	T	C	T	-0.0864	0.0547	0.0254	0.030903	0.0174	7.19896e-07	24.6564
PD on GST	rs72842211	T	G	T	G	0.1193	0.0183	0.0394	0.645654	0.0265	6.68005e-06	20.267
PD on GST	rs73032517	G	A	G	A	0.2706	0.0469	0.0734	0.524807	0.0558	1.26701e-06	23.5173
PD on GST	rs75453887	A	G	A	G	0.3006	-0.0203	0.0533	0.707946	0.0415	4.48745e-13	52.4665
PD on GST	rs75505347	T	C	T	C	0.3917	-0.0916	0.089	0.301995	0.0674	6.11702e-09	33.7744
PD on GST	rs75541595	A	G	A	G	0.2033	-0.0111	0.0505	0.831764	0.0375	5.73205e-08	29.3909
PD on GST	rs75646569	G	T	G	T	0.1916	0.0324	0.0414	0.436516	0.0266	5.61824e-13	51.8833
PD on GST	rs7695720	C	A	C	A	-0.1255	0.0516	0.0299	0.0851138	0.0208	1.52799e-09	36.405
PD on GST	rs77047773	A	G	A	G	0.4427	-0.0323	0.1111	0.776247	0.0989	7.59994e-06	20.0367
PD on GST	rs77060135	G	A	G	A	-0.1328	0.0016	0.0396	0.977237	0.0297	7.89296e-06	19.9932
PD on GST	rs7818035	A	G	A	G	-0.693	0.1299	0.1237	0.295121	0.1429	1.244e-06	23.5181
PD on GST	rs78669949	A	T	A	T	0.1748	0.041	0.0466	0.380189	0.0393	8.44501e-06	19.7833
PD on GST	rs79436216	G	A	G	A	0.2816	-0.1056	0.0707	0.134896	0.0603	3.02197e-06	21.8087
PD on GST	rs80051900	A	C	A	C	0.8643	0.3198	0.1516	0.0346737	0.1945	8.79002e-06	19.7465
PD on GST	rs8045124	C	T	C	T	-0.0867	-0.0183	0.0259	0.47863	0.0195	8.65905e-06	19.7683
PD on GST	rs823106	C	G	C	G	-0.1492	-0.0192	0.0374	0.60256	0.0239	4.09996e-10	38.971
PD on GST	rs843351	C	T	C	T	0.1367	-0.064	0.041	0.11749	0.0306	7.60694e-06	19.957
PD on GST	rs847685	C	G	C	G	-0.1483	-0.0188	0.0311	0.549541	0.0293	3.983e-07	25.6181
PD on GST	rs858295	G	A	G	A	-0.1039	0.0243	0.0254	0.338844	0.0176	3.83098e-09	34.8502
PD on GST	rs9442714	T	C	T	C	0.0832	0.0019	0.0273	0.933254	0.0186	7.72805e-06	20.0088
PD on GST	rs9840232	T	C	T	C	0.1157	-0.0155	0.0332	0.645654	0.0233	6.56493e-07	24.6578
PD on GST	rs9845968	G	A	G	A	0.0842	-0.0095	0.0246	0.707946	0.0175	1.41599e-06	23.1498
PD on GST	rs9975976	A	G	A	G	0.0814	0.0267	0.0257	0.301995	0.0182	8.01604e-06	20.0035
PD on GPX	rs10008137	C	A	C	A	-0.0948	-0.038	0.0284	0.18197	0.0209	5.433e-06	20.5743
PD on GPX	rs10513789	G	T	G	T	-0.1596	-0.0011	0.0312	0.977237	0.0219	3.18493e-13	53.1102
PD on GPX	rs10756905	T	C	T	C	0.1011	-0.0874	0.0295	0.00301995	0.0196	2.45601e-07	26.6066
PD on GPX	rs10766301	T	C	T	C	0.0907	-0.0001	0.0253	1	0.0192	2.20501e-06	22.3158
PD on GPX	rs10847864	T	G	T	G	0.1274	0.0022	0.0259	0.933254	0.0179	9.81296e-13	50.6562
PD on GPX	rs11177352	T	C	T	C	-0.0957	-0.0296	0.0266	0.263027	0.0213	6.93905e-06	20.1867
PD on GPX	rs111972941	G	A	G	A	0.2482	-0.0163	0.0647	0.794328	0.0514	1.37499e-06	23.3172
PD on GPX	rs112413063	C	T	C	T	-0.1813	-0.0559	0.0497	0.263027	0.0396	4.61796e-06	20.9607
PD on GPX	rs114797774	T	C	T	C	0.3901	0.1386	0.0891	0.120226	0.0796	9.42606e-07	24.0174
PD on GPX	rs115579738	A	G	A	G	0.3683	-0.0785	0.1014	0.436516	0.0833	9.71002e-06	19.5485
PD on GPX	rs116476950	T	C	T	C	0.501	-0.3142	0.111	0.00467735	0.1105	5.78602e-06	20.5566
PD on GPX	rs116975474	T	A	T	A	0.5626	0.0123	0.1277	0.933254	0.1247	6.39102e-06	20.3548
PD on GPX	rs117797654	A	G	A	G	0.3247	-0.0172	0.0744	0.812831	0.072	6.47799e-06	20.3376
PD on GPX	rs118117788	T	C	T	C	0.3912	-0.1294	0.084	0.123027	0.0645	1.32801e-09	36.7856
PD on GPX	rs12147950	C	T	C	T	0.0787	0.0239	0.0255	0.346737	0.0178	9.4591e-06	19.5483
PD on GPX	rs12734374	T	A	T	A	0.7566	-0.0452	0.0915	0.616595	0.0736	8.20163e-25	105.676
PD on GPX	rs12909666	T	C	T	C	0.3418	-0.0107	0.0735	0.891251	0.0752	5.44904e-06	20.659
PD on GPX	rs12919274	T	G	T	G	-0.2025	-0.0816	0.0598	0.17378	0.0452	7.58106e-06	20.0712
PD on GPX	rs12929797	T	C	T	C	0.082	0.0006	0.0249	0.977237	0.017	1.31999e-06	23.2664
PD on GPX	rs12934900	T	A	T	A	0.1215	0.002	0.0252	0.933254	0.0184	4.33112e-11	43.6031
PD on GPX	rs13058633	A	G	A	G	0.2082	0.0492	0.0648	0.446684	0.0468	8.58104e-06	19.7911
PD on GPX	rs140962713	T	G	T	G	-0.3501	-0.0471	0.0742	0.524807	0.0654	8.75004e-08	28.6569
PD on GPX	rs144814361	T	C	T	C	0.4411	-0.0967	0.0798	0.223872	0.068	9.06567e-11	42.0781
PD on GPX	rs148371284	A	G	A	G	0.3975	-0.0573	0.103	0.57544	0.0877	5.81206e-06	20.5435
PD on GPX	rs1491942	G	C	G	C	0.1202	-0.0453	0.0309	0.141254	0.0208	7.47705e-09	33.3951
PD on GPX	rs17442143	G	A	G	A	0.3212	-0.104	0.0959	0.275423	0.0663	1.25199e-06	23.4706
PD on GPX	rs182621729	T	C	T	C	0.3083	-0.0964	0.0752	0.199526	0.0633	1.11299e-06	23.7214
PD on GPX	rs1878278	A	G	A	G	0.1649	-0.0398	0.0381	0.295121	0.0364	5.82505e-06	20.5229
PD on GPX	rs189458449	A	T	A	T	0.5149	-0.0711	0.1184	0.549541	0.1145	6.89096e-06	20.2225
PD on GPX	rs199452	T	C	T	C	-0.2168	-0.0569	0.0284	0.0446684	0.023	4.77859e-21	88.8511
PD on GPX	rs2208485	A	G	A	G	-0.0936	-0.0136	0.0255	0.588844	0.0182	2.65198e-07	26.449
PD on GPX	rs2248244	A	G	A	G	0.1001	0.0032	0.0284	0.912011	0.0211	2.00498e-06	22.5063
PD on GPX	rs2295547	C	A	C	A	-0.0894	-0.0294	0.0264	0.269153	0.0182	8.76799e-07	24.1286
PD on GPX	rs2532329	A	G	A	G	-0.2463	-0.0627	0.0291	0.030903	0.0277	6.07575e-19	79.0623
PD on GPX	rs2615131	G	A	G	A	-0.2005	-0.1056	0.0515	0.0398107	0.0449	7.98896e-06	19.9405
PD on GPX	rs2619357	C	T	C	T	0.2173	0.0126	0.0369	0.74131	0.0264	1.77419e-16	67.7504
PD on GPX	rs2645429	G	A	G	A	0.1053	-0.0149	0.0282	0.60256	0.022	1.66702e-06	22.9093
PD on GPX	rs2949760	A	G	A	G	0.0915	0.0292	0.0264	0.269153	0.0193	1.99802e-06	22.4764
PD on GPX	rs3105599	T	C	T	C	-0.1008	0.0324	0.0306	0.288403	0.0226	8.54004e-06	19.8932
PD on GPX	rs329647	C	G	C	G	-0.1133	-0.0008	0.0265	0.977237	0.0178	1.94402e-10	40.5154
PD on GPX	rs34311866	C	T	C	T	0.2272	0.0486	0.032	0.128825	0.0231	7.97444e-23	96.737
PD on GPX	rs34679758	G	A	G	A	-0.1275	-0.0447	0.0369	0.229087	0.0259	8.71505e-07	24.2338
PD on GPX	rs35161831	C	T	C	T	0.5764	-0.0738	0.1251	0.549541	0.1188	1.21899e-06	23.5405
PD on GPX	rs35449298	A	G	A	G	0.0882	0.0184	0.027	0.501187	0.0194	5.54e-06	20.6697
PD on GPX	rs35603727	A	G	A	G	0.54	-0.0211	0.0857	0.812831	0.0629	9.46019e-18	73.7032
PD on GPX	rs356203	T	C	T	C	-0.2398	-0.0366	0.0256	0.151356	0.0178	3.00677e-41	181.492
PD on GPX	rs35749011	A	G	A	G	0.7508	-0.0314	0.0906	0.724436	0.0659	5.02227e-30	129.801
PD on GPX	rs41286192	G	A	G	A	0.3164	-0.0341	0.075	0.645654	0.067	2.298e-06	22.3009
PD on GPX	rs4488803	A	G	A	G	-0.1136	0.0493	0.0255	0.0537032	0.0199	1.07599e-08	32.5875
PD on GPX	rs4588066	A	G	A	G	0.1046	0.0271	0.0268	0.30903	0.0178	4.45297e-09	34.5321
PD on GPX	rs4613239	G	C	G	C	0.1784	0.0333	0.038	0.380189	0.0248	6.21441e-13	51.7471
PD on GPX	rs4698412	A	G	A	G	0.1258	-0.044	0.0251	0.0794328	0.0168	7.04855e-14	56.0716
PD on GPX	rs4700390	A	G	A	G	0.1788	0.0688	0.0443	0.120226	0.0283	2.59902e-10	39.9174
PD on GPX	rs4724013	G	T	G	T	0.1226	0.0147	0.0292	0.616595	0.0274	7.41805e-06	20.0207
PD on GPX	rs4774417	A	G	A	G	0.1052	0.0054	0.028	0.851138	0.0192	4.62605e-08	30.0213
PD on GPX	rs4810687	T	G	T	G	0.0932	0.0053	0.0251	0.831764	0.0187	6.27004e-07	24.8398
PD on GPX	rs4836108	A	G	A	G	0.1094	0.0208	0.0252	0.40738	0.0225	1.19801e-06	23.6412
PD on GPX	rs4851487	T	C	T	C	0.0808	-0.0112	0.0255	0.660693	0.0174	3.249e-06	21.5637
PD on GPX	rs535900	G	A	G	A	-0.0934	-0.0163	0.0253	0.512861	0.0201	3.37598e-06	21.5924
PD on GPX	rs58879558	C	T	C	T	-0.2383	-0.056	0.0288	0.0512861	0.025	1.36301e-21	90.859
PD on GPX	rs61754230	T	C	T	C	0.2683	0.1533	0.0898	0.0870964	0.0599	7.46603e-06	20.0626
PD on GPX	rs61835654	C	T	C	T	0.1032	-0.0162	0.0298	0.588844	0.0216	1.85302e-06	22.8272
PD on GPX	rs620490	G	T	G	T	-0.1174	0.0092	0.0272	0.74131	0.019	6.45595e-10	38.1794
PD on GPX	rs62055708	A	C	A	C	-0.2561	-0.0585	0.0291	0.0446684	0.027	2.32595e-21	89.9687
PD on GPX	rs62064597	G	C	G	C	-0.2168	-0.0422	0.0306	0.169824	0.0259	6.05062e-17	70.0679
PD on GPX	rs66980031	G	C	G	C	0.2246	0.0009	0.0676	1	0.0482	3.24101e-06	21.7133
PD on GPX	rs6715875	C	T	C	T	0.2902	0.0259	0.0673	0.707946	0.0599	1.24601e-06	23.4715
PD on GPX	rs6741007	G	T	G	T	-0.1233	0.0076	0.0248	0.758578	0.0175	2.08689e-12	49.6421
PD on GPX	rs6808178	C	T	C	T	-0.0864	-0.0276	0.0254	0.275423	0.0174	7.19896e-07	24.6564
PD on GPX	rs72842211	T	G	T	G	0.1193	0.0078	0.0394	0.851138	0.0265	6.68005e-06	20.267
PD on GPX	rs73032517	G	A	G	A	0.2706	-0.0136	0.0733	0.851138	0.0558	1.26701e-06	23.5173
PD on GPX	rs75453887	A	G	A	G	0.3006	-0.0066	0.0533	0.891251	0.0415	4.48745e-13	52.4665
PD on GPX	rs75505347	T	C	T	C	0.3917	-0.0057	0.0889	0.954993	0.0674	6.11702e-09	33.7744
PD on GPX	rs75541595	A	G	A	G	0.2033	0.008	0.0505	0.870964	0.0375	5.73205e-08	29.3909
PD on GPX	rs75646569	G	T	G	T	0.1916	0.0755	0.0414	0.0676083	0.0266	5.61824e-13	51.8833
PD on GPX	rs7695720	C	A	C	A	-0.1255	0.034	0.0299	0.25704	0.0208	1.52799e-09	36.405
PD on GPX	rs77047773	A	G	A	G	0.4427	0.1795	0.1111	0.107152	0.0989	7.59994e-06	20.0367
PD on GPX	rs77060135	G	A	G	A	-0.1328	-0.0339	0.0396	0.389045	0.0297	7.89296e-06	19.9932
PD on GPX	rs7818035	A	G	A	G	-0.693	0.0439	0.1238	0.724436	0.1429	1.244e-06	23.5181
PD on GPX	rs78669949	A	T	A	T	0.1748	0.1001	0.0466	0.0316228	0.0393	8.44501e-06	19.7833
PD on GPX	rs79436216	G	A	G	A	0.2816	0.0228	0.0707	0.74131	0.0603	3.02197e-06	21.8087
PD on GPX	rs80051900	A	C	A	C	0.8643	0.019	0.1517	0.891251	0.1945	8.79002e-06	19.7465
PD on GPX	rs8045124	C	T	C	T	-0.0867	0.0118	0.0259	0.645654	0.0195	8.65905e-06	19.7683
PD on GPX	rs823106	C	G	C	G	-0.1492	0.0226	0.0374	0.549541	0.0239	4.09996e-10	38.971
PD on GPX	rs843351	C	T	C	T	0.1367	0.0313	0.041	0.446684	0.0306	7.60694e-06	19.957
PD on GPX	rs847685	C	G	C	G	-0.1483	0.051	0.0311	0.102329	0.0293	3.983e-07	25.6181
PD on GPX	rs858295	G	A	G	A	-0.1039	0.0037	0.0254	0.891251	0.0176	3.83098e-09	34.8502
PD on GPX	rs9442714	T	C	T	C	0.0832	0.0091	0.0273	0.74131	0.0186	7.72805e-06	20.0088
PD on GPX	rs9840232	T	C	T	C	0.1157	-0.0053	0.0332	0.870964	0.0233	6.56493e-07	24.6578
PD on GPX	rs9845968	G	A	G	A	0.0842	0.0222	0.0246	0.371535	0.0175	1.41599e-06	23.1498
PD on GPX	rs9975976	A	G	A	G	0.0814	0.0314	0.0257	0.218776	0.0182	8.01604e-06	20.0035
PD on Retinol	rs10008137	C	A	C	A	-0.0948	-0.000405835	0.00640496	0.95	0.0209	5.433e-06	20.5743
PD on Retinol	rs10513789	G	T	G	T	-0.1596	-0.00287409	0.00704636	0.68	0.0219	3.18493e-13	53.1102
PD on Retinol	rs10756905	T	C	T	C	0.1011	-0.00214219	0.00663965	0.75	0.0196	2.45601e-07	26.6066
PD on Retinol	rs10766301	T	C	T	C	0.0907	-0.00892403	0.00562589	0.11	0.0192	2.20501e-06	22.3158
PD on Retinol	rs10847864	T	G	T	G	0.1274	-0.00173978	0.00579182	0.760001	0.0179	9.81296e-13	50.6562
PD on Retinol	rs11177352	T	C	T	C	-0.0957	-0.0014556	0.00601745	0.81	0.0213	6.93905e-06	20.1867
PD on Retinol	rs111972941	G	A	G	A	0.2482	-0.0249653	0.0139727	0.0739997	0.0514	1.37499e-06	23.3172
PD on Retinol	rs112413063	C	T	C	T	-0.1813	-0.0111338	0.0115252	0.33	0.0396	4.61796e-06	20.9607
PD on Retinol	rs114797774	T	C	T	C	0.3901	0.0141991	0.0199836	0.48	0.0796	9.42606e-07	24.0174
PD on Retinol	rs115579738	A	G	A	G	0.3683	0.00528774	0.0211615	0.8	0.0833	9.71002e-06	19.5485
PD on Retinol	rs116476950	T	C	T	C	0.501	-0.0454136	0.026191	0.0830004	0.1105	5.78602e-06	20.5566
PD on Retinol	rs116975474	T	A	T	A	0.5626	-0.00685754	0.0279223	0.81	0.1247	6.39102e-06	20.3548
PD on Retinol	rs117797654	A	G	A	G	0.3247	0.0120138	0.0158471	0.450001	0.072	6.47799e-06	20.3376
PD on Retinol	rs118117788	T	C	T	C	0.3912	-0.0228535	0.022423	0.31	0.0645	1.32801e-09	36.7856
PD on Retinol	rs12147950	C	T	C	T	0.0787	8.92915e-05	0.00562947	0.99	0.0178	9.4591e-06	19.5483
PD on Retinol	rs12734374	T	A	T	A	0.7566	0.026663	0.0244334	0.28	0.0736	8.20163e-25	105.676
PD on Retinol	rs12909666	T	C	T	C	0.3418	0.025866	0.0168534	0.12	0.0752	5.44904e-06	20.659
PD on Retinol	rs12919274	T	G	T	G	-0.2025	-0.0121232	0.0133354	0.36	0.0452	7.58106e-06	20.0712
PD on Retinol	rs12929797	T	C	T	C	0.082	-0.00843658	0.00564228	0.13	0.017	1.31999e-06	23.2664
PD on Retinol	rs12934900	T	A	T	A	0.1215	0.00209559	0.00577269	0.719999	0.0184	4.33112e-11	43.6031
PD on Retinol	rs13058633	A	G	A	G	0.2082	0.0206943	0.0142013	0.15	0.0468	8.58104e-06	19.7911
PD on Retinol	rs140962713	T	G	T	G	-0.3501	-0.0041633	0.0165319	0.8	0.0654	8.75004e-08	28.6569
PD on Retinol	rs142660239	T	G	T	G	-0.3772	0.0169295	0.0293488	0.56	0.0779	1.28301e-06	23.446
PD on Retinol	rs144814361	T	C	T	C	0.4411	-0.0245581	0.0224822	0.27	0.068	9.06567e-11	42.0781
PD on Retinol	rs148371284	A	G	A	G	0.3975	0.00484411	0.0242996	0.84	0.0877	5.81206e-06	20.5435
PD on Retinol	rs1491942	G	C	G	C	0.1202	0.0163964	0.00692598	0.0179999	0.0208	7.47705e-09	33.3951
PD on Retinol	rs17442143	G	A	G	A	0.3212	-0.0145787	0.0214262	0.5	0.0663	1.25199e-06	23.4706
PD on Retinol	rs182621729	T	C	T	C	0.3083	-0.0188586	0.0174976	0.28	0.0633	1.11299e-06	23.7214
PD on Retinol	rs1878278	A	G	A	G	0.1649	0.00781761	0.00869894	0.37	0.0364	5.82505e-06	20.5229
PD on Retinol	rs189458449	A	T	A	T	0.5149	-0.00194008	0.0268324	0.94	0.1145	6.89096e-06	20.2225
PD on Retinol	rs199452	T	C	T	C	-0.2168	0.00400715	0.00651047	0.54	0.023	4.77859e-21	88.8511
PD on Retinol	rs2208485	A	G	A	G	-0.0936	0.00298985	0.00559337	0.59	0.0182	2.65198e-07	26.449
PD on Retinol	rs2248244	A	G	A	G	0.1001	-0.00139597	0.00621521	0.82	0.0211	2.00498e-06	22.5063
PD on Retinol	rs2295547	C	A	C	A	-0.0894	-0.00449938	0.00594335	0.450001	0.0182	8.76799e-07	24.1286
PD on Retinol	rs2532329	A	G	A	G	-0.2463	0.00678573	0.00678565	0.32	0.0277	6.07575e-19	79.0623
PD on Retinol	rs2615131	G	A	G	A	-0.2005	-0.000597957	0.0119738	0.96	0.0449	7.98896e-06	19.9405
PD on Retinol	rs2619357	C	T	C	T	0.2173	-0.004394	0.00815077	0.59	0.0264	1.77419e-16	67.7504
PD on Retinol	rs2645429	G	A	G	A	0.1053	-0.00028047	0.00650201	0.97	0.022	1.66702e-06	22.9093
PD on Retinol	rs2949760	A	G	A	G	0.0915	0.00318495	0.00579639	0.58	0.0193	1.99802e-06	22.4764
PD on Retinol	rs3105599	T	C	T	C	-0.1008	0.00821815	0.00673847	0.22	0.0226	8.54004e-06	19.8932
PD on Retinol	rs329647	C	G	C	G	-0.1133	0.00596937	0.00600789	0.32	0.0178	1.94402e-10	40.5154
PD on Retinol	rs34311866	C	T	C	T	0.2272	0.00404391	0.00728324	0.58	0.0231	7.97444e-23	96.737
PD on Retinol	rs34679758	G	A	G	A	-0.1275	-0.0127384	0.00820392	0.12	0.0259	8.71505e-07	24.2338
PD on Retinol	rs35161831	C	T	C	T	0.5764	-0.0157721	0.0302859	0.6	0.1188	1.21899e-06	23.5405
PD on Retinol	rs35449298	A	G	A	G	0.0882	0.0137023	0.00601147	0.0230001	0.0194	5.54e-06	20.6697
PD on Retinol	rs35603727	A	G	A	G	0.54	-0.0160316	0.0205717	0.44	0.0629	9.46019e-18	73.7032
PD on Retinol	rs356203	T	C	T	C	-0.2398	0.00506808	0.00577316	0.38	0.0178	3.00677e-41	181.492
PD on Retinol	rs35749011	A	G	A	G	0.7508	-0.00309601	0.0226126	0.89	0.0659	5.02227e-30	129.801
PD on Retinol	rs41286192	G	A	G	A	0.3164	0.0198841	0.0168792	0.24	0.067	2.298e-06	22.3009
PD on Retinol	rs4488803	A	G	A	G	-0.1136	-0.00192011	0.00576684	0.74	0.0199	1.07599e-08	32.5875
PD on Retinol	rs4588066	A	G	A	G	0.1046	0.00613997	0.00600942	0.31	0.0178	4.45297e-09	34.5321
PD on Retinol	rs4613239	G	C	G	C	0.1784	0.00315386	0.00855384	0.709999	0.0248	6.21441e-13	51.7471
PD on Retinol	rs4698412	A	G	A	G	0.1258	-0.00241426	0.00558986	0.67	0.0168	7.04855e-14	56.0716
PD on Retinol	rs4700390	A	G	A	G	0.1788	0.00110403	0.0102794	0.91	0.0283	2.59902e-10	39.9174
PD on Retinol	rs4724013	G	T	G	T	0.1226	-0.00452521	0.00672918	0.5	0.0274	7.41805e-06	20.0207
PD on Retinol	rs4774417	A	G	A	G	0.1052	-0.00986416	0.00634291	0.12	0.0192	4.62605e-08	30.0213
PD on Retinol	rs4810687	T	G	T	G	0.0932	-0.00986809	0.00562501	0.0790005	0.0187	6.27004e-07	24.8398
PD on Retinol	rs4836108	A	G	A	G	0.1094	-0.00541494	0.00559281	0.33	0.0225	1.19801e-06	23.6412
PD on Retinol	rs4851487	T	C	T	C	0.0808	-0.00720135	0.00569886	0.21	0.0174	3.249e-06	21.5637
PD on Retinol	rs535900	G	A	G	A	-0.0934	-0.00242674	0.00561053	0.67	0.0201	3.37598e-06	21.5924
PD on Retinol	rs58879558	C	T	C	T	-0.2383	0.00453106	0.00659734	0.49	0.025	1.36301e-21	90.859
PD on Retinol	rs61754230	T	C	T	C	0.2683	-0.023532	0.0201962	0.24	0.0599	7.46603e-06	20.0626
PD on Retinol	rs61835654	C	T	C	T	0.1032	0.00710772	0.00686498	0.3	0.0216	1.85302e-06	22.8272
PD on Retinol	rs620490	G	T	G	T	-0.1174	-0.00579133	0.00612606	0.34	0.019	6.45595e-10	38.1794
PD on Retinol	rs62055708	A	C	A	C	-0.2561	0.00513633	0.00664469	0.44	0.027	2.32595e-21	89.9687
PD on Retinol	rs62064597	G	C	G	C	-0.2168	0.0025165	0.00718568	0.73	0.0259	6.05062e-17	70.0679
PD on Retinol	rs66980031	G	C	G	C	0.2246	0.0181969	0.0151125	0.23	0.0482	3.24101e-06	21.7133
PD on Retinol	rs6715875	C	T	C	T	0.2902	-0.00655352	0.0146154	0.649999	0.0599	1.24601e-06	23.4715
PD on Retinol	rs6741007	G	T	G	T	-0.1233	0.00404125	0.00568167	0.48	0.0175	2.08689e-12	49.6421
PD on Retinol	rs6808178	C	T	C	T	-0.0864	-0.00403396	0.00575666	0.48	0.0174	7.19896e-07	24.6564
PD on Retinol	rs72842211	T	G	T	G	0.1193	0.00111085	0.00825562	0.89	0.0265	6.68005e-06	20.267
PD on Retinol	rs73032517	G	A	G	A	0.2706	0.0318603	0.0165529	0.0539995	0.0558	1.26701e-06	23.5173
PD on Retinol	rs75453887	A	G	A	G	0.3006	0.00759701	0.0127897	0.55	0.0415	4.48745e-13	52.4665
PD on Retinol	rs75505347	T	C	T	C	0.3917	-0.0294578	0.0225639	0.19	0.0674	6.11702e-09	33.7744
PD on Retinol	rs75541595	A	G	A	G	0.2033	-0.00359352	0.0114508	0.75	0.0375	5.73205e-08	29.3909
PD on Retinol	rs75646569	G	T	G	T	0.1916	0.00337903	0.00953493	0.719999	0.0266	5.61824e-13	51.8833
PD on Retinol	rs7695720	C	A	C	A	-0.1255	0.00753776	0.00670646	0.26	0.0208	1.52799e-09	36.405
PD on Retinol	rs77047773	A	G	A	G	0.4427	0.0341977	0.0234352	0.14	0.0989	7.59994e-06	20.0367
PD on Retinol	rs77060135	G	A	G	A	-0.1328	0.0169237	0.00886473	0.0560003	0.0297	7.89296e-06	19.9932
PD on Retinol	rs7818035	A	G	A	G	-0.693	-0.0242753	0.0291305	0.4	0.1429	1.244e-06	23.5181
PD on Retinol	rs78669949	A	T	A	T	0.1748	-0.00590465	0.010027	0.56	0.0393	8.44501e-06	19.7833
PD on Retinol	rs79436216	G	A	G	A	0.2816	0.0203763	0.0161349	0.21	0.0603	3.02197e-06	21.8087
PD on Retinol	rs80051900	A	C	A	C	0.8643	-0.0473257	0.0367234	0.2	0.1945	8.79002e-06	19.7465
PD on Retinol	rs8045124	C	T	C	T	-0.0867	0.0018129	0.00571359	0.75	0.0195	8.65905e-06	19.7683
PD on Retinol	rs823106	C	G	C	G	-0.1492	0.0205341	0.00845011	0.015	0.0239	4.09996e-10	38.971
PD on Retinol	rs843351	C	T	C	T	0.1367	0.00340954	0.00875046	0.7	0.0306	7.60694e-06	19.957
PD on Retinol	rs847685	C	G	C	G	-0.1483	-0.011466	0.00688164	0.0959997	0.0293	3.983e-07	25.6181
PD on Retinol	rs858295	G	A	G	A	-0.1039	-0.000153663	0.00571539	0.98	0.0176	3.83098e-09	34.8502
PD on Retinol	rs9442714	T	C	T	C	0.0832	-0.00395676	0.00620647	0.52	0.0186	7.72805e-06	20.0088
PD on Retinol	rs9840232	T	C	T	C	0.1157	-0.0140829	0.00744732	0.0589997	0.0233	6.56493e-07	24.6578
PD on Retinol	rs9845968	G	A	G	A	0.0842	-0.00562532	0.00556727	0.31	0.0175	1.41599e-06	23.1498
PD on Retinol	rs9975976	A	G	A	G	0.0814	0.00587765	0.00578511	0.31	0.0182	8.01604e-06	20.0035
PD on UA	rs10008137	C	A	C	A	-0.0948	-0.16642	0.1891	0.37883	0.0209	5.433e-06	20.5743
PD on UA	rs10513789	G	T	G	T	-0.1596	-0.18462	0.20924	0.37758	0.0219	3.18493e-13	53.1102
PD on UA	rs10756905	T	C	T	C	0.1011	-0.10084	0.19553	0.606061	0.0196	2.45601e-07	26.6066
PD on UA	rs10766301	T	C	T	C	0.0907	0.025887	0.16598	0.87607	0.0192	2.20501e-06	22.3158
PD on UA	rs10847864	T	G	T	G	0.1274	0.11461	0.17146	0.503869	0.0179	9.81296e-13	50.6562
PD on UA	rs11177352	T	C	T	C	-0.0957	-0.12906	0.17691	0.46569	0.0213	6.93905e-06	20.1867
PD on UA	rs111972941	G	A	G	A	0.2482	0.76469	0.42219	0.0701035	0.0514	1.37499e-06	23.3172
PD on UA	rs112413063	C	T	C	T	-0.1813	-0.2859	0.33866	0.39856	0.0396	4.61796e-06	20.9607
PD on UA	rs114797774	T	C	T	C	0.3901	0.12341	0.60152	0.83745	0.0796	9.42606e-07	24.0174
PD on UA	rs115579738	A	G	A	G	0.3683	0.23074	0.62056	0.710021	0.0833	9.71002e-06	19.5485
PD on UA	rs116476950	T	C	T	C	0.501	0.70061	0.74916	0.34969	0.1105	5.78602e-06	20.5566
PD on UA	rs116975474	T	A	T	A	0.5626	-1.0274	0.81411	0.20697	0.1247	6.39102e-06	20.3548
PD on UA	rs117797654	A	G	A	G	0.3247	0.54286	0.45931	0.23724	0.072	6.47799e-06	20.3376
PD on UA	rs118117788	T	C	T	C	0.3912	-0.887	0.65321	0.1745	0.0645	1.32801e-09	36.7856
PD on UA	rs12147950	C	T	C	T	0.0787	-0.34832	0.16571	0.0355582	0.0178	9.4591e-06	19.5483
PD on UA	rs12734374	T	A	T	A	0.7566	-0.085623	0.74775	0.90884	0.0736	8.20163e-25	105.676
PD on UA	rs12909666	T	C	T	C	0.3418	-0.51789	0.50194	0.30218	0.0752	5.44904e-06	20.659
PD on UA	rs12919274	T	G	T	G	-0.2025	0.13881	0.38568	0.718921	0.0452	7.58106e-06	20.0712
PD on UA	rs12929797	T	C	T	C	0.082	0.48395	0.16668	0.00369173	0.017	1.31999e-06	23.2664
PD on UA	rs12934900	T	A	T	A	0.1215	-0.10775	0.17068	0.52783	0.0184	4.33112e-11	43.6031
PD on UA	rs13058633	A	G	A	G	0.2082	-0.071833	0.41892	0.86385	0.0468	8.58104e-06	19.7911
PD on UA	rs140962713	T	G	T	G	-0.3501	-0.47141	0.48433	0.33039	0.0654	8.75004e-08	28.6569
PD on UA	rs142660239	T	G	T	G	-0.3772	-0.57092	0.86952	0.51144	0.0779	1.28301e-06	23.446
PD on UA	rs144814361	T	C	T	C	0.4411	-0.99672	0.64713	0.12351	0.068	9.06567e-11	42.0781
PD on UA	rs148371284	A	G	A	G	0.3975	0.34284	0.70933	0.62887	0.0877	5.81206e-06	20.5435
PD on UA	rs1491942	G	C	G	C	0.1202	-0.51601	0.20525	0.0119349	0.0208	7.47705e-09	33.3951
PD on UA	rs17442143	G	A	G	A	0.3212	0.13802	0.64254	0.82992	0.0663	1.25199e-06	23.4706
PD on UA	rs182621729	T	C	T	C	0.3083	-0.44939	0.52398	0.39109	0.0633	1.11299e-06	23.7214
PD on UA	rs189458449	A	T	A	T	0.5149	0.3843	0.78854	0.62601	0.1145	6.89096e-06	20.2225
PD on UA	rs199452	T	C	T	C	-0.2168	-0.58111	0.19254	0.00254273	0.023	4.77859e-21	88.8511
PD on UA	rs2208485	A	G	A	G	-0.0936	-0.059883	0.16538	0.71729	0.0182	2.65198e-07	26.449
PD on UA	rs2248244	A	G	A	G	0.1001	0.09712	0.18305	0.59571	0.0211	2.00498e-06	22.5063
PD on UA	rs2295547	C	A	C	A	-0.0894	-0.13031	0.1765	0.46033	0.0182	8.76799e-07	24.1286
PD on UA	rs2532329	A	G	A	G	-0.2463	-0.56584	0.2004	0.0047493	0.0277	6.07575e-19	79.0623
PD on UA	rs2615131	G	A	G	A	-0.2005	0.62502	0.36522	0.0870162	0.0449	7.98896e-06	19.9405
PD on UA	rs2619357	C	T	C	T	0.2173	-0.099553	0.24002	0.67831	0.0264	1.77419e-16	67.7504
PD on UA	rs2645429	G	A	G	A	0.1053	-0.031541	0.19207	0.86957	0.022	1.66702e-06	22.9093
PD on UA	rs2949760	A	G	A	G	0.0915	0.19711	0.17137	0.25005	0.0193	1.99802e-06	22.4764
PD on UA	rs329647	C	G	C	G	-0.1133	-0.061961	0.17743	0.726931	0.0178	1.94402e-10	40.5154
PD on UA	rs34311866	C	T	C	T	0.2272	0.52506	0.21632	0.0152128	0.0231	7.97444e-23	96.737
PD on UA	rs34679758	G	A	G	A	-0.1275	-0.12345	0.24155	0.60931	0.0259	8.71505e-07	24.2338
PD on UA	rs35161831	C	T	C	T	0.5764	-0.92577	0.9101	0.30905	0.1188	1.21899e-06	23.5405
PD on UA	rs35449298	A	G	A	G	0.0882	-0.55657	0.17724	0.00168869	0.0194	5.54e-06	20.6697
PD on UA	rs35603727	A	G	A	G	0.54	0.14895	0.62152	0.8106	0.0629	9.46019e-18	73.7032
PD on UA	rs356203	T	C	T	C	-0.2398	-0.0079182	0.17026	0.96291	0.0178	3.00677e-41	181.492
PD on UA	rs35749011	A	G	A	G	0.7508	-0.68332	0.69257	0.32381	0.0659	5.02227e-30	129.801
PD on UA	rs41286192	G	A	G	A	0.3164	-0.21067	0.49969	0.673321	0.067	2.298e-06	22.3009
PD on UA	rs4488803	A	G	A	G	-0.1136	0.30898	0.16994	0.0690367	0.0199	1.07599e-08	32.5875
PD on UA	rs4588066	A	G	A	G	0.1046	-0.67357	0.17704	0.00014204	0.0178	4.45297e-09	34.5321
PD on UA	rs4613239	G	C	G	C	0.1784	0.062104	0.25379	0.80668	0.0248	6.21441e-13	51.7471
PD on UA	rs4698412	A	G	A	G	0.1258	-0.19778	0.16474	0.22993	0.0168	7.04855e-14	56.0716
PD on UA	rs4700390	A	G	A	G	0.1788	-0.26258	0.30912	0.39564	0.0283	2.59902e-10	39.9174
PD on UA	rs4724013	G	T	G	T	0.1226	-0.36056	0.19811	0.0687607	0.0274	7.41805e-06	20.0207
PD on UA	rs4774417	A	G	A	G	0.1052	-0.15501	0.18671	0.40642	0.0192	4.62605e-08	30.0213
PD on UA	rs4810687	T	G	T	G	0.0932	0.057368	0.16583	0.72938	0.0187	6.27004e-07	24.8398
PD on UA	rs4836108	A	G	A	G	0.1094	0.012962	0.1651	0.93742	0.0225	1.19801e-06	23.6412
PD on UA	rs4851487	T	C	T	C	0.0808	-0.1323	0.16797	0.43091	0.0174	3.249e-06	21.5637
PD on UA	rs535900	G	A	G	A	-0.0934	-0.2752	0.16602	0.097398	0.0201	3.37598e-06	21.5924
PD on UA	rs58879558	C	T	C	T	-0.2383	-0.53199	0.19475	0.00630144	0.025	1.36301e-21	90.859
PD on UA	rs61754230	T	C	T	C	0.2683	-0.091567	0.58674	0.87599	0.0599	7.46603e-06	20.0626
PD on UA	rs61835654	C	T	C	T	0.1032	0.044715	0.20387	0.8264	0.0216	1.85302e-06	22.8272
PD on UA	rs620490	G	T	G	T	-0.1174	-0.32337	0.18038	0.073013	0.019	6.45595e-10	38.1794
PD on UA	rs62055708	A	C	A	C	-0.2561	-0.54822	0.19621	0.00520703	0.027	2.32595e-21	89.9687
PD on UA	rs62064597	G	C	G	C	-0.2168	-0.40652	0.21162	0.0547369	0.0259	6.05062e-17	70.0679
PD on UA	rs66980031	G	C	G	C	0.2246	-0.86817	0.44317	0.050113	0.0482	3.24101e-06	21.7133
PD on UA	rs6715875	C	T	C	T	0.2902	0.34471	0.42302	0.41515	0.0599	1.24601e-06	23.4715
PD on UA	rs6741007	G	T	G	T	-0.1233	-0.41567	0.17039	0.0147048	0.0175	2.08689e-12	49.6421
PD on UA	rs6808178	C	T	C	T	-0.0864	-0.0059457	0.16948	0.97201	0.0174	7.19896e-07	24.6564
PD on UA	rs72842211	T	G	T	G	0.1193	0.44919	0.24515	0.0669052	0.0265	6.68005e-06	20.267
PD on UA	rs73032517	G	A	G	A	0.2706	0.66757	0.49255	0.17531	0.0558	1.26701e-06	23.5173
PD on UA	rs75453887	A	G	A	G	0.3006	0.12828	0.37247	0.73054	0.0415	4.48745e-13	52.4665
PD on UA	rs75505347	T	C	T	C	0.3917	-0.087095	0.67722	0.89767	0.0674	6.11702e-09	33.7744
PD on UA	rs75541595	A	G	A	G	0.2033	0.056343	0.33318	0.86571	0.0375	5.73205e-08	29.3909
PD on UA	rs75646569	G	T	G	T	0.1916	-0.18397	0.28498	0.51855	0.0266	5.61824e-13	51.8833
PD on UA	rs7695720	C	A	C	A	-0.1255	-0.36371	0.19741	0.0654139	0.0208	1.52799e-09	36.405
PD on UA	rs77047773	A	G	A	G	0.4427	0.67123	0.68026	0.32378	0.0989	7.59994e-06	20.0367
PD on UA	rs77060135	G	A	G	A	-0.1328	0.17098	0.26052	0.51161	0.0297	7.89296e-06	19.9932
PD on UA	rs7818035	A	G	A	G	-0.693	-0.65784	0.86349	0.44615	0.1429	1.244e-06	23.5181
PD on UA	rs78669949	A	T	A	T	0.1748	-0.63186	0.29542	0.0324459	0.0393	8.44501e-06	19.7833
PD on UA	rs79436216	G	A	G	A	0.2816	-0.24504	0.48025	0.609891	0.0603	3.02197e-06	21.8087
PD on UA	rs80051900	A	C	A	C	0.8643	0.96004	1.0516	0.36129	0.1945	8.79002e-06	19.7465
PD on UA	rs8045124	C	T	C	T	-0.0867	-0.096333	0.16882	0.56826	0.0195	8.65905e-06	19.7683
PD on UA	rs823106	C	G	C	G	-0.1492	0.38733	0.25345	0.12645	0.0239	4.09996e-10	38.971
PD on UA	rs843351	C	T	C	T	0.1367	-0.83726	0.25598	0.0010728	0.0306	7.60694e-06	19.957
PD on UA	rs847685	C	G	C	G	-0.1483	-0.12238	0.2033	0.54718	0.0293	3.983e-07	25.6181
PD on UA	rs858295	G	A	G	A	-0.1039	-0.088653	0.16833	0.59843	0.0176	3.83098e-09	34.8502
PD on UA	rs9442714	T	C	T	C	0.0832	0.22464	0.18279	0.2191	0.0186	7.72805e-06	20.0088
PD on UA	rs9840232	T	C	T	C	0.1157	0.31751	0.22034	0.14958	0.0233	6.56493e-07	24.6578
PD on UA	rs9845968	G	A	G	A	0.0842	0.36526	0.1641	0.0260238	0.0175	1.41599e-06	23.1498
PD on UA	rs9975976	A	G	A	G	0.0814	0.26397	0.1706	0.12179	0.0182	8.01604e-06	20.0035
PD on ascorbate	rs10008137	C	A	C	A	-0.0948	-0.00749158	0.00632326	0.24	0.0209	5.433e-06	20.5743
PD on ascorbate	rs10513789	G	T	G	T	-0.1596	-0.0083383	0.0069551	0.23	0.0219	3.18493e-13	53.1102
PD on ascorbate	rs10756905	T	C	T	C	0.1011	-0.0118545	0.00655362	0.0700003	0.0196	2.45601e-07	26.6066
PD on ascorbate	rs10766301	T	C	T	C	0.0907	0.00362865	0.00555508	0.51	0.0192	2.20501e-06	22.3158
PD on ascorbate	rs10847864	T	G	T	G	0.1274	0.00237919	0.00571585	0.68	0.0179	9.81296e-13	50.6562
PD on ascorbate	rs11177352	T	C	T	C	-0.0957	0.000151751	0.00593844	0.98	0.0213	6.93905e-06	20.1867
PD on ascorbate	rs111972941	G	A	G	A	0.2482	0.0260543	0.0138018	0.0589997	0.0514	1.37499e-06	23.3172
PD on ascorbate	rs112413063	C	T	C	T	-0.1813	0.0090726	0.0113724	0.43	0.0396	4.61796e-06	20.9607
PD on ascorbate	rs114797774	T	C	T	C	0.3901	-0.00562461	0.0196973	0.780001	0.0796	9.42606e-07	24.0174
PD on ascorbate	rs115579738	A	G	A	G	0.3683	-0.00255932	0.0208848	0.9	0.0833	9.71002e-06	19.5485
PD on ascorbate	rs116476950	T	C	T	C	0.501	0.0575441	0.0258425	0.0259998	0.1105	5.78602e-06	20.5566
PD on ascorbate	rs116975474	T	A	T	A	0.5626	-0.0374778	0.0276129	0.17	0.1247	6.39102e-06	20.3548
PD on ascorbate	rs117797654	A	G	A	G	0.3247	0.0183113	0.0155884	0.24	0.072	6.47799e-06	20.3376
PD on ascorbate	rs118117788	T	C	T	C	0.3912	-0.00790539	0.0221515	0.719999	0.0645	1.32801e-09	36.7856
PD on ascorbate	rs12147950	C	T	C	T	0.0787	0.00143133	0.0055551	0.8	0.0178	9.4591e-06	19.5483
PD on ascorbate	rs12734374	T	A	T	A	0.7566	-0.00874995	0.0240247	0.719999	0.0736	8.20163e-25	105.676
PD on ascorbate	rs12909666	T	C	T	C	0.3418	-0.00197943	0.0166148	0.91	0.0752	5.44904e-06	20.659
PD on ascorbate	rs12919274	T	G	T	G	-0.2025	-0.0078164	0.013157	0.55	0.0452	7.58106e-06	20.0712
PD on ascorbate	rs12929797	T	C	T	C	0.082	-0.00213687	0.00556899	0.7	0.017	1.31999e-06	23.2664
PD on ascorbate	rs12934900	T	A	T	A	0.1215	0.0104337	0.005699	0.0669993	0.0184	4.33112e-11	43.6031
PD on ascorbate	rs13058633	A	G	A	G	0.2082	0.00809131	0.0140112	0.56	0.0468	8.58104e-06	19.7911
PD on ascorbate	rs140962713	T	G	T	G	-0.3501	-0.00297476	0.0163145	0.86	0.0654	8.75004e-08	28.6569
PD on ascorbate	rs142660239	T	G	T	G	-0.3772	-0.00303214	0.0290669	0.92	0.0779	1.28301e-06	23.446
PD on ascorbate	rs144814361	T	C	T	C	0.4411	-0.00925048	0.0221935	0.68	0.068	9.06567e-11	42.0781
PD on ascorbate	rs148371284	A	G	A	G	0.3975	0.00722309	0.023982	0.760001	0.0877	5.81206e-06	20.5435
PD on ascorbate	rs1491942	G	C	G	C	0.1202	-0.013335	0.00683185	0.051	0.0208	7.47705e-09	33.3951
PD on ascorbate	rs17442143	G	A	G	A	0.3212	-0.0157288	0.0211928	0.46	0.0663	1.25199e-06	23.4706
PD on ascorbate	rs182621729	T	C	T	C	0.3083	0.0171848	0.0172491	0.32	0.0633	1.11299e-06	23.7214
PD on ascorbate	rs1878278	A	G	A	G	0.1649	-0.0129099	0.00858458	0.13	0.0364	5.82505e-06	20.5229
PD on ascorbate	rs189458449	A	T	A	T	0.5149	0.00113005	0.0264686	0.97	0.1145	6.89096e-06	20.2225
PD on ascorbate	rs199452	T	C	T	C	-0.2168	0.000397584	0.00642465	0.95	0.023	4.77859e-21	88.8511
PD on ascorbate	rs2208485	A	G	A	G	-0.0936	0.00191589	0.00551845	0.73	0.0182	2.65198e-07	26.449
PD on ascorbate	rs2248244	A	G	A	G	0.1001	0.00100171	0.00613277	0.87	0.0211	2.00498e-06	22.5063
PD on ascorbate	rs2295547	C	A	C	A	-0.0894	-0.000589469	0.00586359	0.92	0.0182	8.76799e-07	24.1286
PD on ascorbate	rs2532329	A	G	A	G	-0.2463	-0.00462038	0.0066971	0.49	0.0277	6.07575e-19	79.0623
PD on ascorbate	rs2615131	G	A	G	A	-0.2005	-0.00871917	0.0118156	0.46	0.0449	7.98896e-06	19.9405
PD on ascorbate	rs2619357	C	T	C	T	0.2173	0.00225294	0.00804116	0.780001	0.0264	1.77419e-16	67.7504
PD on ascorbate	rs2645429	G	A	G	A	0.1053	-0.00607317	0.00641535	0.34	0.022	1.66702e-06	22.9093
PD on ascorbate	rs2949760	A	G	A	G	0.0915	-0.00260988	0.00571887	0.649999	0.0193	1.99802e-06	22.4764
PD on ascorbate	rs3105599	T	C	T	C	-0.1008	-0.000891155	0.00664871	0.89	0.0226	8.54004e-06	19.8932
PD on ascorbate	rs329647	C	G	C	G	-0.1133	0.0033101	0.00592774	0.58	0.0178	1.94402e-10	40.5154
PD on ascorbate	rs34311866	C	T	C	T	0.2272	-0.00390709	0.00718662	0.59	0.0231	7.97444e-23	96.737
PD on ascorbate	rs34679758	G	A	G	A	-0.1275	0.00319096	0.00809985	0.69	0.0259	8.71505e-07	24.2338
PD on ascorbate	rs35161831	C	T	C	T	0.5764	-0.0370292	0.0297955	0.21	0.1188	1.21899e-06	23.5405
PD on ascorbate	rs35449298	A	G	A	G	0.0882	-3.85567e-05	0.00592911	0.99	0.0194	5.54e-06	20.6697
PD on ascorbate	rs35603727	A	G	A	G	0.54	-0.0132989	0.0202934	0.51	0.0629	9.46019e-18	73.7032
PD on ascorbate	rs356203	T	C	T	C	-0.2398	-0.00206731	0.00569993	0.719999	0.0178	3.00677e-41	181.492
PD on ascorbate	rs35749011	A	G	A	G	0.7508	-0.0147457	0.0222807	0.51	0.0659	5.02227e-30	129.801
PD on ascorbate	rs41286192	G	A	G	A	0.3164	-0.00846462	0.0166719	0.61	0.067	2.298e-06	22.3009
PD on ascorbate	rs4488803	A	G	A	G	-0.1136	-0.00506906	0.00568926	0.37	0.0199	1.07599e-08	32.5875
PD on ascorbate	rs4588066	A	G	A	G	0.1046	0.00276431	0.00593294	0.64	0.0178	4.45297e-09	34.5321
PD on ascorbate	rs4613239	G	C	G	C	0.1784	-0.00733347	0.00844091	0.38	0.0248	6.21441e-13	51.7471
PD on ascorbate	rs4698412	A	G	A	G	0.1258	-0.01272	0.0055146	0.021	0.0168	7.04855e-14	56.0716
PD on ascorbate	rs4700390	A	G	A	G	0.1788	-0.00278363	0.010137	0.780001	0.0283	2.59902e-10	39.9174
PD on ascorbate	rs4724013	G	T	G	T	0.1226	-0.00711632	0.00663716	0.28	0.0274	7.41805e-06	20.0207
PD on ascorbate	rs4774417	A	G	A	G	0.1052	-0.00292414	0.00625887	0.64	0.0192	4.62605e-08	30.0213
PD on ascorbate	rs4810687	T	G	T	G	0.0932	-4.18635e-05	0.00555399	0.99	0.0187	6.27004e-07	24.8398
PD on ascorbate	rs4836108	A	G	A	G	0.1094	0.00509847	0.00551735	0.36	0.0225	1.19801e-06	23.6412
PD on ascorbate	rs4851487	T	C	T	C	0.0808	-0.00347968	0.00562533	0.54	0.0174	3.249e-06	21.5637
PD on ascorbate	rs535900	G	A	G	A	-0.0934	-0.00581398	0.00553496	0.29	0.0201	3.37598e-06	21.5924
PD on ascorbate	rs58879558	C	T	C	T	-0.2383	-0.00553094	0.00651044	0.4	0.025	1.36301e-21	90.859
PD on ascorbate	rs61754230	T	C	T	C	0.2683	-0.00733966	0.019914	0.709999	0.0599	7.46603e-06	20.0626
PD on ascorbate	rs61835654	C	T	C	T	0.1032	-0.00199555	0.00677019	0.77	0.0216	1.85302e-06	22.8272
PD on ascorbate	rs620490	G	T	G	T	-0.1174	0.00106669	0.00604683	0.86	0.019	6.45595e-10	38.1794
PD on ascorbate	rs62055708	A	C	A	C	-0.2561	-0.00523472	0.00655829	0.42	0.027	2.32595e-21	89.9687
PD on ascorbate	rs62064597	G	C	G	C	-0.2168	-0.00160712	0.00709014	0.82	0.0259	6.05062e-17	70.0679
PD on ascorbate	rs66980031	G	C	G	C	0.2246	-0.0188296	0.0148945	0.21	0.0482	3.24101e-06	21.7133
PD on ascorbate	rs6715875	C	T	C	T	0.2902	0.00629129	0.0144271	0.66	0.0599	1.24601e-06	23.4715
PD on ascorbate	rs6741007	G	T	G	T	-0.1233	-0.00734538	0.00560674	0.19	0.0175	2.08689e-12	49.6421
PD on ascorbate	rs6808178	C	T	C	T	-0.0864	-0.00533826	0.00568283	0.35	0.0174	7.19896e-07	24.6564
PD on ascorbate	rs72842211	T	G	T	G	0.1193	-0.00173257	0.00814659	0.83	0.0265	6.68005e-06	20.267
PD on ascorbate	rs73032517	G	A	G	A	0.2706	-0.00954854	0.0163513	0.56	0.0558	1.26701e-06	23.5173
PD on ascorbate	rs75453887	A	G	A	G	0.3006	-0.0160084	0.0126273	0.2	0.0415	4.48745e-13	52.4665
PD on ascorbate	rs75505347	T	C	T	C	0.3917	-0.0191367	0.022314	0.39	0.0674	6.11702e-09	33.7744
PD on ascorbate	rs75541595	A	G	A	G	0.2033	-0.00219053	0.0113063	0.85	0.0375	5.73205e-08	29.3909
PD on ascorbate	rs75646569	G	T	G	T	0.1916	-0.00621482	0.00939639	0.51	0.0266	5.61824e-13	51.8833
PD on ascorbate	rs7695720	C	A	C	A	-0.1255	-0.00235495	0.00661387	0.719999	0.0208	1.52799e-09	36.405
PD on ascorbate	rs77047773	A	G	A	G	0.4427	0.0234964	0.0231278	0.31	0.0989	7.59994e-06	20.0367
PD on ascorbate	rs77060135	G	A	G	A	-0.1328	0.0108006	0.00873583	0.22	0.0297	7.89296e-06	19.9932
PD on ascorbate	rs7818035	A	G	A	G	-0.693	-0.0370494	0.0288338	0.2	0.1429	1.244e-06	23.5181
PD on ascorbate	rs78669949	A	T	A	T	0.1748	-0.000716495	0.00989935	0.94	0.0393	8.44501e-06	19.7833
PD on ascorbate	rs79436216	G	A	G	A	0.2816	0.00145475	0.0159053	0.93	0.0603	3.02197e-06	21.8087
PD on ascorbate	rs80051900	A	C	A	C	0.8643	-0.0329971	0.0362868	0.36	0.1945	8.79002e-06	19.7465
PD on ascorbate	rs8045124	C	T	C	T	-0.0867	0.00470501	0.00564035	0.4	0.0195	8.65905e-06	19.7683
PD on ascorbate	rs823106	C	G	C	G	-0.1492	-0.00501986	0.00834208	0.55	0.0239	4.09996e-10	38.971
PD on ascorbate	rs843351	C	T	C	T	0.1367	-0.00854647	0.00863613	0.32	0.0306	7.60694e-06	19.957
PD on ascorbate	rs847685	C	G	C	G	-0.1483	0.0067671	0.00678991	0.32	0.0293	3.983e-07	25.6181
PD on ascorbate	rs858295	G	A	G	A	-0.1039	0.00390441	0.00563347	0.49	0.0176	3.83098e-09	34.8502
PD on ascorbate	rs9442714	T	C	T	C	0.0832	0.00756163	0.00612517	0.22	0.0186	7.72805e-06	20.0088
PD on ascorbate	rs9840232	T	C	T	C	0.1157	0.000576405	0.00734801	0.94	0.0233	6.56493e-07	24.6578
PD on ascorbate	rs9845968	G	A	G	A	0.0842	0.00649092	0.00549457	0.24	0.0175	1.41599e-06	23.1498
PD on ascorbate	rs9975976	A	G	A	G	0.0814	-0.000608428	0.005709	0.92	0.0182	8.01604e-06	20.0035
PD on Zinc	rs10513789	G	T	G	T	-0.1596	0.02	0.032	0.525	0.0219	3.18493e-13	53.1102
PD on Zinc	rs10766301	T	C	T	C	0.0907	0.014	0.027	0.604999	0.0192	2.20501e-06	22.3158
PD on Zinc	rs11177352	T	C	T	C	-0.0957	0.013	0.027	0.645	0.0213	6.93905e-06	20.1867
PD on Zinc	rs12147950	C	T	C	T	0.0787	0.017	0.027	0.528	0.0178	9.4591e-06	19.5483
PD on Zinc	rs12929797	T	C	T	C	0.082	-0.018	0.026	0.503	0.017	1.31999e-06	23.2664
PD on Zinc	rs17442143	G	A	G	A	0.3212	-0.192	0.121	0.112	0.0663	1.25199e-06	23.4706
PD on Zinc	rs199452	T	C	T	C	-0.2168	-0.045	0.031	0.136	0.023	4.77859e-21	88.8511
PD on Zinc	rs2208485	A	G	A	G	-0.0936	-0.012	0.026	0.649999	0.0182	2.65198e-07	26.449
PD on Zinc	rs2248244	A	G	A	G	0.1001	0.009	0.029	0.757	0.0211	2.00498e-06	22.5063
PD on Zinc	rs2295547	C	A	C	A	-0.0894	-0.039	0.029	0.175	0.0182	8.76799e-07	24.1286
PD on Zinc	rs2532329	A	G	A	G	-0.2463	-0.065	0.038	0.0840001	0.0277	6.07575e-19	79.0623
PD on Zinc	rs4588066	A	G	A	G	0.1046	0.023	0.031	0.461	0.0178	4.45297e-09	34.5321
PD on Zinc	rs4698412	A	G	A	G	0.1258	0.001	0.029	0.983	0.0168	7.04855e-14	56.0716
PD on Zinc	rs4851487	T	C	T	C	0.0808	0.013	0.026	0.613999	0.0174	3.249e-06	21.5637
PD on Zinc	rs535900	G	A	G	A	-0.0934	0.018	0.027	0.496	0.0201	3.37598e-06	21.5924
PD on Zinc	rs620490	G	T	G	T	-0.1174	0.006	0.03	0.836	0.019	6.45595e-10	38.1794
PD on Zinc	rs6808178	C	T	C	T	-0.0864	-0.012	0.026	0.639	0.0174	7.19896e-07	24.6564
PD on Zinc	rs7695720	C	A	C	A	-0.1255	0.001	0.033	0.984	0.0208	1.52799e-09	36.405
PD on Zinc	rs7818035	A	G	A	G	-0.693	-0.23	0.216	0.287	0.1429	1.244e-06	23.5181
PD on Zinc	rs843351	C	T	C	T	0.1367	-0.005	0.038	0.901	0.0306	7.60694e-06	19.957
PD on Zinc	rs9442714	T	C	T	C	0.0832	-0.014	0.029	0.635	0.0186	7.72805e-06	20.0088
	SNP	effect_allele.exposure	other_allele.exposure	effect_allele.outcome	other_allele.outcome	beta.exposure	beta.outcome	se.outcome	pval.outcome	se.exposure	pval.exposure	Fval
ALS on Albumin	rs10139154	T	C	T	C	0.0767	0.000664522	0.00452042	0.88	0.0146	1.49297e-07	27.5985
ALS on Albumin	rs10143310	C	G	C	G	0.0821	-0.00408419	0.00481582	0.4	0.0161	3.4077e-07	26.0037
ALS on Albumin	rs10463311	T	C	T	C	-0.0854	0.004566	0.00485911	0.35	0.0156	4.39098e-08	29.9686
ALS on Albumin	rs112913348	T	C	T	C	-0.1277	0.0114239	0.00820974	0.16	0.0282	5.94408e-06	20.5061
ALS on Albumin	rs113247976	T	C	T	C	0.3221	0.0122542	0.0176283	0.49	0.0521	6.31577e-10	38.2213
ALS on Albumin	rs117204439	C	T	C	T	0.4645	0.0235821	0.0185783	0.2	0.0612	3.20228e-14	57.6061
ALS on Albumin	rs117704471	A	G	A	G	0.3336	0.0104535	0.0151096	0.49	0.0712	2.79423e-06	21.9529
ALS on Albumin	rs117860708	A	G	A	G	0.2041	0.0342215	0.0126874	0.00700003	0.0451	6.02532e-06	20.4801
ALS on Albumin	rs11786739	G	A	G	A	0.1371	-0.00899698	0.00895182	0.31	0.029	2.27205e-06	22.3501
ALS on Albumin	rs11792681	A	G	A	G	0.1715	0.00551769	0.00823617	0.5	0.0378	5.70501e-06	20.5847
ALS on Albumin	rs118049474	C	T	C	T	-0.1335	-0.0112798	0.00830182	0.17	0.0284	2.59266e-06	22.0966
ALS on Albumin	rs118082508	T	C	T	C	0.3175	0.0247408	0.0172638	0.15	0.0565	1.91545e-08	31.5784
ALS on Albumin	rs11842416	C	T	C	T	0.0814	-0.00509447	0.00523867	0.33	0.0172	2.21708e-06	22.3971
ALS on Albumin	rs12811129	C	A	C	A	0.1875	-0.00337792	0.0110908	0.760001	0.035	8.45483e-08	28.699
ALS on Albumin	rs12973192	G	C	G	C	0.1205	0.00404896	0.00438501	0.36	0.0153	3.38523e-15	62.0285
ALS on Albumin	rs13155012	A	G	A	G	0.1343	-0.0286369	0.00830535	0.000560003	0.0289	3.36701e-06	21.5952
ALS on Albumin	rs142321490	C	G	C	G	0.3172	-0.0012303	0.0164145	0.94	0.0513	6.28008e-10	38.2324
ALS on Albumin	rs146107389	C	T	C	T	0.3509	0.00297117	0.0251292	0.91	0.0764	4.37062e-06	21.095
ALS on Albumin	rs16926548	G	T	G	T	0.0931	0.000355358	0.00634371	0.96	0.021	9.27872e-06	19.6544
ALS on Albumin	rs17070492	G	C	G	C	-0.1242	0.00329398	0.00697253	0.64	0.0234	1.11022e-07	28.1716
ALS on Albumin	rs17148125	C	G	C	G	0.0851	-0.0072661	0.00528344	0.17	0.0181	2.58058e-06	22.1056
ALS on Albumin	rs17302583	A	G	A	G	-0.1896	-0.00714011	0.011249	0.53	0.0422	7.02628e-06	20.1861
ALS on Albumin	rs2013478	T	C	T	C	0.0656	0.00243185	0.00439449	0.58	0.0144	5.22473e-06	20.7531
ALS on Albumin	rs2239727	A	C	A	C	-0.0621	-0.0027639	0.0041533	0.51	0.014	9.17675e-06	19.6756
ALS on Albumin	rs2295767	T	C	T	C	-0.0844	0.00602439	0.00571459	0.29	0.019	8.9083e-06	19.7323
ALS on Albumin	rs28623193	G	A	G	A	0.2081	0.000473477	0.00555771	0.93	0.044	2.25023e-06	22.3686
ALS on Albumin	rs34517613	T	C	T	C	-0.1057	0.0060519	0.00620978	0.33	0.0223	2.13813e-06	22.4667
ALS on Albumin	rs34776105	G	T	G	T	-0.1026	0.0023716	0.00704448	0.74	0.0232	9.76043e-06	19.5577
ALS on Albumin	rs35086651	G	C	G	C	0.0849	0.0131592	0.0123473	0.29	0.0177	1.61373e-06	23.0075
ALS on Albumin	rs3736947	A	C	A	C	-0.0709	-0.00700943	0.00430751	0.1	0.0144	8.49616e-07	24.2419
ALS on Albumin	rs3762690	C	T	C	T	0.0892	-0.00105591	0.00593607	0.86	0.0198	6.63572e-06	20.2955
ALS on Albumin	rs3849943	T	C	T	C	-0.1764	-0.00483403	0.00481808	0.32	0.0155	5.2212e-30	129.519
ALS on Albumin	rs538622	G	A	G	A	-0.0693	0.00147015	0.00420086	0.73	0.0139	6.17661e-07	24.8563
ALS on Albumin	rs61527579	C	T	C	T	-0.0906	0.00177352	0.00567249	0.75	0.0193	2.67521e-06	22.0365
ALS on Albumin	rs61880881	C	A	C	A	0.1317	-0.00400448	0.00835344	0.630001	0.0281	2.77466e-06	21.9664
ALS on Albumin	rs72714928	C	T	C	T	0.0869	0.00391273	0.00558819	0.48	0.0183	2.04795e-06	22.5495
ALS on Albumin	rs74654358	A	G	A	G	0.1976	0.018597	0.00950234	0.05	0.0337	4.53207e-09	34.3806
ALS on Albumin	rs74856549	G	T	G	T	0.5168	0.00869558	0.0177873	0.62	0.1143	6.14219e-06	20.4434
ALS on Albumin	rs75087725	A	C	A	C	0.5145	-0.00921406	0.0194612	0.64	0.0672	1.91441e-14	58.6182
ALS on Albumin	rs75414506	C	T	C	T	0.1307	-0.00406991	0.00705686	0.56	0.0264	7.39251e-07	24.51
ALS on Albumin	rs7552104	C	T	C	T	-0.089	-0.00600431	0.00556655	0.28	0.0182	1.0078e-06	23.9132
ALS on Albumin	rs77041237	A	G	A	G	0.2259	0.0112715	0.0135257	0.4	0.0507	8.36506e-06	19.8526
ALS on Albumin	rs78157304	G	C	G	C	0.1405	-0.00238012	0.0100817	0.81	0.0318	9.95084e-06	19.5208
ALS on Albumin	rs7947433	G	A	G	A	0.0639	-0.00179133	0.00420599	0.67	0.0142	6.79535e-06	20.25
ALS on Albumin	rs79735246	G	A	G	A	-0.138	-0.00245643	0.00910239	0.79	0.0312	9.73051e-06	19.5636
ALS on Albumin	rs8125607	A	G	A	G	0.0688	0.00277046	0.00455029	0.54	0.0151	5.20647e-06	20.7598
ALS on Albumin	rs9364669	T	C	T	C	0.1397	-0.0176015	0.00939779	0.061	0.0315	9.21062e-06	19.6685
ALS on Albumin	rs9379980	T	C	T	C	0.0619	0.00682369	0.00421934	0.11	0.0139	8.45851e-06	19.8313
ALS on Albumin	rs9901522	T	C	T	C	0.1462	0.00962663	0.00860942	0.26	0.0273	8.54092e-08	28.6794
ALS on CAT	rs10139154	T	C	T	C	0.0767	0.0078	0.0268	0.776247	0.0146	1.49297e-07	27.5985
ALS on CAT	rs10143310	C	G	C	G	0.0821	0.0766	0.0288	0.00776247	0.0161	3.4077e-07	26.0037
ALS on CAT	rs10463311	T	C	T	C	-0.0854	0.0158	0.0293	0.588844	0.0156	4.39098e-08	29.9686
ALS on CAT	rs112913348	T	C	T	C	-0.1277	0.0001	0.0479	1	0.0282	5.94408e-06	20.5061
ALS on CAT	rs113247976	T	C	T	C	0.3221	0.0091	0.104	0.933254	0.0521	6.31577e-10	38.2213
ALS on CAT	rs117860708	A	G	A	G	0.2041	-0.0492	0.078	0.524807	0.0451	6.02532e-06	20.4801
ALS on CAT	rs11786739	G	A	G	A	0.1371	-0.0097	0.0542	0.851138	0.029	2.27205e-06	22.3501
ALS on CAT	rs11792681	A	G	A	G	0.1715	0.0448	0.051	0.380189	0.0378	5.70501e-06	20.5847
ALS on CAT	rs118049474	C	T	C	T	-0.1335	0.0401	0.0515	0.436516	0.0284	2.59266e-06	22.0966
ALS on CAT	rs118082508	T	C	T	C	0.3175	0.0687	0.1004	0.489779	0.0565	1.91545e-08	31.5784
ALS on CAT	rs11842416	C	T	C	T	0.0814	0.0246	0.0324	0.446684	0.0172	2.21708e-06	22.3971
ALS on CAT	rs12811129	C	A	C	A	0.1875	0.0218	0.0613	0.724436	0.035	8.45483e-08	28.699
ALS on CAT	rs12973192	G	C	G	C	0.1205	-0.0354	0.0268	0.186209	0.0153	3.38523e-15	62.0285
ALS on CAT	rs13155012	A	G	A	G	0.1343	0.0714	0.0512	0.162181	0.0289	3.36701e-06	21.5952
ALS on CAT	rs142321490	C	G	C	G	0.3172	0.0025	0.0954	0.977237	0.0513	6.28008e-10	38.2324
ALS on CAT	rs146107389	C	T	C	T	0.3509	-0.1144	0.151	0.446684	0.0764	4.37062e-06	21.095
ALS on CAT	rs16926548	G	T	G	T	0.0931	-0.0205	0.038	0.588844	0.021	9.27872e-06	19.6544
ALS on CAT	rs17070492	G	C	G	C	-0.1242	-0.0358	0.0412	0.389045	0.0234	1.11022e-07	28.1716
ALS on CAT	rs17148125	C	G	C	G	0.0851	-0.0094	0.0313	0.758578	0.0181	2.58058e-06	22.1056
ALS on CAT	rs17302583	A	G	A	G	-0.1896	-0.0102	0.0662	0.870964	0.0422	7.02628e-06	20.1861
ALS on CAT	rs186532217	A	T	A	T	0.4166	0.0226	0.0983	0.812831	0.0937	8.74414e-06	19.7678
ALS on CAT	rs2013478	T	C	T	C	0.0656	-0.0418	0.0266	0.114815	0.0144	5.22473e-06	20.7531
ALS on CAT	rs2239727	A	C	A	C	-0.0621	0.0096	0.0245	0.691831	0.014	9.17675e-06	19.6756
ALS on CAT	rs2295767	T	C	T	C	-0.0844	0.0473	0.0331	0.154882	0.019	8.9083e-06	19.7323
ALS on CAT	rs34517613	T	C	T	C	-0.1057	0.0082	0.0366	0.831764	0.0223	2.13813e-06	22.4667
ALS on CAT	rs34776105	G	T	G	T	-0.1026	0.01	0.0439	0.812831	0.0232	9.76043e-06	19.5577
ALS on CAT	rs3736947	A	C	A	C	-0.0709	-0.0233	0.0257	0.363078	0.0144	8.49616e-07	24.2419
ALS on CAT	rs3762690	C	T	C	T	0.0892	0.0058	0.0358	0.870964	0.0198	6.63572e-06	20.2955
ALS on CAT	rs3849943	T	C	T	C	-0.1764	0.0168	0.0283	0.549541	0.0155	5.2212e-30	129.519
ALS on CAT	rs538622	G	A	G	A	-0.0693	-0.0385	0.0253	0.128825	0.0139	6.17661e-07	24.8563
ALS on CAT	rs61527579	C	T	C	T	-0.0906	0.0111	0.0334	0.74131	0.0193	2.67521e-06	22.0365
ALS on CAT	rs61880881	C	A	C	A	0.1317	-0.003	0.0512	0.954993	0.0281	2.77466e-06	21.9664
ALS on CAT	rs67710834	C	G	C	G	0.0698	0.0158	0.0254	0.537032	0.015	3.26612e-06	21.6535
ALS on CAT	rs72714928	C	T	C	T	0.0869	-0.0434	0.0335	0.194984	0.0183	2.04795e-06	22.5495
ALS on CAT	rs74654358	A	G	A	G	0.1976	-0.011	0.0594	0.851138	0.0337	4.53207e-09	34.3806
ALS on CAT	rs74856549	G	T	G	T	0.5168	0.0212	0.124	0.870964	0.1143	6.14219e-06	20.4434
ALS on CAT	rs75087725	A	C	A	C	0.5145	0.0271	0.1226	0.831764	0.0672	1.91441e-14	58.6182
ALS on CAT	rs75414506	C	T	C	T	0.1307	-0.0114	0.0411	0.776247	0.0264	7.39251e-07	24.51
ALS on CAT	rs7552104	C	T	C	T	-0.089	0.0079	0.0334	0.812831	0.0182	1.0078e-06	23.9132
ALS on CAT	rs77041237	A	G	A	G	0.2259	0.1071	0.0766	0.162181	0.0507	8.36506e-06	19.8526
ALS on CAT	rs78157304	G	C	G	C	0.1405	-0.0299	0.0606	0.616595	0.0318	9.95084e-06	19.5208
ALS on CAT	rs7947433	G	A	G	A	0.0639	-0.0208	0.0252	0.40738	0.0142	6.79535e-06	20.25
ALS on CAT	rs79735246	G	A	G	A	-0.138	-0.1081	0.0545	0.047863	0.0312	9.73051e-06	19.5636
ALS on CAT	rs8125607	A	G	A	G	0.0688	-0.0257	0.0273	0.346737	0.0151	5.20647e-06	20.7598
ALS on CAT	rs9364669	T	C	T	C	0.1397	-0.028	0.0572	0.630957	0.0315	9.21062e-06	19.6685
ALS on CAT	rs9379980	T	C	T	C	0.0619	-0.0175	0.025	0.47863	0.0139	8.45851e-06	19.8313
ALS on CAT	rs9901522	T	C	T	C	0.1462	0.0614	0.0502	0.218776	0.0273	8.54092e-08	28.6794
ALS on SOD	rs10139154	T	C	T	C	0.0767	0.013	0.0269	0.630957	0.0146	1.49297e-07	27.5985
ALS on SOD	rs10143310	C	G	C	G	0.0821	0.0039	0.0288	0.891251	0.0161	3.4077e-07	26.0037
ALS on SOD	rs10463311	T	C	T	C	-0.0854	-0.0228	0.0293	0.436516	0.0156	4.39098e-08	29.9686
ALS on SOD	rs112913348	T	C	T	C	-0.1277	-0.016	0.0479	0.74131	0.0282	5.94408e-06	20.5061
ALS on SOD	rs113247976	T	C	T	C	0.3221	-0.0995	0.104	0.338844	0.0521	6.31577e-10	38.2213
ALS on SOD	rs117860708	A	G	A	G	0.2041	0.0668	0.0779	0.389045	0.0451	6.02532e-06	20.4801
ALS on SOD	rs11786739	G	A	G	A	0.1371	0.0637	0.0542	0.239883	0.029	2.27205e-06	22.3501
ALS on SOD	rs11792681	A	G	A	G	0.1715	-0.0155	0.0509	0.758578	0.0378	5.70501e-06	20.5847
ALS on SOD	rs118049474	C	T	C	T	-0.1335	0.0162	0.0515	0.758578	0.0284	2.59266e-06	22.0966
ALS on SOD	rs118082508	T	C	T	C	0.3175	0.1087	0.1004	0.281838	0.0565	1.91545e-08	31.5784
ALS on SOD	rs11842416	C	T	C	T	0.0814	0.0537	0.0324	0.0977237	0.0172	2.21708e-06	22.3971
ALS on SOD	rs12811129	C	A	C	A	0.1875	-0.0037	0.0613	0.954993	0.035	8.45483e-08	28.699
ALS on SOD	rs12973192	G	C	G	C	0.1205	-0.0181	0.0268	0.501187	0.0153	3.38523e-15	62.0285
ALS on SOD	rs13155012	A	G	A	G	0.1343	-0.0756	0.0512	0.138038	0.0289	3.36701e-06	21.5952
ALS on SOD	rs142321490	C	G	C	G	0.3172	-0.0061	0.0954	0.954993	0.0513	6.28008e-10	38.2324
ALS on SOD	rs146107389	C	T	C	T	0.3509	-0.1809	0.151	0.229087	0.0764	4.37062e-06	21.095
ALS on SOD	rs16926548	G	T	G	T	0.0931	0.0446	0.038	0.239883	0.021	9.27872e-06	19.6544
ALS on SOD	rs17070492	G	C	G	C	-0.1242	0.0025	0.0412	0.954993	0.0234	1.11022e-07	28.1716
ALS on SOD	rs17148125	C	G	C	G	0.0851	0	0.0313	1	0.0181	2.58058e-06	22.1056
ALS on SOD	rs17302583	A	G	A	G	-0.1896	0.0076	0.0662	0.912011	0.0422	7.02628e-06	20.1861
ALS on SOD	rs186532217	A	T	A	T	0.4166	-0.0172	0.0983	0.870964	0.0937	8.74414e-06	19.7678
ALS on SOD	rs2013478	T	C	T	C	0.0656	0.0015	0.0266	0.954993	0.0144	5.22473e-06	20.7531
ALS on SOD	rs2239727	A	C	A	C	-0.0621	0.0273	0.0245	0.263027	0.014	9.17675e-06	19.6756
ALS on SOD	rs2295767	T	C	T	C	-0.0844	-0.0701	0.0331	0.0346737	0.019	8.9083e-06	19.7323
ALS on SOD	rs34517613	T	C	T	C	-0.1057	-0.0818	0.0366	0.0251189	0.0223	2.13813e-06	22.4667
ALS on SOD	rs34776105	G	T	G	T	-0.1026	0.0436	0.0439	0.323594	0.0232	9.76043e-06	19.5577
ALS on SOD	rs3736947	A	C	A	C	-0.0709	0.009	0.0257	0.724436	0.0144	8.49616e-07	24.2419
ALS on SOD	rs3762690	C	T	C	T	0.0892	-0.0115	0.0358	0.74131	0.0198	6.63572e-06	20.2955
ALS on SOD	rs3849943	T	C	T	C	-0.1764	0.0415	0.0283	0.141254	0.0155	5.2212e-30	129.519
ALS on SOD	rs538622	G	A	G	A	-0.0693	0.0099	0.0253	0.691831	0.0139	6.17661e-07	24.8563
ALS on SOD	rs61527579	C	T	C	T	-0.0906	0.0632	0.0334	0.0588844	0.0193	2.67521e-06	22.0365
ALS on SOD	rs61880881	C	A	C	A	0.1317	0.0158	0.0512	0.758578	0.0281	2.77466e-06	21.9664
ALS on SOD	rs67710834	C	G	C	G	0.0698	-0.0249	0.0254	0.323594	0.015	3.26612e-06	21.6535
ALS on SOD	rs72714928	C	T	C	T	0.0869	0.0476	0.0335	0.154882	0.0183	2.04795e-06	22.5495
ALS on SOD	rs74654358	A	G	A	G	0.1976	-0.0068	0.0594	0.912011	0.0337	4.53207e-09	34.3806
ALS on SOD	rs74856549	G	T	G	T	0.5168	0.0705	0.124	0.57544	0.1143	6.14219e-06	20.4434
ALS on SOD	rs75087725	A	C	A	C	0.5145	-0.0106	0.1226	0.933254	0.0672	1.91441e-14	58.6182
ALS on SOD	rs75414506	C	T	C	T	0.1307	0.0042	0.0411	0.912011	0.0264	7.39251e-07	24.51
ALS on SOD	rs7552104	C	T	C	T	-0.089	0.0105	0.0334	0.758578	0.0182	1.0078e-06	23.9132
ALS on SOD	rs77041237	A	G	A	G	0.2259	-0.0728	0.0766	0.338844	0.0507	8.36506e-06	19.8526
ALS on SOD	rs78157304	G	C	G	C	0.1405	0.0422	0.0606	0.489779	0.0318	9.95084e-06	19.5208
ALS on SOD	rs7947433	G	A	G	A	0.0639	-0.0021	0.0252	0.933254	0.0142	6.79535e-06	20.25
ALS on SOD	rs79735246	G	A	G	A	-0.138	0.0021	0.0546	0.977237	0.0312	9.73051e-06	19.5636
ALS on SOD	rs8125607	A	G	A	G	0.0688	0.0117	0.0273	0.660693	0.0151	5.20647e-06	20.7598
ALS on SOD	rs9364669	T	C	T	C	0.1397	-0.037	0.0572	0.512861	0.0315	9.21062e-06	19.6685
ALS on SOD	rs9379980	T	C	T	C	0.0619	-0.0093	0.025	0.707946	0.0139	8.45851e-06	19.8313
ALS on SOD	rs9901522	T	C	T	C	0.1462	0.0244	0.0502	0.630957	0.0273	8.54092e-08	28.6794
ALS on tocopherol	rs11842416	C	T	C	T	0.0814	0.0022	0.0067	0.7417	0.0172	2.21708e-06	22.3971
ALS on tocopherol	rs12811129	C	A	C	A	0.1875	0.0035	0.0127	0.7855	0.035	8.45483e-08	28.699
ALS on tocopherol	rs16926548	G	T	G	T	0.0931	0.0017	0.0071	0.805	0.021	9.27872e-06	19.6544
ALS on tocopherol	rs17070492	G	C	G	C	-0.1242	-0.011	0.0186	0.552699	0.0234	1.11022e-07	28.1716
ALS on tocopherol	rs17148125	C	G	C	G	0.0851	-0.0042	0.0062	0.4946	0.0181	2.58058e-06	22.1056
ALS on tocopherol	rs17302583	A	G	A	G	-0.1896	0.0025	0.0157	0.8721	0.0422	7.02628e-06	20.1861
ALS on tocopherol	rs2295767	T	C	T	C	-0.0844	-0.0002	0.0062	0.9749	0.019	8.9083e-06	19.7323
ALS on tocopherol	rs3736947	A	C	A	C	-0.0709	0.0021	0.0052	0.6902	0.0144	8.49616e-07	24.2419
ALS on tocopherol	rs3762690	C	T	C	T	0.0892	-0.0093	0.007	0.1874	0.0198	6.63572e-06	20.2955
ALS on tocopherol	rs3849943	T	C	T	C	-0.1764	0.0047	0.0053	0.3734	0.0155	5.2212e-30	129.519
ALS on tocopherol	rs538622	G	A	G	A	-0.0693	-0.0013	0.0052	0.8032	0.0139	6.17661e-07	24.8563
ALS on tocopherol	rs7552104	C	T	C	T	-0.089	-0.0013	0.0062	0.8281	0.0182	1.0078e-06	23.9132
ALS on tocopherol	rs7947433	G	A	G	A	0.0639	0.0014	0.0054	0.790901	0.0142	6.79535e-06	20.25
ALS on tocopherol	rs9364669	T	C	T	C	0.1397	0.0163	0.0114	0.1525	0.0315	9.21062e-06	19.6685
ALS on tocopherol	rs9901522	T	C	T	C	0.1462	0.0029	0.011	0.7905	0.0273	8.54092e-08	28.6794
ALS on GPX	rs10139154	T	C	T	C	0.0767	-0.0238	0.0268	0.371535	0.0146	1.49297e-07	27.5985
ALS on GPX	rs10143310	C	G	C	G	0.0821	-0.0606	0.0288	0.0354813	0.0161	3.4077e-07	26.0037
ALS on GPX	rs10463311	T	C	T	C	-0.0854	-0.0387	0.0293	0.186209	0.0156	4.39098e-08	29.9686
ALS on GPX	rs112913348	T	C	T	C	-0.1277	0.011	0.0479	0.812831	0.0282	5.94408e-06	20.5061
ALS on GPX	rs113247976	T	C	T	C	0.3221	0.1228	0.104	0.239883	0.0521	6.31577e-10	38.2213
ALS on GPX	rs117860708	A	G	A	G	0.2041	-0.0569	0.078	0.467735	0.0451	6.02532e-06	20.4801
ALS on GPX	rs11786739	G	A	G	A	0.1371	0.0247	0.0542	0.645654	0.029	2.27205e-06	22.3501
ALS on GPX	rs11792681	A	G	A	G	0.1715	-0.1354	0.0509	0.00794328	0.0378	5.70501e-06	20.5847
ALS on GPX	rs118049474	C	T	C	T	-0.1335	-0.1401	0.0515	0.00645654	0.0284	2.59266e-06	22.0966
ALS on GPX	rs118082508	T	C	T	C	0.3175	-0.0371	0.1005	0.707946	0.0565	1.91545e-08	31.5784
ALS on GPX	rs11842416	C	T	C	T	0.0814	-0.0195	0.0324	0.549541	0.0172	2.21708e-06	22.3971
ALS on GPX	rs12811129	C	A	C	A	0.1875	0.0508	0.0613	0.40738	0.035	8.45483e-08	28.699
ALS on GPX	rs12973192	G	C	G	C	0.1205	0.0053	0.0268	0.851138	0.0153	3.38523e-15	62.0285
ALS on GPX	rs13155012	A	G	A	G	0.1343	0.0756	0.0512	0.138038	0.0289	3.36701e-06	21.5952
ALS on GPX	rs142321490	C	G	C	G	0.3172	0.1072	0.0953	0.263027	0.0513	6.28008e-10	38.2324
ALS on GPX	rs146107389	C	T	C	T	0.3509	0.0465	0.151	0.758578	0.0764	4.37062e-06	21.095
ALS on GPX	rs16926548	G	T	G	T	0.0931	0.0371	0.038	0.331131	0.021	9.27872e-06	19.6544
ALS on GPX	rs17070492	G	C	G	C	-0.1242	0.0263	0.0412	0.524807	0.0234	1.11022e-07	28.1716
ALS on GPX	rs17148125	C	G	C	G	0.0851	0.0132	0.0313	0.676083	0.0181	2.58058e-06	22.1056
ALS on GPX	rs17302583	A	G	A	G	-0.1896	0.0345	0.0662	0.60256	0.0422	7.02628e-06	20.1861
ALS on GPX	rs186532217	A	T	A	T	0.4166	-0.2913	0.0982	0.00301995	0.0937	8.74414e-06	19.7678
ALS on GPX	rs2013478	T	C	T	C	0.0656	0.0415	0.0266	0.11749	0.0144	5.22473e-06	20.7531
ALS on GPX	rs2239727	A	C	A	C	-0.0621	-0.021	0.0245	0.389045	0.014	9.17675e-06	19.6756
ALS on GPX	rs2295767	T	C	T	C	-0.0844	0.0505	0.0331	0.128825	0.019	8.9083e-06	19.7323
ALS on GPX	rs34517613	T	C	T	C	-0.1057	-0.033	0.0366	0.363078	0.0223	2.13813e-06	22.4667
ALS on GPX	rs34776105	G	T	G	T	-0.1026	0.0631	0.0439	0.151356	0.0232	9.76043e-06	19.5577
ALS on GPX	rs3736947	A	C	A	C	-0.0709	-0.0059	0.0257	0.812831	0.0144	8.49616e-07	24.2419
ALS on GPX	rs3762690	C	T	C	T	0.0892	-0.0359	0.0358	0.316228	0.0198	6.63572e-06	20.2955
ALS on GPX	rs3849943	T	C	T	C	-0.1764	-0.0058	0.0283	0.831764	0.0155	5.2212e-30	129.519
ALS on GPX	rs538622	G	A	G	A	-0.0693	0.0329	0.0253	0.194984	0.0139	6.17661e-07	24.8563
ALS on GPX	rs61527579	C	T	C	T	-0.0906	-0.0618	0.0334	0.0645654	0.0193	2.67521e-06	22.0365
ALS on GPX	rs61880881	C	A	C	A	0.1317	0.0375	0.0512	0.467735	0.0281	2.77466e-06	21.9664
ALS on GPX	rs67710834	C	G	C	G	0.0698	-0.0561	0.0254	0.0275423	0.015	3.26612e-06	21.6535
ALS on GPX	rs72714928	C	T	C	T	0.0869	0.0465	0.0335	0.165959	0.0183	2.04795e-06	22.5495
ALS on GPX	rs74654358	A	G	A	G	0.1976	0.0322	0.0594	0.588844	0.0337	4.53207e-09	34.3806
ALS on GPX	rs74856549	G	T	G	T	0.5168	0.1203	0.124	0.331131	0.1143	6.14219e-06	20.4434
ALS on GPX	rs75087725	A	C	A	C	0.5145	-0.0641	0.1226	0.60256	0.0672	1.91441e-14	58.6182
ALS on GPX	rs75414506	C	T	C	T	0.1307	-0.0752	0.0411	0.0676083	0.0264	7.39251e-07	24.51
ALS on GPX	rs7552104	C	T	C	T	-0.089	0.021	0.0334	0.524807	0.0182	1.0078e-06	23.9132
ALS on GPX	rs77041237	A	G	A	G	0.2259	0	0.0766	1	0.0507	8.36506e-06	19.8526
ALS on GPX	rs78157304	G	C	G	C	0.1405	-0.0558	0.0606	0.354813	0.0318	9.95084e-06	19.5208
ALS on GPX	rs7947433	G	A	G	A	0.0639	-0.0425	0.0252	0.0912011	0.0142	6.79535e-06	20.25
ALS on GPX	rs79735246	G	A	G	A	-0.138	-0.0352	0.0546	0.524807	0.0312	9.73051e-06	19.5636
ALS on GPX	rs8125607	A	G	A	G	0.0688	0.0103	0.0273	0.707946	0.0151	5.20647e-06	20.7598
ALS on GPX	rs9364669	T	C	T	C	0.1397	0.0985	0.0571	0.0851138	0.0315	9.21062e-06	19.6685
ALS on GPX	rs9379980	T	C	T	C	0.0619	0.0082	0.025	0.74131	0.0139	8.45851e-06	19.8313
ALS on GPX	rs9901522	T	C	T	C	0.1462	-0.0023	0.0501	0.954993	0.0273	8.54092e-08	28.6794
ALS on GST	rs10139154	T	C	T	C	0.0767	-0.0142	0.0268	0.60256	0.0146	1.49297e-07	27.5985
ALS on GST	rs10143310	C	G	C	G	0.0821	0.0385	0.0288	0.18197	0.0161	3.4077e-07	26.0037
ALS on GST	rs10463311	T	C	T	C	-0.0854	0.0666	0.0293	0.0229087	0.0156	4.39098e-08	29.9686
ALS on GST	rs112913348	T	C	T	C	-0.1277	0.0414	0.0479	0.389045	0.0282	5.94408e-06	20.5061
ALS on GST	rs113247976	T	C	T	C	0.3221	0.0964	0.104	0.354813	0.0521	6.31577e-10	38.2213
ALS on GST	rs117860708	A	G	A	G	0.2041	-0.1132	0.0779	0.147911	0.0451	6.02532e-06	20.4801
ALS on GST	rs11786739	G	A	G	A	0.1371	-0.0622	0.0542	0.251189	0.029	2.27205e-06	22.3501
ALS on GST	rs11792681	A	G	A	G	0.1715	-0.0737	0.051	0.147911	0.0378	5.70501e-06	20.5847
ALS on GST	rs118049474	C	T	C	T	-0.1335	0.0987	0.0515	0.0549541	0.0284	2.59266e-06	22.0966
ALS on GST	rs118082508	T	C	T	C	0.3175	0.1574	0.1004	0.11749	0.0565	1.91545e-08	31.5784
ALS on GST	rs11842416	C	T	C	T	0.0814	0.035	0.0324	0.281838	0.0172	2.21708e-06	22.3971
ALS on GST	rs12811129	C	A	C	A	0.1875	0.0739	0.0613	0.229087	0.035	8.45483e-08	28.699
ALS on GST	rs12973192	G	C	G	C	0.1205	0.0095	0.0268	0.724436	0.0153	3.38523e-15	62.0285
ALS on GST	rs13155012	A	G	A	G	0.1343	0.0782	0.0512	0.125893	0.0289	3.36701e-06	21.5952
ALS on GST	rs142321490	C	G	C	G	0.3172	0.2241	0.0953	0.0186209	0.0513	6.28008e-10	38.2324
ALS on GST	rs146107389	C	T	C	T	0.3509	-0.2185	0.151	0.147911	0.0764	4.37062e-06	21.095
ALS on GST	rs16926548	G	T	G	T	0.0931	-0.0128	0.038	0.74131	0.021	9.27872e-06	19.6544
ALS on GST	rs17070492	G	C	G	C	-0.1242	0.0024	0.0412	0.954993	0.0234	1.11022e-07	28.1716
ALS on GST	rs17148125	C	G	C	G	0.0851	0.0218	0.0313	0.489779	0.0181	2.58058e-06	22.1056
ALS on GST	rs17302583	A	G	A	G	-0.1896	-0.0011	0.0662	0.977237	0.0422	7.02628e-06	20.1861
ALS on GST	rs186532217	A	T	A	T	0.4166	-0.1154	0.0983	0.239883	0.0937	8.74414e-06	19.7678
ALS on GST	rs2013478	T	C	T	C	0.0656	-0.0057	0.0266	0.831764	0.0144	5.22473e-06	20.7531
ALS on GST	rs2239727	A	C	A	C	-0.0621	0.0399	0.0245	0.102329	0.014	9.17675e-06	19.6756
ALS on GST	rs2295767	T	C	T	C	-0.0844	0.0463	0.0332	0.162181	0.019	8.9083e-06	19.7323
ALS on GST	rs34517613	T	C	T	C	-0.1057	0.0029	0.0366	0.933254	0.0223	2.13813e-06	22.4667
ALS on GST	rs34776105	G	T	G	T	-0.1026	-0.0498	0.0439	0.25704	0.0232	9.76043e-06	19.5577
ALS on GST	rs3736947	A	C	A	C	-0.0709	-0.026	0.0257	0.30903	0.0144	8.49616e-07	24.2419
ALS on GST	rs3762690	C	T	C	T	0.0892	-0.0183	0.0358	0.60256	0.0198	6.63572e-06	20.2955
ALS on GST	rs3849943	T	C	T	C	-0.1764	0.0195	0.0283	0.489779	0.0155	5.2212e-30	129.519
ALS on GST	rs538622	G	A	G	A	-0.0693	-0.0123	0.0253	0.630957	0.0139	6.17661e-07	24.8563
ALS on GST	rs61527579	C	T	C	T	-0.0906	-0.0117	0.0334	0.724436	0.0193	2.67521e-06	22.0365
ALS on GST	rs61880881	C	A	C	A	0.1317	0.0456	0.0512	0.371535	0.0281	2.77466e-06	21.9664
ALS on GST	rs67710834	C	G	C	G	0.0698	0.027	0.0254	0.288403	0.015	3.26612e-06	21.6535
ALS on GST	rs72714928	C	T	C	T	0.0869	-0.0035	0.0335	0.912011	0.0183	2.04795e-06	22.5495
ALS on GST	rs74654358	A	G	A	G	0.1976	0.0592	0.0594	0.316228	0.0337	4.53207e-09	34.3806
ALS on GST	rs74856549	G	T	G	T	0.5168	-0.0074	0.124	0.954993	0.1143	6.14219e-06	20.4434
ALS on GST	rs75087725	A	C	A	C	0.5145	0.0655	0.1226	0.588844	0.0672	1.91441e-14	58.6182
ALS on GST	rs75414506	C	T	C	T	0.1307	-0.0003	0.0411	1	0.0264	7.39251e-07	24.51
ALS on GST	rs7552104	C	T	C	T	-0.089	-0.05	0.0334	0.134896	0.0182	1.0078e-06	23.9132
ALS on GST	rs77041237	A	G	A	G	0.2259	0.1211	0.0766	0.114815	0.0507	8.36506e-06	19.8526
ALS on GST	rs78157304	G	C	G	C	0.1405	0.0246	0.0606	0.691831	0.0318	9.95084e-06	19.5208
ALS on GST	rs7947433	G	A	G	A	0.0639	0.0268	0.0252	0.288403	0.0142	6.79535e-06	20.25
ALS on GST	rs79735246	G	A	G	A	-0.138	-0.0016	0.0546	0.977237	0.0312	9.73051e-06	19.5636
ALS on GST	rs8125607	A	G	A	G	0.0688	0.0037	0.0273	0.891251	0.0151	5.20647e-06	20.7598
ALS on GST	rs9364669	T	C	T	C	0.1397	0.0244	0.0572	0.676083	0.0315	9.21062e-06	19.6685
ALS on GST	rs9379980	T	C	T	C	0.0619	-0.0761	0.025	0.00234423	0.0139	8.45851e-06	19.8313
ALS on GST	rs9901522	T	C	T	C	0.1462	-0.0786	0.0501	0.11749	0.0273	8.54092e-08	28.6794
ALS on Retinol	rs10139154	T	C	T	C	0.0767	-0.0036683	0.0060838	0.55	0.0146	1.49297e-07	27.5985
ALS on Retinol	rs10463311	T	C	T	C	-0.0854	0.00705661	0.00655525	0.28	0.0156	4.39098e-08	29.9686
ALS on Retinol	rs112913348	T	C	T	C	-0.1277	-0.00546894	0.0110735	0.62	0.0282	5.94408e-06	20.5061
ALS on Retinol	rs113247976	T	C	T	C	0.3221	-0.0135924	0.024414	0.58	0.0521	6.31577e-10	38.2213
ALS on Retinol	rs117204439	C	T	C	T	0.4645	-0.0202882	0.0247453	0.41	0.0612	3.20228e-14	57.6061
ALS on Retinol	rs117860708	A	G	A	G	0.2041	-0.0004985	0.0169176	0.98	0.0451	6.02532e-06	20.4801
ALS on Retinol	rs11786739	G	A	G	A	0.1371	-0.00247598	0.0121093	0.84	0.029	2.27205e-06	22.3501
ALS on Retinol	rs11792681	A	G	A	G	0.1715	-0.0155869	0.011245	0.17	0.0378	5.70501e-06	20.5847
ALS on Retinol	rs118049474	C	T	C	T	-0.1335	-0.00389999	0.0112456	0.73	0.0284	2.59266e-06	22.0966
ALS on Retinol	rs118082508	T	C	T	C	0.3175	-0.0352841	0.0229674	0.12	0.0565	1.91545e-08	31.5784
ALS on Retinol	rs11842416	C	T	C	T	0.0814	0.00502493	0.00704313	0.48	0.0172	2.21708e-06	22.3971
ALS on Retinol	rs12811129	C	A	C	A	0.1875	-0.0101951	0.015257	0.5	0.035	8.45483e-08	28.699
ALS on Retinol	rs12973192	G	C	G	C	0.1205	-0.00821161	0.00587671	0.16	0.0153	3.38523e-15	62.0285
ALS on Retinol	rs13155012	A	G	A	G	0.1343	-0.00250761	0.0111564	0.82	0.0289	3.36701e-06	21.5952
ALS on Retinol	rs146107389	C	T	C	T	0.3509	-0.00428454	0.0334624	0.9	0.0764	4.37062e-06	21.095
ALS on Retinol	rs16926548	G	T	G	T	0.0931	0.0163192	0.00853095	0.0560003	0.021	9.27872e-06	19.6544
ALS on Retinol	rs17070492	G	C	G	C	-0.1242	0.00707458	0.00936477	0.450001	0.0234	1.11022e-07	28.1716
ALS on Retinol	rs17148125	C	G	C	G	0.0851	-0.00145298	0.00713861	0.84	0.0181	2.58058e-06	22.1056
ALS on Retinol	rs17302583	A	G	A	G	-0.1896	-0.0299956	0.0152383	0.0490004	0.0422	7.02628e-06	20.1861
ALS on Retinol	rs2013478	T	C	T	C	0.0656	0.0154711	0.00591847	0.0089	0.0144	5.22473e-06	20.7531
ALS on Retinol	rs2239727	A	C	A	C	-0.0621	-0.00585891	0.00557569	0.29	0.014	9.17675e-06	19.6756
ALS on Retinol	rs2295767	T	C	T	C	-0.0844	0.000582832	0.00768966	0.94	0.019	8.9083e-06	19.7323
ALS on Retinol	rs34517613	T	C	T	C	-0.1057	0.00806865	0.00830197	0.33	0.0223	2.13813e-06	22.4667
ALS on Retinol	rs34776105	G	T	G	T	-0.1026	0.00238423	0.00947877	0.8	0.0232	9.76043e-06	19.5577
ALS on Retinol	rs3736947	A	C	A	C	-0.0709	0.00141617	0.00581057	0.81	0.0144	8.49616e-07	24.2419
ALS on Retinol	rs3762690	C	T	C	T	0.0892	-0.00515	0.00796567	0.52	0.0198	6.63572e-06	20.2955
ALS on Retinol	rs3849943	T	C	T	C	-0.1764	0.00199473	0.00645428	0.760001	0.0155	5.2212e-30	129.519
ALS on Retinol	rs538622	G	A	G	A	-0.0693	0.00533927	0.00564019	0.34	0.0139	6.17661e-07	24.8563
ALS on Retinol	rs61527579	C	T	C	T	-0.0906	-0.00552121	0.00760051	0.47	0.0193	2.67521e-06	22.0365
ALS on Retinol	rs61880881	C	A	C	A	0.1317	-0.00110581	0.0112179	0.92	0.0281	2.77466e-06	21.9664
ALS on Retinol	rs67710834	C	G	C	G	0.0698	0.00353536	0.00564648	0.53	0.015	3.26612e-06	21.6535
ALS on Retinol	rs72714928	C	T	C	T	0.0869	-0.0086588	0.00756556	0.25	0.0183	2.04795e-06	22.5495
ALS on Retinol	rs74654358	A	G	A	G	0.1976	0.0194104	0.0130173	0.14	0.0337	4.53207e-09	34.3806
ALS on Retinol	rs74856549	G	T	G	T	0.5168	0.0229212	0.0241284	0.34	0.1143	6.14219e-06	20.4434
ALS on Retinol	rs75087725	A	C	A	C	0.5145	-0.00210229	0.0257097	0.93	0.0672	1.91441e-14	58.6182
ALS on Retinol	rs75414506	C	T	C	T	0.1307	0.0173379	0.00948304	0.0680002	0.0264	7.39251e-07	24.51
ALS on Retinol	rs7552104	C	T	C	T	-0.089	-0.00116682	0.00749904	0.88	0.0182	1.0078e-06	23.9132
ALS on Retinol	rs77041237	A	G	A	G	0.2259	-0.0365074	0.0182179	0.0449997	0.0507	8.36506e-06	19.8526
ALS on Retinol	rs78157304	G	C	G	C	0.1405	0.0102756	0.0134341	0.44	0.0318	9.95084e-06	19.5208
ALS on Retinol	rs7947433	G	A	G	A	0.0639	-0.00087214	0.0056373	0.88	0.0142	6.79535e-06	20.25
ALS on Retinol	rs79735246	G	A	G	A	-0.138	0.0156892	0.012163	0.2	0.0312	9.73051e-06	19.5636
ALS on Retinol	rs8125607	A	G	A	G	0.0688	0.00665264	0.00611148	0.28	0.0151	5.20647e-06	20.7598
ALS on Retinol	rs9364669	T	C	T	C	0.1397	-0.00616493	0.0128804	0.630001	0.0315	9.21062e-06	19.6685
ALS on Retinol	rs9379980	T	C	T	C	0.0619	0.00407548	0.00568768	0.47	0.0139	8.45851e-06	19.8313
ALS on Retinol	rs9901522	T	C	T	C	0.1462	-0.00970055	0.0114979	0.4	0.0273	8.54092e-08	28.6794
ALS on TBIL	rs10139154	T	C	T	C	0.0767	0.0064912	0.011366	0.56793	0.0146	1.49297e-07	27.5985
ALS on TBIL	rs10143310	C	G	C	G	0.0821	0.014232	0.012056	0.23783	0.0161	3.4077e-07	26.0037
ALS on TBIL	rs10463311	T	C	T	C	-0.0854	-0.0039985	0.012253	0.74418	0.0156	4.39098e-08	29.9686
ALS on TBIL	rs112913348	T	C	T	C	-0.1277	0.01672	0.020732	0.41996	0.0282	5.94408e-06	20.5061
ALS on TBIL	rs113247976	T	C	T	C	0.3221	-0.08244	0.044582	0.0644347	0.0521	6.31577e-10	38.2213
ALS on TBIL	rs117860708	A	G	A	G	0.2041	-0.010134	0.03144	0.747211	0.0451	6.02532e-06	20.4801
ALS on TBIL	rs11786739	G	A	G	A	0.1371	-0.037895	0.02253	0.0925721	0.029	2.27205e-06	22.3501
ALS on TBIL	rs11792681	A	G	A	G	0.1715	-0.013512	0.020611	0.51209	0.0378	5.70501e-06	20.5847
ALS on TBIL	rs118049474	C	T	C	T	-0.1335	-0.013957	0.020752	0.50124	0.0284	2.59266e-06	22.0966
ALS on TBIL	rs118082508	T	C	T	C	0.3175	-0.057304	0.043141	0.18407	0.0565	1.91545e-08	31.5784
ALS on TBIL	rs11842416	C	T	C	T	0.0814	0.019662	0.013161	0.13518	0.0172	2.21708e-06	22.3971
ALS on TBIL	rs12811129	C	A	C	A	0.1875	-0.041663	0.028114	0.13836	0.035	8.45483e-08	28.699
ALS on TBIL	rs12973192	G	C	G	C	0.1205	0.0096595	0.010972	0.37864	0.0153	3.38523e-15	62.0285
ALS on TBIL	rs13155012	A	G	A	G	0.1343	-0.032355	0.020636	0.11691	0.0289	3.36701e-06	21.5952
ALS on TBIL	rs142321490	C	G	C	G	0.3172	-0.0077407	0.041455	0.85188	0.0513	6.28008e-10	38.2324
ALS on TBIL	rs146107389	C	T	C	T	0.3509	-0.05871	0.063047	0.35175	0.0764	4.37062e-06	21.095
ALS on TBIL	rs16926548	G	T	G	T	0.0931	-0.0025119	0.015979	0.87509	0.021	9.27872e-06	19.6544
ALS on TBIL	rs17070492	G	C	G	C	-0.1242	-0.0019113	0.017471	0.91289	0.0234	1.11022e-07	28.1716
ALS on TBIL	rs17148125	C	G	C	G	0.0851	-0.0012014	0.013285	0.92795	0.0181	2.58058e-06	22.1056
ALS on TBIL	rs17302583	A	G	A	G	-0.1896	0.058343	0.028138	0.0381312	0.0422	7.02628e-06	20.1861
ALS on TBIL	rs2013478	T	C	T	C	0.0656	0.0010377	0.011038	0.9251	0.0144	5.22473e-06	20.7531
ALS on TBIL	rs2239727	A	C	A	C	-0.0621	-0.009199	0.010407	0.37673	0.014	9.17675e-06	19.6756
ALS on TBIL	rs2295767	T	C	T	C	-0.0844	-0.00084809	0.01434	0.95284	0.019	8.9083e-06	19.7323
ALS on TBIL	rs34517613	T	C	T	C	-0.1057	-0.028421	0.015586	0.0682354	0.0223	2.13813e-06	22.4667
ALS on TBIL	rs34776105	G	T	G	T	-0.1026	-0.016177	0.017665	0.35981	0.0232	9.76043e-06	19.5577
ALS on TBIL	rs3736947	A	C	A	C	-0.0709	-0.0020779	0.0108	0.84744	0.0144	8.49616e-07	24.2419
ALS on TBIL	rs3762690	C	T	C	T	0.0892	-0.0030645	0.014844	0.83645	0.0198	6.63572e-06	20.2955
ALS on TBIL	rs3849943	T	C	T	C	-0.1764	-0.010049	0.012056	0.40459	0.0155	5.2212e-30	129.519
ALS on TBIL	rs538622	G	A	G	A	-0.0693	-0.0141	0.010532	0.18065	0.0139	6.17661e-07	24.8563
ALS on TBIL	rs61527579	C	T	C	T	-0.0906	-0.014947	0.01415	0.29083	0.0193	2.67521e-06	22.0365
ALS on TBIL	rs61880881	C	A	C	A	0.1317	-0.016675	0.020898	0.42491	0.0281	2.77466e-06	21.9664
ALS on TBIL	rs72714928	C	T	C	T	0.0869	-0.021754	0.013997	0.12014	0.0183	2.04795e-06	22.5495
ALS on TBIL	rs74654358	A	G	A	G	0.1976	-0.027551	0.023791	0.24684	0.0337	4.53207e-09	34.3806
ALS on TBIL	rs74856549	G	T	G	T	0.5168	-0.061994	0.044506	0.16365	0.1143	6.14219e-06	20.4434
ALS on TBIL	rs75087725	A	C	A	C	0.5145	-0.0063286	0.04847	0.89612	0.0672	1.91441e-14	58.6182
ALS on TBIL	rs75414506	C	T	C	T	0.1307	-0.0016923	0.017785	0.92419	0.0264	7.39251e-07	24.51
ALS on TBIL	rs7552104	C	T	C	T	-0.089	0.022875	0.014033	0.10307	0.0182	1.0078e-06	23.9132
ALS on TBIL	rs77041237	A	G	A	G	0.2259	0.079213	0.033744	0.0189021	0.0507	8.36506e-06	19.8526
ALS on TBIL	rs78157304	G	C	G	C	0.1405	-0.028551	0.025356	0.26017	0.0318	9.95084e-06	19.5208
ALS on TBIL	rs7947433	G	A	G	A	0.0639	-0.0088631	0.01053	0.39998	0.0142	6.79535e-06	20.25
ALS on TBIL	rs79735246	G	A	G	A	-0.138	-0.026326	0.022632	0.24476	0.0312	9.73051e-06	19.5636
ALS on TBIL	rs8125607	A	G	A	G	0.0688	-0.026247	0.011372	0.0209962	0.0151	5.20647e-06	20.7598
ALS on TBIL	rs9364669	T	C	T	C	0.1397	0.014858	0.023916	0.53443	0.0315	9.21062e-06	19.6685
ALS on TBIL	rs9379980	T	C	T	C	0.0619	-0.045087	0.010568	1.98811e-05	0.0139	8.45851e-06	19.8313
ALS on TBIL	rs9901522	T	C	T	C	0.1462	-0.0085337	0.021624	0.69311	0.0273	8.54092e-08	28.6794
ALS on UA	rs10139154	T	C	T	C	0.0767	-0.18294	0.1799	0.30918	0.0146	1.49297e-07	27.5985
ALS on UA	rs10143310	C	G	C	G	0.0821	-0.34471	0.1908	0.0708256	0.0161	3.4077e-07	26.0037
ALS on UA	rs10463311	T	C	T	C	-0.0854	-0.0029308	0.19392	0.98794	0.0156	4.39098e-08	29.9686
ALS on UA	rs112913348	T	C	T	C	-0.1277	0.28547	0.32805	0.38419	0.0282	5.94408e-06	20.5061
ALS on UA	rs113247976	T	C	T	C	0.3221	1.2929	0.70508	0.0667037	0.0521	6.31577e-10	38.2213
ALS on UA	rs117860708	A	G	A	G	0.2041	-1.1171	0.49774	0.024813	0.0451	6.02532e-06	20.4801
ALS on UA	rs11786739	G	A	G	A	0.1371	-0.11662	0.35645	0.743539	0.029	2.27205e-06	22.3501
ALS on UA	rs11792681	A	G	A	G	0.1715	-0.17361	0.32618	0.59454	0.0378	5.70501e-06	20.5847
ALS on UA	rs118049474	C	T	C	T	-0.1335	0.49387	0.32842	0.13264	0.0284	2.59266e-06	22.0966
ALS on UA	rs118082508	T	C	T	C	0.3175	0.48641	0.68224	0.47588	0.0565	1.91545e-08	31.5784
ALS on UA	rs11842416	C	T	C	T	0.0814	-0.2126	0.20832	0.30747	0.0172	2.21708e-06	22.3971
ALS on UA	rs12811129	C	A	C	A	0.1875	0.7258	0.44489	0.10281	0.035	8.45483e-08	28.699
ALS on UA	rs12973192	G	C	G	C	0.1205	0.15008	0.17363	0.38738	0.0153	3.38523e-15	62.0285
ALS on UA	rs13155012	A	G	A	G	0.1343	-0.23194	0.32659	0.47759	0.0289	3.36701e-06	21.5952
ALS on UA	rs142321490	C	G	C	G	0.3172	0.63006	0.65581	0.33668	0.0513	6.28008e-10	38.2324
ALS on UA	rs146107389	C	T	C	T	0.3509	0.90816	0.99832	0.36299	0.0764	4.37062e-06	21.095
ALS on UA	rs16926548	G	T	G	T	0.0931	0.12335	0.25286	0.62569	0.021	9.27872e-06	19.6544
ALS on UA	rs17070492	G	C	G	C	-0.1242	0.25089	0.27648	0.36419	0.0234	1.11022e-07	28.1716
ALS on UA	rs17148125	C	G	C	G	0.0851	-0.13558	0.21022	0.51896	0.0181	2.58058e-06	22.1056
ALS on UA	rs17302583	A	G	A	G	-0.1896	0.20985	0.4452	0.637379	0.0422	7.02628e-06	20.1861
ALS on UA	rs2013478	T	C	T	C	0.0656	-0.014666	0.17468	0.93309	0.0144	5.22473e-06	20.7531
ALS on UA	rs2239727	A	C	A	C	-0.0621	0.17616	0.16469	0.28479	0.014	9.17675e-06	19.6756
ALS on UA	rs2295767	T	C	T	C	-0.0844	-0.1958	0.22694	0.38826	0.019	8.9083e-06	19.7323
ALS on UA	rs34517613	T	C	T	C	-0.1057	-0.51853	0.2466	0.0354887	0.0223	2.13813e-06	22.4667
ALS on UA	rs34776105	G	T	G	T	-0.1026	-0.13026	0.27953	0.64121	0.0232	9.76043e-06	19.5577
ALS on UA	rs3736947	A	C	A	C	-0.0709	0.072799	0.17092	0.670161	0.0144	8.49616e-07	24.2419
ALS on UA	rs3762690	C	T	C	T	0.0892	-0.35064	0.23492	0.13554	0.0198	6.63572e-06	20.2955
ALS on UA	rs3849943	T	C	T	C	-0.1764	0.0050462	0.19079	0.9789	0.0155	5.2212e-30	129.519
ALS on UA	rs538622	G	A	G	A	-0.0693	-0.25715	0.16667	0.12287	0.0139	6.17661e-07	24.8563
ALS on UA	rs61527579	C	T	C	T	-0.0906	0.13551	0.22394	0.54509	0.0193	2.67521e-06	22.0365
ALS on UA	rs61880881	C	A	C	A	0.1317	-0.39709	0.33062	0.22973	0.0281	2.77466e-06	21.9664
ALS on UA	rs72714928	C	T	C	T	0.0869	0.15204	0.2215	0.49247	0.0183	2.04795e-06	22.5495
ALS on UA	rs74654358	A	G	A	G	0.1976	-0.39917	0.37655	0.28911	0.0337	4.53207e-09	34.3806
ALS on UA	rs74856549	G	T	G	T	0.5168	0.05036	0.70414	0.94298	0.1143	6.14219e-06	20.4434
ALS on UA	rs75087725	A	C	A	C	0.5145	0.74278	0.76697	0.33281	0.0672	1.91441e-14	58.6182
ALS on UA	rs75414506	C	T	C	T	0.1307	-0.14288	0.28147	0.611711	0.0264	7.39251e-07	24.51
ALS on UA	rs7552104	C	T	C	T	-0.089	-0.64849	0.22204	0.00349462	0.0182	1.0078e-06	23.9132
ALS on UA	rs77041237	A	G	A	G	0.2259	0.81603	0.53385	0.12637	0.0507	8.36506e-06	19.8526
ALS on UA	rs78157304	G	C	G	C	0.1405	0.62981	0.40108	0.11635	0.0318	9.95084e-06	19.5208
ALS on UA	rs7947433	G	A	G	A	0.0639	0.25803	0.16665	0.12153	0.0142	6.79535e-06	20.25
ALS on UA	rs79735246	G	A	G	A	-0.138	-0.18904	0.35809	0.59757	0.0312	9.73051e-06	19.5636
ALS on UA	rs8125607	A	G	A	G	0.0688	-0.13024	0.17995	0.46921	0.0151	5.20647e-06	20.7598
ALS on UA	rs9364669	T	C	T	C	0.1397	-0.81414	0.37859	0.0315188	0.0315	9.21062e-06	19.6685
ALS on UA	rs9379980	T	C	T	C	0.0619	0.47607	0.16726	0.00442425	0.0139	8.45851e-06	19.8313
ALS on UA	rs9901522	T	C	T	C	0.1462	0.045586	0.34211	0.89399	0.0273	8.54092e-08	28.6794
ALS on ascorbate	rs10139154	T	C	T	C	0.0767	0.00673774	0.00599972	0.26	0.0146	1.49297e-07	27.5985
ALS on ascorbate	rs10463311	T	C	T	C	-0.0854	0.0044325	0.00646956	0.49	0.0156	4.39098e-08	29.9686
ALS on ascorbate	rs112913348	T	C	T	C	-0.1277	-0.0241449	0.0109271	0.0269998	0.0282	5.94408e-06	20.5061
ALS on ascorbate	rs113247976	T	C	T	C	0.3221	0.00887534	0.024125	0.709999	0.0521	6.31577e-10	38.2213
ALS on ascorbate	rs117204439	C	T	C	T	0.4645	-0.00619845	0.0244029	0.8	0.0612	3.20228e-14	57.6061
ALS on ascorbate	rs117860708	A	G	A	G	0.2041	0.00189432	0.0166661	0.91	0.0451	6.02532e-06	20.4801
ALS on ascorbate	rs11786739	G	A	G	A	0.1371	0.0217687	0.0119487	0.0680002	0.029	2.27205e-06	22.3501
ALS on ascorbate	rs11792681	A	G	A	G	0.1715	-0.00747438	0.0110964	0.5	0.0378	5.70501e-06	20.5847
ALS on ascorbate	rs118049474	C	T	C	T	-0.1335	0.000214402	0.0110924	0.98	0.0284	2.59266e-06	22.0966
ALS on ascorbate	rs118082508	T	C	T	C	0.3175	0.00643724	0.0227205	0.780001	0.0565	1.91545e-08	31.5784
ALS on ascorbate	rs11842416	C	T	C	T	0.0814	-0.000805581	0.00695602	0.91	0.0172	2.21708e-06	22.3971
ALS on ascorbate	rs12811129	C	A	C	A	0.1875	-0.00378529	0.0150631	0.8	0.035	8.45483e-08	28.699
ALS on ascorbate	rs12973192	G	C	G	C	0.1205	0.00163059	0.0058042	0.780001	0.0153	3.38523e-15	62.0285
ALS on ascorbate	rs13155012	A	G	A	G	0.1343	0.00859338	0.0110003	0.43	0.0289	3.36701e-06	21.5952
ALS on ascorbate	rs146107389	C	T	C	T	0.3509	-0.0326363	0.0327824	0.32	0.0764	4.37062e-06	21.095
ALS on ascorbate	rs16926548	G	T	G	T	0.0931	0.0157224	0.00842339	0.0619998	0.021	9.27872e-06	19.6544
ALS on ascorbate	rs17070492	G	C	G	C	-0.1242	-0.003642	0.00923631	0.69	0.0234	1.11022e-07	28.1716
ALS on ascorbate	rs17148125	C	G	C	G	0.0851	0.0026883	0.00704556	0.7	0.0181	2.58058e-06	22.1056
ALS on ascorbate	rs17302583	A	G	A	G	-0.1896	0.0125876	0.0150515	0.4	0.0422	7.02628e-06	20.1861
ALS on ascorbate	rs2013478	T	C	T	C	0.0656	-0.00835654	0.00584285	0.15	0.0144	5.22473e-06	20.7531
ALS on ascorbate	rs2239727	A	C	A	C	-0.0621	-0.00534277	0.00550379	0.33	0.014	9.17675e-06	19.6756
ALS on ascorbate	rs2295767	T	C	T	C	-0.0844	-0.00703959	0.00759535	0.35	0.019	8.9083e-06	19.7323
ALS on ascorbate	rs34517613	T	C	T	C	-0.1057	0.0272087	0.00819532	0.000899995	0.0223	2.13813e-06	22.4667
ALS on ascorbate	rs34776105	G	T	G	T	-0.1026	0.00388289	0.00936877	0.68	0.0232	9.76043e-06	19.5577
ALS on ascorbate	rs3736947	A	C	A	C	-0.0709	-0.00562708	0.00573229	0.33	0.0144	8.49616e-07	24.2419
ALS on ascorbate	rs3762690	C	T	C	T	0.0892	0.00121369	0.0078615	0.88	0.0198	6.63572e-06	20.2955
ALS on ascorbate	rs3849943	T	C	T	C	-0.1764	-0.0061282	0.00637108	0.34	0.0155	5.2212e-30	129.519
ALS on ascorbate	rs538622	G	A	G	A	-0.0693	0.00644318	0.00556682	0.25	0.0139	6.17661e-07	24.8563
ALS on ascorbate	rs61527579	C	T	C	T	-0.0906	0.00967176	0.00749856	0.2	0.0193	2.67521e-06	22.0365
ALS on ascorbate	rs61880881	C	A	C	A	0.1317	-0.0136573	0.0110685	0.22	0.0281	2.77466e-06	21.9664
ALS on ascorbate	rs67710834	C	G	C	G	0.0698	0.00202974	0.00556784	0.719999	0.015	3.26612e-06	21.6535
ALS on ascorbate	rs72714928	C	T	C	T	0.0869	0.0106245	0.00746344	0.15	0.0183	2.04795e-06	22.5495
ALS on ascorbate	rs74654358	A	G	A	G	0.1976	0.00816147	0.0128463	0.53	0.0337	4.53207e-09	34.3806
ALS on ascorbate	rs74856549	G	T	G	T	0.5168	-0.0497252	0.023817	0.0369999	0.1143	6.14219e-06	20.4434
ALS on ascorbate	rs75087725	A	C	A	C	0.5145	0.00287597	0.0254573	0.91	0.0672	1.91441e-14	58.6182
ALS on ascorbate	rs75414506	C	T	C	T	0.1307	-0.00583355	0.00935028	0.53	0.0264	7.39251e-07	24.51
ALS on ascorbate	rs7552104	C	T	C	T	-0.089	-0.0112752	0.00739856	0.13	0.0182	1.0078e-06	23.9132
ALS on ascorbate	rs77041237	A	G	A	G	0.2259	-0.00328441	0.0179735	0.86	0.0507	8.36506e-06	19.8526
ALS on ascorbate	rs78157304	G	C	G	C	0.1405	0.00684487	0.0132539	0.61	0.0318	9.95084e-06	19.5208
ALS on ascorbate	rs7947433	G	A	G	A	0.0639	-0.00535399	0.00556595	0.34	0.0142	6.79535e-06	20.25
ALS on ascorbate	rs79735246	G	A	G	A	-0.138	0.0286856	0.0120135	0.017	0.0312	9.73051e-06	19.5636
ALS on ascorbate	rs8125607	A	G	A	G	0.0688	-0.00530522	0.00603681	0.38	0.0151	5.20647e-06	20.7598
ALS on ascorbate	rs9364669	T	C	T	C	0.1397	-0.000786319	0.0126992	0.95	0.0315	9.21062e-06	19.6685
ALS on ascorbate	rs9379980	T	C	T	C	0.0619	0.00932908	0.00561112	0.0959997	0.0139	8.45851e-06	19.8313
ALS on ascorbate	rs9901522	T	C	T	C	0.1462	-0.00844991	0.0113397	0.46	0.0273	8.54092e-08	28.6794
ALS on Zinc	rs11792681	A	G	A	G	0.1715	0.022	0.164	0.893	0.0378	5.70501e-06	20.5847
ALS on Zinc	rs11842416	C	T	C	T	0.0814	0.004	0.035	0.906	0.0172	2.21708e-06	22.3971
ALS on Zinc	rs12811129	C	A	C	A	0.1875	0.013	0.067	0.845	0.035	8.45483e-08	28.699
ALS on Zinc	rs16926548	G	T	G	T	0.0931	-0.045	0.04	0.264	0.021	9.27872e-06	19.6544
ALS on Zinc	rs17302583	A	G	A	G	-0.1896	-0.006	0.071	0.931	0.0422	7.02628e-06	20.1861
ALS on Zinc	rs2295767	T	C	T	C	-0.0844	-0.048	0.035	0.17	0.019	8.9083e-06	19.7323
ALS on Zinc	rs3736947	A	C	A	C	-0.0709	-0.051	0.028	0.0710003	0.0144	8.49616e-07	24.2419
ALS on Zinc	rs3762690	C	T	C	T	0.0892	0.03	0.038	0.43	0.0198	6.63572e-06	20.2955
ALS on Zinc	rs3849943	T	C	T	C	-0.1764	-0.01	0.03	0.743	0.0155	5.2212e-30	129.519
ALS on Zinc	rs538622	G	A	G	A	-0.0693	0.003	0.026	0.918	0.0139	6.17661e-07	24.8563
ALS on Zinc	rs7552104	C	T	C	T	-0.089	0.005	0.034	0.873	0.0182	1.0078e-06	23.9132
ALS on Zinc	rs7947433	G	A	G	A	0.0639	0.021	0.031	0.497	0.0142	6.79535e-06	20.25
ALS on Zinc	rs9364669	T	C	T	C	0.1397	-0.103	0.053	0.0530005	0.0315	9.21062e-06	19.6685
ALS on Zinc	rs9901522	T	C	T	C	0.1462	-0.047	0.055	0.391	0.0273	8.54092e-08	28.6794
	SNP	effect_allele.exposure	other_allele.exposure	effect_allele.outcome	other_allele.outcome	beta.exposure	beta.outcome	se.outcome	pval.outcome	se.exposure	pval.exposure	Fval
AD(validation) on Retinol	rs10091076	C	T	C	T	0.0117607	-0.00269426	0.00598998	0.649999	0.002337	4.84324e-07	25.3253
AD(validation) on Retinol	rs10407439	A	G	A	G	-0.0385646	0.00909285	0.00606688	0.13	0.0023785	4.02606e-59	262.889
AD(validation) on Retinol	rs10422568	T	C	T	C	-0.0345709	0.00121222	0.0135534	0.93	0.00547077	2.62912e-10	39.9324
AD(validation) on Retinol	rs10437655	A	G	A	G	0.010917	-0.000783615	0.00571331	0.89	0.00222518	9.29013e-07	24.0699
AD(validation) on Retinol	rs1081105	C	A	C	A	0.220258	-0.043614	0.0170206	0.01	0.006763	1.16221e-232	1060.68
AD(validation) on Retinol	rs10933431	G	C	G	C	-0.015437	0.0068818	0.00672242	0.31	0.00250901	7.62165e-10	37.8547
AD(validation) on Retinol	rs11100203	G	A	G	A	-0.0103692	0.00178029	0.00579658	0.760001	0.00225194	4.13277e-06	21.2023
AD(validation) on Retinol	rs111278892	G	C	G	C	0.0199116	0.00352283	0.00769673	0.649999	0.00305025	6.67175e-11	42.6129
AD(validation) on Retinol	rs111677930	G	T	G	T	-0.0143935	0.00443459	0.00750448	0.55	0.00312028	3.97141e-06	21.2786
AD(validation) on Retinol	rs11218343	C	T	C	T	-0.0359264	0.00797017	0.0144945	0.58	0.00525509	8.11528e-12	46.7377
AD(validation) on Retinol	rs11257238	C	T	C	T	0.0129434	-0.00547668	0.00578285	0.34	0.00226135	1.04209e-08	32.7611
AD(validation) on Retinol	rs113260531	A	G	A	G	0.0199858	0.00242334	0.00852425	0.780001	0.00325141	7.90536e-10	37.7834
AD(validation) on Retinol	rs11668327	C	G	C	G	-0.0659069	0.00241431	0.00741375	0.74	0.00299442	2.31499e-107	484.436
AD(validation) on Retinol	rs1171812	C	T	C	T	0.0102227	0.00984396	0.00559039	0.0779992	0.0021751	2.60333e-06	22.0887
AD(validation) on Retinol	rs117285649	C	T	C	T	0.0278698	0.00184006	0.0130311	0.89	0.00581355	1.63538e-06	22.9818
AD(validation) on Retinol	rs117612135	T	C	T	C	0.141285	-0.061155	0.0256328	0.017	0.00982043	6.2604e-47	206.981
AD(validation) on Retinol	rs117618017	T	C	T	C	0.0180267	-0.00113093	0.00804326	0.89	0.00326716	3.43751e-08	30.4434
AD(validation) on Retinol	rs117944015	T	C	T	C	0.0401539	-0.0210481	0.0200558	0.29	0.00857679	2.84518e-06	21.9182
AD(validation) on Retinol	rs12148472	C	T	C	T	-0.0143698	0.00665992	0.00831264	0.42	0.00318178	6.29383e-06	20.3967
AD(validation) on Retinol	rs12150984	A	G	A	G	0.0338729	0.0021794	0.00626308	0.73	0.00584695	6.90314e-09	33.5619
AD(validation) on Retinol	rs123187	A	G	A	G	-0.0122479	-0.00243497	0.00575951	0.67	0.00221505	3.21295e-08	30.5745
[truncated: 79 more rows]

## Sheet: biomarkers on diseases
biomarkers on diseases	SNP	effect_allele.exposure	other_allele.exposure	effect_allele.outcome	other_allele.outcome	beta.exposure	beta.outcome	se.outcome	pval.outcome	se.exposure	pval.exposure	Fval
Albumin on AD	rs10069690	T	C	T	C	0.0256734	-0.0322	0.0215	0.1336	0.00471521	5.19996e-08	29.6459
Albumin on AD	rs10419198	T	C	T	C	-0.0559249	-0.0304	0.0169	0.0726608	0.0047272	2.70023e-32	139.96
Albumin on AD	rs10518679	C	T	C	T	0.0268431	-0.0089	0.0219	0.685499	0.00575268	3.09999e-06	21.7733
Albumin on AD	rs10828249	A	G	A	G	-0.0216302	-0.0183	0.0149	0.2176	0.00434783	6.49995e-07	24.75
Albumin on AD	rs10896529	T	C	T	C	-0.0216477	-0.0018	0.0181	0.9205	0.00428056	4.30002e-07	25.5754
Albumin on AD	rs10898	T	C	T	C	0.0219704	0.0193	0.0171	0.2595	0.00475738	3.89996e-06	21.3275
Albumin on AD	rs11048591	C	A	C	A	0.0212942	0.0202	0.0151	0.1806	0.00438373	1.2e-06	23.5958
Albumin on AD	rs11066320	G	A	G	A	0.0221774	-0.0036	0.0147	0.8081	0.0041942	1.2e-07	27.9591
Albumin on AD	rs11121396	C	T	C	T	0.0201616	0.0364	0.015	0.0149101	0.00422209	1.79999e-06	22.8032
Albumin on AD	rs11128594	G	A	G	A	-0.0359885	-0.0039	0.0184	0.8327	0.00523496	6.20012e-12	47.2608
Albumin on AD	rs111409470	C	T	C	T	0.0453301	-0.0494	0.0438	0.2587	0.00964051	2.59998e-06	22.1092
Albumin on AD	rs112026770	A	G	A	G	-0.0312658	-0.0148	0.0206	0.4734	0.00583625	8.50002e-08	28.6993
Albumin on AD	rs11204752	C	T	C	T	0.0197387	0.0005	0.0144	0.9715	0.00414099	1.89998e-06	22.7211
Albumin on AD	rs113269505	A	G	A	G	0.0583565	0.0457	0.0452	0.3119	0.0119002	9.40005e-07	24.0475
Albumin on AD	rs114949263	C	T	C	T	0.0499753	-0.0227	0.0235	0.3349	0.00658947	3.29989e-14	57.5188
Albumin on AD	rs116446940	C	T	C	T	-0.107534	0.0444	0.0873	0.611299	0.0228622	2.59998e-06	22.1236
Albumin on AD	rs116907708	A	G	A	G	0.127496	0.0021	0.1061	0.9843	0.027733	4.30002e-06	21.1349
Albumin on AD	rs117993817	G	T	G	T	0.107036	0.0699	0.0429	0.1031	0.0123988	6.00067e-18	74.5247
Albumin on AD	rs118150427	T	C	T	C	-0.0447336	-0.0295	0.0452	0.513499	0.00949935	2.5e-06	22.1758
Albumin on AD	rs11881828	G	A	G	A	-0.0822172	0.0706	0.0551	0.2004	0.0138484	2.90001e-09	35.2473
Albumin on AD	rs12141189	C	T	C	T	0.0223856	-0.0213	0.0169	0.2088	0.00480187	3.09999e-06	21.7328
Albumin on AD	rs12290933	G	A	G	A	0.0204027	0.0446	0.0153	0.003586	0.00439894	3.50002e-06	21.5119
Albumin on AD	rs12548816	C	T	C	T	-0.0290845	0.0298	0.0224	0.1831	0.00657763	9.80009e-06	19.5517
Albumin on AD	rs12613605	T	G	T	G	0.0231752	0.0075	0.0175	0.6664	0.00503022	4.09996e-06	21.2262
Albumin on AD	rs12976591	T	C	T	C	0.0211213	-0.0121	0.0187	0.5188	0.00455365	3.50002e-06	21.514
Albumin on AD	rs13108218	G	A	G	A	-0.0281529	0.0159	0.0155	0.3059	0.00427562	4.60045e-11	43.3559
Albumin on AD	rs13216769	A	G	A	G	-0.0649541	0.0987	0.0672	0.1416	0.0144796	7.29995e-06	20.1233
Albumin on AD	rs139974673	C	T	C	T	0.120695	0.0215	0.0393	0.5855	0.0130233	1.9002e-20	85.8888
Albumin on AD	rs140105410	A	G	A	G	-0.0921247	-0.0691	0.0577	0.2314	0.0132399	3.40017e-12	48.4153
Albumin on AD	rs140567911	C	T	C	T	-0.053586	0.0517	0.0413	0.2107	0.0108497	7.90005e-07	24.3931
Albumin on AD	rs143875230	A	G	A	G	0.0926229	0.0062	0.0487	0.8982	0.0134043	4.79954e-12	47.7473
Albumin on AD	rs144022883	A	G	A	G	0.109532	0.0293	0.0412	0.4764	0.0132831	1.59993e-16	67.996
Albumin on AD	rs144097185	G	A	G	A	0.087489	-0.0188	0.0873	0.8296	0.0175077	5.80003e-07	24.9717
Albumin on AD	rs1455590	T	C	T	C	0.0230297	-0.0323	0.0166	0.0511599	0.00493391	2.99999e-06	21.7868
Albumin on AD	rs146011582	T	G	T	G	0.0638157	0.0493	0.0511	0.3345	0.0141094	6.1e-06	20.4568
Albumin on AD	rs146179438	A	C	A	C	0.0795673	-0.0564	0.0549	0.3049	0.0167225	2e-06	22.6395
Albumin on AD	rs150687233	T	C	T	C	0.0199376	0.0071	0.0153	0.643	0.00435002	4.60002e-06	21.007
Albumin on AD	rs150844304	C	A	C	A	0.117204	0.0258	0.0396	0.5144	0.0130658	2.99985e-19	80.4661
Albumin on AD	rs17139411	A	G	A	G	-0.0780431	-0.0331	0.0493	0.501601	0.0158496	8.50002e-07	24.2456
Albumin on AD	rs17696736	G	A	G	A	-0.022892	0.0012	0.0145	0.9336	0.00417615	4.20001e-08	30.048
Albumin on AD	rs1791936	A	G	A	G	0.0228082	-0.0026	0.0148	0.8618	0.00421854	6.4e-08	29.2319
Albumin on AD	rs185241389	T	C	T	C	-0.0316642	-0.0517	0.0258	0.0447899	0.0066792	2.1e-06	22.4744
Albumin on AD	rs186663077	T	C	T	C	0.0854356	0.0292	0.0896	0.744501	0.0172197	7.00003e-07	24.6165
Albumin on AD	rs1922488	C	A	C	A	-0.020693	0.0041	0.016	0.7989	0.00467515	9.59997e-06	19.591
Albumin on AD	rs1962003	A	C	A	C	-0.0224076	0.0036	0.0163	0.8256	0.0045292	7.49998e-07	24.4764
Albumin on AD	rs199500	C	T	C	T	0.021741	0.036	0.0176	0.0406004	0.00469463	3.59998e-06	21.4465
Albumin on AD	rs2112469	A	G	A	G	0.019141	0.0227	0.0143	0.1124	0.00415974	4.20001e-06	21.1737
Albumin on AD	rs2245407	A	C	A	C	-0.0429939	-0.0266	0.0272	0.3273	0.00807777	1e-07	28.329
Albumin on AD	rs2316307	C	T	C	T	-0.0210809	-0.0228	0.0148	0.1234	0.00427239	8e-07	24.3465
Albumin on AD	rs2556569	T	C	T	C	-0.048338	-0.0178	0.0394	0.652001	0.00991465	1.09999e-06	23.7696
Albumin on AD	rs2600271	C	T	C	T	0.032025	-0.0221	0.0193	0.2514	0.00547638	5e-09	34.1972
Albumin on AD	rs2691584	C	T	C	T	0.0222855	-0.0146	0.0144	0.3102	0.00419618	1.09999e-07	28.2057
Albumin on AD	rs28364531	T	C	T	C	0.0779459	0.0255	0.0483	0.597301	0.0156528	6.4e-07	24.7972
Albumin on AD	rs28414022	T	C	T	C	-0.048599	-0.0111	0.0441	0.8019	0.0107659	6.4e-06	20.3776
Albumin on AD	rs28929474	T	C	T	C	0.428915	-0.0678	0.0562	0.2274	0.0147921	7.29458e-185	840.781
Albumin on AD	rs34284056	A	C	A	C	0.026938	0.0165	0.0161	0.3047	0.00464163	6.49995e-09	33.6814
Albumin on AD	rs34754216	T	C	T	C	-0.0302553	0.0034	0.0186	0.8555	0.0042924	1.80011e-12	49.6824
Albumin on AD	rs3741635	A	G	A	G	-0.0197298	-0.0055	0.0149	0.7146	0.00432263	5e-06	20.8329
Albumin on AD	rs3746250	A	G	A	G	-0.0202886	0.0139	0.0158	0.3777	0.00443334	4.70002e-06	20.9432
Albumin on AD	rs3749748	T	C	T	C	-0.023417	0.0167	0.0168	0.3201	0.00481436	1.2e-06	23.6584
Albumin on AD	rs3768321	T	G	T	G	-0.0314995	0.0196	0.0184	0.2873	0.00520982	1.5e-09	36.5563
Albumin on AD	rs3818871	A	G	A	G	-0.0215098	0.0118	0.0168	0.482	0.00461182	3.09999e-06	21.7534
Albumin on AD	rs4470390	G	A	G	A	-0.0255899	0.0172	0.0176	0.33	0.00490821	1.89998e-07	27.1826
Albumin on AD	rs4807570	A	G	A	G	-0.023391	-0.0085	0.0176	0.628901	0.00516215	5.89997e-06	20.5322
Albumin on AD	rs4886992	C	T	C	T	-0.0316658	-0.0289	0.0181	0.1116	0.00510933	5.69994e-10	38.4108
Albumin on AD	rs4929885	A	G	A	G	-0.023357	-0.0536	0.0147	0.000261999	0.0042152	2.99999e-08	30.7042
Albumin on AD	rs548630	C	A	C	A	-0.0383767	0.0139	0.0146	0.3402	0.00415104	2.39994e-20	85.4715
Albumin on AD	rs555754	A	G	A	G	-0.0205267	0.0318	0.0143	0.0259801	0.00414669	7.39997e-07	24.5039
Albumin on AD	rs56132601	A	C	A	C	-0.0458103	-0.0876	0.034	0.0100501	0.00866485	1.2e-07	27.9514
Albumin on AD	rs56174820	A	G	A	G	0.0242732	-0.0164	0.0188	0.383	0.00526153	4e-06	21.2829
Albumin on AD	rs57096150	T	C	T	C	0.0255024	0.0035	0.0208	0.8654	0.00564259	6.19998e-06	20.427
Albumin on AD	rs5763003	T	C	T	C	-0.0373839	-0.0035	0.0265	0.8963	0.00749808	6.19998e-07	24.8582
Albumin on AD	rs58087925	T	C	T	C	-0.0229299	-0.0468	0.0176	0.00796196	0.00488281	2.69998e-06	22.0528
Albumin on AD	rs58546652	T	C	T	C	-0.0253582	-0.0033	0.0147	0.82	0.00427752	3.09999e-09	35.1441
Albumin on AD	rs58895965	A	C	A	C	0.0633893	-0.001	0.0196	0.9575	0.00545847	3.50026e-31	134.862
Albumin on AD	rs59916403	T	G	T	G	-0.0211051	-0.0036	0.015	0.8114	0.00433104	1.09999e-06	23.746
Albumin on AD	rs607087	T	C	T	C	-0.0218047	0.0013	0.0158	0.936	0.00454266	1.6e-06	23.0399
Albumin on AD	rs62360606	G	A	G	A	0.0285023	0.0185	0.0171	0.2794	0.00465367	9.09997e-10	37.5119
Albumin on AD	rs631695	G	T	G	T	0.019736	0.004	0.0146	0.7812	0.00418738	2.39999e-06	22.2143
Albumin on AD	rs648997	T	C	T	C	0.026539	0.0282	0.0166	0.0887503	0.00479752	3.2e-08	30.601
Albumin on AD	rs6493070	G	A	G	A	0.0347161	0.0077	0.0298	0.7951	0.00771078	6.69993e-06	20.2705
Albumin on AD	rs6519133	C	T	C	T	0.0212412	-0.0216	0.0154	0.1611	0.00422785	5.1e-07	25.2417
Albumin on AD	rs6650129	G	A	G	A	0.0208341	0.0308	0.0155	0.0471802	0.00457626	5.30005e-06	20.7266
Albumin on AD	rs6734238	G	A	G	A	-0.0246448	-0.0047	0.0144	0.742899	0.00421347	4.90004e-09	34.2114
Albumin on AD	rs67768503	T	C	T	C	-0.0266994	0.0467	0.0243	0.0549199	0.00603712	9.80009e-06	19.5589
Albumin on AD	rs6804118	A	G	A	G	-0.0206126	0.0315	0.0152	0.0385398	0.00444695	3.59998e-06	21.4853
Albumin on AD	rs6855246	G	A	G	A	-0.0406328	0.0475	0.0316	0.1329	0.0078869	2.59998e-07	26.5424
Albumin on AD	rs6882455	C	T	C	T	0.0235727	-0.0024	0.0174	0.8891	0.00498649	2.30001e-06	22.3475
Albumin on AD	rs6935537	C	T	C	T	-0.0279125	0.0169	0.0182	0.3531	0.00522502	9.20005e-08	28.5379
Albumin on AD	rs7129116	C	A	C	A	0.0215275	0.0429	0.0154	0.00531105	0.00441992	1.09999e-06	23.7224
Albumin on AD	rs7150045	G	A	G	A	0.0350936	0.0026	0.0164	0.8729	0.00479869	2.60016e-13	53.4823
Albumin on AD	rs72649156	G	T	G	T	-0.0806095	-0.0668	0.0482	0.166	0.014764	4.79999e-08	29.8102
Albumin on AD	rs72829457	T	C	T	C	0.0433745	0.046	0.0255	0.0712902	0.00653662	3.19963e-11	44.0314
Albumin on AD	rs72965335	C	T	C	T	-0.0303632	0.02	0.0237	0.3995	0.00673692	6.59994e-06	20.3129
Albumin on AD	rs73225023	T	C	T	C	-0.0377307	-0.0271	0.0253	0.2834	0.00743304	3.89996e-07	25.7666
Albumin on AD	rs73597479	T	C	T	C	-0.0736489	-0.0061	0.0426	0.8866	0.0108689	1.20005e-11	45.9157
Albumin on AD	rs7396913	T	C	T	C	-0.0227742	-0.0287	0.0193	0.1382	0.00435526	1.7e-07	27.3438
Albumin on AD	rs74599168	T	C	T	C	0.0366284	-0.0077	0.0324	0.8127	0.00776653	2.39999e-06	22.2424
Albumin on AD	rs74830109	A	G	A	G	-0.0727666	-0.0848	0.0778	0.2757	0.0162451	7.49998e-06	20.0641
Albumin on AD	rs74892229	A	G	A	G	-0.0514658	-0.0421	0.0235	0.07322	0.00682197	4.60045e-14	56.9138
Albumin on AD	rs7599	G	A	G	A	-0.0222618	-0.0094	0.0149	0.5297	0.00427861	2e-07	27.0717
Albumin on AD	rs76012477	C	T	C	T	0.0460667	0.0335	0.0343	0.3298	0.0101828	6.1e-06	20.4663
Albumin on AD	rs76215887	T	C	T	C	0.0422989	-0.0187	0.0331	0.5706	0.00954059	9.29994e-06	19.6566
Albumin on AD	rs77086754	G	A	G	A	-0.0373238	-0.0387	0.0392	0.3234	0.00810538	4.09996e-06	21.2043
Albumin on AD	rs77849807	G	A	G	A	0.080116	-0.06	0.0923	0.5158	0.0168703	2e-06	22.5524
Albumin on AD	rs8015996	A	G	A	G	-0.0255198	-0.015	0.0161	0.3512	0.00469606	5.49997e-08	29.5316
Albumin on AD	rs819109	A	G	A	G	0.0196759	0.0164	0.0146	0.2616	0.00425213	3.69999e-06	21.4119
Albumin on AD	rs9389272	A	G	A	G	0.0271045	-0.0016	0.0184	0.9303	0.00525691	2.5e-07	26.5841
Albumin on AD	rs9901675	A	G	A	G	-0.0469371	-0.0517	0.0329	0.1157	0.00937219	5.49997e-07	25.0813
Albumin on AD	rs9912287	A	G	A	G	0.0415659	0.0419	0.0183	0.0221998	0.00501919	1.20005e-16	68.5815
CAT on AD	rs10918963	C	T	C	T	-0.1459	-0.0358	0.018	0.0470403	0.031	2.45471e-06	22.1507
CAT on AD	rs116670019	T	C	T	C	-0.4967	0.0931	0.0795	0.2412	0.1071	3.54813e-06	21.5085
CAT on AD	rs116970161	T	G	T	G	0.4723	-0.1789	0.0753	0.0174799	0.097	1.12202e-06	23.7079
CAT on AD	rs117850844	T	C	T	C	0.3846	-0.0392	0.0478	0.4121	0.0844	5.24807e-06	20.7651
CAT on AD	rs12346810	G	A	G	A	0.2117	0.0023	0.0331	0.9438	0.0479	9.77237e-06	19.5331
CAT on AD	rs13381678	T	C	T	C	0.1712	0.0267	0.0231	0.2487	0.0366	2.88403e-06	21.8799
CAT on AD	rs1479756	A	G	A	G	-0.1331	-0.0046	0.0176	0.7942	0.0299	8.31764e-06	19.8159
CAT on AD	rs1549981	A	G	A	G	-0.1137	-0.0289	0.015	0.0538096	0.0255	8.51138e-06	19.8811
CAT on AD	rs1685815	A	G	A	G	-0.1454	-0.0119	0.0166	0.472	0.0296	9.12011e-07	24.1293
CAT on AD	rs17089624	C	T	C	T	-0.2808	-0.0272	0.0348	0.4336	0.0559	5.01187e-07	25.2331
CAT on AD	rs2745924	T	G	T	G	0.1894	0.0123	0.0148	0.4063	0.0249	2.69153e-14	57.8577
CAT on AD	rs28549749	C	T	C	T	0.1215	0.0264	0.0159	0.0974496	0.0261	3.31131e-06	21.6706
CAT on AD	rs4008479	G	T	G	T	-0.1406	0.0474	0.0177	0.007465	0.0313	6.91831e-06	20.1782
CAT on AD	rs4592441	T	C	T	C	-0.1176	0.021	0.0208	0.3127	0.0263	7.76247e-06	19.9942
CAT on AD	rs4806509	T	G	T	G	0.1429	0.0125	0.0223	0.575	0.0288	6.76083e-07	24.6195
CAT on AD	rs4970968	T	G	T	G	0.1208	-0.0048	0.0148	0.744099	0.0258	2.88403e-06	21.9227
CAT on AD	rs56106813	T	C	T	C	-0.257	-0.0125	0.0297	0.6723	0.0511	5.01187e-07	25.2944
CAT on AD	rs5762307	C	T	C	T	0.2742	0.0661	0.0377	0.0796801	0.0617	8.70964e-06	19.7499
CAT on AD	rs700715	C	T	C	T	-0.1358	-0.0139	0.0151	0.3554	0.0262	2.23872e-07	26.8656
CAT on AD	rs72819270	T	C	T	C	0.306	0.1008	0.0449	0.0247702	0.0691	9.54993e-06	19.6104
CAT on AD	rs73087640	T	C	T	C	0.1948	-0.0195	0.0243	0.4218	0.0414	2.5704e-06	22.14
CAT on AD	rs78515545	T	C	T	C	0.1587	0.0057	0.0214	0.7894	0.0352	6.60693e-06	20.3268
CAT on AD	rs79696893	G	A	G	A	0.3234	-0.0162	0.0409	0.6909	0.0707	4.7863e-06	20.9238
CAT on AD	rs9611237	A	G	A	G	-0.2402	0.0118	0.0358	0.7415	0.0542	9.33254e-06	19.6403
SOD on AD	rs113089419	C	A	C	A	0.3207	-0.0746	0.0391	0.0563703	0.0664	1.34896e-06	23.3272
SOD on AD	rs117984478	G	A	G	A	0.3212	0.0393	0.0482	0.4151	0.0718	7.76247e-06	20.0125
SOD on AD	rs11861986	T	G	T	G	-0.1359	-0.0045	0.0176	0.7981	0.0297	4.89779e-06	20.9376
SOD on AD	rs12937481	C	T	C	T	-0.1204	0.016	0.0168	0.3425	0.0265	5.37032e-06	20.6424
SOD on AD	rs1317414	G	A	G	A	-0.11	0.0125	0.0143	0.3816	0.0246	7.94328e-06	19.9947
SOD on AD	rs1405689	T	C	T	C	0.1173	0.0203	0.0151	0.1786	0.0261	7.07946e-06	20.1983
SOD on AD	rs1499701	A	C	A	C	0.1141	-0.0279	0.0142	0.0491598	0.0251	5.49541e-06	20.6644
SOD on AD	rs1996441	A	C	A	C	-0.1457	-0.0043	0.0193	0.8231	0.0327	8.31764e-06	19.8529
SOD on AD	rs2016081	C	T	C	T	-0.4437	-0.053	0.0545	0.3305	0.0934	2.04174e-06	22.5676
SOD on AD	rs2695234	G	A	G	A	-0.3427	-0.0131	0.0272	0.6298	0.0459	8.31764e-14	55.7446
SOD on AD	rs36134863	G	A	G	A	-0.1685	-0.0127	0.0268	0.637101	0.0379	8.51138e-06	19.7661
SOD on AD	rs3805535	C	T	C	T	-0.155	-0.0025	0.0194	0.8987	0.0345	7.07946e-06	20.1848
SOD on AD	rs4619877	A	G	A	G	-0.1522	0.0077	0.0162	0.6337	0.0284	7.94328e-08	28.7205
SOD on AD	rs4856490	C	T	C	T	-0.1558	-0.0045	0.0182	0.8051	0.0319	1.02329e-06	23.8536
SOD on AD	rs6597405	A	G	A	G	-0.2414	0.0056	0.0429	0.8963	0.0541	8.12831e-06	19.9104
SOD on AD	rs73164157	C	A	C	A	0.4627	-0.0498	0.0527	0.3448	0.0951	1.14815e-06	23.6722
SOD on AD	rs7523327	A	G	A	G	-0.1164	-0.0018	0.0142	0.9007	0.0249	2.81838e-06	21.8528
SOD on AD	rs9805102	A	G	A	G	-0.2928	-0.0061	0.0365	0.8681	0.0647	6.0256e-06	20.4802
tocopherol on AD	rs10077932	T	C	T	C	-0.0402	-0.0206	0.0209	0.3249	0.0087	4.08301e-06	21.3508
tocopherol on AD	rs1013104	T	C	T	C	-0.0207	0.016	0.0142	0.2619	0.0045	3.83398e-06	21.16
tocopherol on AD	rs10492212	T	C	T	C	-0.0274	0.025	0.0188	0.182	0.0062	8.65605e-06	19.5307
tocopherol on AD	rs1060467	G	A	G	A	-0.0233	0.0038	0.0149	0.7968	0.0045	2.60597e-07	26.8094
tocopherol on AD	rs13336771	A	C	A	C	0.0624	0.0097	0.0195	0.6208	0.0139	7.38601e-06	20.153
tocopherol on AD	rs2794327	T	C	T	C	-0.0355	0.0163	0.0176	0.3526	0.008	8.77809e-06	19.6914
tocopherol on AD	rs5994305	G	A	G	A	-0.0307	0.0113	0.0186	0.542199	0.0062	7.15402e-07	24.5185
tocopherol on AD	rs6821770	A	G	A	G	0.038	0.0074	0.0196	0.707499	0.0086	8.916e-06	19.5241
tocopherol on AD	rs7038957	C	T	C	T	0.0287	-0.0131	0.0193	0.499001	0.0062	3.86296e-06	21.4279
GPX on AD	rs1097234	A	C	A	C	0.5633	-0.0023	0.0189	0.9027	0.0311	1.62181e-73	328.064
GPX on AD	rs116766476	T	G	T	G	0.5526	-0.087	0.0633	0.169	0.1207	4.7863e-06	20.9608
GPX on AD	rs12048380	C	T	C	T	-0.173	-0.0162	0.0222	0.4649	0.0374	3.71535e-06	21.3968
GPX on AD	rs12936913	T	C	T	C	-0.127	-0.019	0.0162	0.2423	0.0272	3.0903e-06	21.8007
GPX on AD	rs139151548	A	G	A	G	0.5427	0.1637	0.098	0.0947109	0.1199	6.0256e-06	20.4871
GPX on AD	rs142938191	T	G	T	G	0.5354	0.1834	0.0701	0.0088481	0.1114	1.54882e-06	23.0986
GPX on AD	rs144367755	A	G	A	G	-0.1727	-0.0162	0.0234	0.4905	0.0384	7.07946e-06	20.2266
GPX on AD	rs145715722	A	G	A	G	0.4744	-0.0317	0.0229	0.1664	0.0373	3.98107e-37	161.76
GPX on AD	rs2566479	G	A	G	A	-0.2131	-0.0165	0.0277	0.550201	0.0478	8.51138e-06	19.8752
GPX on AD	rs2795000	T	C	T	C	0.3528	-0.0803	0.0267	0.002639	0.0395	4.36516e-19	79.7743
GPX on AD	rs61821092	G	T	G	T	-0.2171	-0.001	0.0269	0.9704	0.0407	9.54993e-08	28.4532
GPX on AD	rs6892733	A	G	A	G	0.1133	0.0003	0.0143	0.9857	0.0246	3.98107e-06	21.2124
GPX on AD	rs6902202	C	T	C	T	-0.124	-0.0164	0.0212	0.4379	0.028	9.77237e-06	19.6122
GPX on AD	rs7186574	T	C	T	C	0.1706	-0.013	0.0231	0.5726	0.0355	1.51356e-06	23.0941
GPX on AD	rs72665101	T	G	T	G	0.4578	0.0799	0.0621	0.1985	0.0948	1.34896e-06	23.3203
GPX on AD	rs74401788	T	G	T	G	0.3574	0.0355	0.0496	0.4748	0.0785	5.24807e-06	20.7286
GPX on AD	rs76331340	A	G	A	G	-0.3168	-0.0317	0.0375	0.3983	0.0601	1.38038e-07	27.7857
GPX on AD	rs76810214	A	G	A	G	-0.3053	-0.0143	0.0489	0.770501	0.0682	7.4131e-06	20.0394
GPX on AD	rs77041245	A	G	A	G	-0.579	-0.0977	0.0655	0.1358	0.1227	2.34423e-06	22.2673
GPX on AD	rs79236197	T	C	T	C	0.362	-0.0477	0.0459	0.2979	0.0741	1.04713e-06	23.8661
GPX on AD	rs9883667	A	G	A	G	-0.284	-0.0582	0.0444	0.1896	0.0618	4.36516e-06	21.1183
GST on AD	rs114462039	G	A	G	A	0.4791	0.0522	0.0905	0.5643	0.1051	5.12861e-06	20.7801
GST on AD	rs115124923	A	C	A	C	-0.1638	-0.075	0.0219	0.000625605	0.0361	5.62341e-06	20.588
GST on AD	rs12214820	A	G	A	G	0.1825	-0.0186	0.0233	0.4239	0.0342	9.77237e-08	28.4756
GST on AD	rs140020114	A	G	A	G	-0.4294	-0.1501	0.0848	0.0768299	0.0943	5.37032e-06	20.7348
GST on AD	rs2185401	T	C	T	C	-0.35	-0.0382	0.0613	0.5331	0.071	8.12831e-07	24.3007
GST on AD	rs2290758	A	G	A	G	0.4157	-0.0133	0.0143	0.3535	0.0237	7.24436e-69	307.655
GST on AD	rs60042638	A	G	A	G	0.2116	0.0264	0.0251	0.2939	0.0449	2.39883e-06	22.2095
GST on AD	rs7238437	G	A	G	A	0.1471	0.0127	0.0188	0.5007	0.0323	5.24807e-06	20.7406
GST on AD	rs73073444	T	C	T	C	-0.5614	-0.0208	0.0676	0.7582	0.1193	2.51189e-06	22.1444
GST on AD	rs75534686	T	C	T	C	0.4056	0.03	0.0564	0.5949	0.0869	3.01995e-06	21.7849
GST on AD	rs7720426	A	G	A	G	-0.15	0.0301	0.0187	0.1084	0.0324	3.63078e-06	21.4335
GST on AD	rs7819300	T	C	T	C	-0.122	-0.0073	0.0149	0.6256	0.0258	2.18776e-06	22.3604
GST on AD	rs78409028	A	G	A	G	0.7853	0.0329	0.0935	0.7251	0.1614	1.14815e-06	23.6736
GST on AD	rs79104405	A	G	A	G	0.4456	-0.0068	0.0585	0.9071	0.0816	4.67735e-08	29.8202
Retinol on AD	rs11216599	G	A	G	A	-0.0621152	0.0539	0.0411	0.19	0.0139915	8.99995e-06	19.7091
Retinol on AD	rs117219913	C	T	C	T	0.0476864	0.0433	0.0273	0.1134	0.0103813	4.39997e-06	21.1002
Retinol on AD	rs117669768	A	G	A	G	0.0789545	-0.014	0.0421	0.740399	0.0147682	8.99995e-08	28.5824
Retinol on AD	rs12768272	A	G	A	G	-0.0838051	0.0434	0.0532	0.4153	0.0188279	8.50002e-06	19.8124
Retinol on AD	rs145903188	C	T	C	T	0.118938	0.0324	0.0535	0.5446	0.0262608	5.89997e-06	20.5128
Retinol on AD	rs149244676	T	C	T	C	-0.078776	0.0614	0.0594	0.3011	0.0177549	9.09997e-06	19.6857
Retinol on AD	rs149577802	T	C	T	C	-0.108795	0.1247	0.0626	0.04622	0.0234115	3.40001e-06	21.5953
Retinol on AD	rs1578938	T	C	T	C	-0.0536034	0.0068	0.0306	0.8251	0.0120465	8.60003e-06	19.7999
Retinol on AD	rs2126371	T	C	T	C	-0.0289453	-0.0062	0.0155	0.687299	0.00597696	1.29999e-06	23.4528
Retinol on AD	rs3213829	G	T	G	T	0.025976	-0.0056	0.0146	0.6984	0.00560984	3.59998e-06	21.4409
Retinol on AD	rs692790	C	T	C	T	0.0404149	0	0.0211	0.9981	0.00838208	1.40001e-06	23.2477
Retinol on AD	rs73173865	T	G	T	G	-0.0402964	-0.038	0.0228	0.0962299	0.00904235	8.30004e-06	19.8596
Retinol on AD	rs74977546	A	G	A	G	-0.063514	-0.0459	0.0335	0.1705	0.0126784	5.49997e-07	25.0963
Retinol on AD	rs76386979	C	T	C	T	0.0735537	0.0234	0.045	0.6031	0.0164336	7.59994e-06	20.0329
Retinol on AD	rs76563698	T	G	T	G	-0.123622	0.0157	0.0642	0.8063	0.0277217	8.19993e-06	19.8862
Retinol on AD	rs7895513	A	G	A	G	-0.0256087	-0.0008	0.0153	0.9589	0.00565151	5.89997e-06	20.5327
Retinol on AD	rs79521692	A	G	A	G	-0.0586142	0.0269	0.0317	0.3964	0.0132085	9.09997e-06	19.6924
Retinol on AD	rs80285556	A	C	A	C	-0.0493945	0.0011	0.0274	0.9674	0.0109342	6.29999e-06	20.4072
TBIL on AD	rs10012624	A	C	A	C	0.053202	0.0038	0.0142	0.788	0.010402	3.14282e-07	26.1591
TBIL on AD	rs10023050	G	A	G	A	0.067044	0.0026	0.0147	0.8587	0.010603	2.5672e-10	39.9818
TBIL on AD	rs10185174	T	C	T	C	-0.78721	0.0498	0.0303	0.1002	0.02142	1e-200	1350.65
TBIL on AD	rs10221563	A	G	A	G	-1.1881	0.0737	0.0582	0.2054	0.036277	1e-200	1072.61
TBIL on AD	rs102275	C	T	C	T	-0.071055	-0.0086	0.015	0.5665	0.010855	5.93472e-11	42.8479
TBIL on AD	rs1047891	A	C	A	C	0.08994	-0.0141	0.016	0.3791	0.011147	7.12853e-16	65.1013
TBIL on AD	rs10490011	T	C	T	C	0.25885	0.0424	0.0808	0.5999	0.047139	3.99154e-08	30.1534
TBIL on AD	rs10495928	G	A	G	A	-0.054546	-0.0179	0.015	0.2336	0.010974	6.68205e-07	24.7056
TBIL on AD	rs1070232	G	T	G	T	-0.16795	-0.0221	0.0162	0.173	0.011777	3.93641e-46	203.372
TBIL on AD	rs10766501	A	G	A	G	0.061509	0.01	0.0147	0.4975	0.010548	5.50263e-09	34.0046
TBIL on AD	rs10770831	A	G	A	G	0.073968	0.0018	0.0169	0.9137	0.013061	1.48772e-08	32.0727
TBIL on AD	rs10876376	A	G	A	G	0.057242	-0.0054	0.0144	0.707301	0.010464	4.49252e-08	29.925
TBIL on AD	rs10950704	G	A	G	A	-0.055154	-0.0179	0.0169	0.2895	0.01227	6.96113e-06	20.2053
TBIL on AD	rs11065822	T	G	T	G	0.072168	-0.0427	0.0158	0.00679798	0.011136	9.14534e-11	41.9982
TBIL on AD	rs11079393	G	T	G	T	0.059038	-0.0404	0.0178	0.0234202	0.012924	4.92198e-06	20.8674
TBIL on AD	rs11121	T	C	T	C	-0.052818	-0.0126	0.0145	0.3863	0.010375	3.56607e-07	25.9172
TBIL on AD	rs11124287	A	G	A	G	0.060233	0.0077	0.0152	0.6095	0.011001	4.36898e-08	29.9781
TBIL on AD	rs111289824	G	A	G	A	-0.34852	-0.0029	0.0443	0.9484	0.02824	5.49921e-35	152.309
TBIL on AD	rs111459884	A	C	A	C	1.4152	0.1718	0.0806	0.03298	0.045693	1e-200	959.26
TBIL on AD	rs11217176	A	G	A	G	0.054286	0.006	0.016	0.7076	0.011682	3.37233e-06	21.5944
TBIL on AD	rs112897449	A	C	A	C	-0.11204	0.0138	0.0555	0.8037	0.022883	9.7753e-07	23.9729
TBIL on AD	rs113321122	C	T	C	T	0.23066	-0.0976	0.0681	0.1518	0.048992	2.5019e-06	22.1664
TBIL on AD	rs113461182	A	C	A	C	-0.16025	-0.0044	0.0357	0.9018	0.022493	1.04713e-12	50.7576
TBIL on AD	rs113562403	T	G	T	G	1.2199	0.1218	0.0869	0.161	0.064348	4.21697e-80	359.4
TBIL on AD	rs113569731	A	C	A	C	-0.086764	-0.0202	0.0278	0.469	0.018147	1.74442e-06	22.8596
TBIL on AD	rs114278764	A	G	A	G	1.3717	0.0283	0.0476	0.552	0.029052	1e-200	2229.29
TBIL on AD	rs114318917	T	C	T	C	1.3508	0.0011	0.08	0.9894	0.057292	8.14704e-123	555.897
TBIL on AD	rs114771405	T	C	T	C	0.33845	-0.0291	0.0938	0.7563	0.044722	3.80102e-14	57.2726
TBIL on AD	rs11495610	T	C	T	C	-0.062958	-0.0181	0.0178	0.3089	0.012796	8.65765e-07	24.2077
TBIL on AD	rs114970452	A	G	A	G	-0.82901	0.0917	0.0596	0.124	0.037952	1.0617e-105	477.145
TBIL on AD	rs11563059	T	G	T	G	0.35022	0.0818	0.0729	0.2618	0.043454	7.68422e-16	64.9565
TBIL on AD	rs115700531	C	T	C	T	-0.59635	0.0146	0.0592	0.8059	0.040641	9.83332e-49	215.315
TBIL on AD	rs11601507	A	C	A	C	0.13041	0.0247	0.0303	0.4155	0.020247	1.18659e-10	41.4859
TBIL on AD	rs11606030	C	A	C	A	-0.071136	0.0305	0.0228	0.18	0.015618	5.24795e-06	20.7457
TBIL on AD	rs11635675	G	T	G	T	0.10214	0.0335	0.0149	0.0240902	0.010909	7.82889e-21	87.6641
TBIL on AD	rs117106970	A	G	A	G	0.12209	-0.0169	0.0394	0.667999	0.023993	3.60811e-07	25.8935
TBIL on AD	rs11725085	T	C	T	C	-0.10147	-0.0481	0.0322	0.1356	0.019125	1.12419e-07	28.1496
TBIL on AD	rs11727331	A	G	A	G	0.12692	-0.0667	0.0396	0.0916199	0.023654	8.06826e-08	28.7906
TBIL on AD	rs11744385	T	C	T	C	-0.095455	-0.0141	0.0443	0.7503	0.020758	4.25726e-06	21.1459
TBIL on AD	rs11764322	A	G	A	G	0.052845	-0.0043	0.0149	0.7727	0.010914	1.2865e-06	23.4444
TBIL on AD	rs1178344	A	C	A	C	0.049936	0.0377	0.0154	0.0142298	0.011249	9.03109e-06	19.7061
TBIL on AD	rs117910148	T	C	T	C	-0.30068	-0.0387	0.093	0.6771	0.059212	3.81698e-07	25.7863
TBIL on AD	rs118034578	A	G	A	G	-0.19414	-0.0215	0.0455	0.6369	0.02655	2.63512e-13	53.4689
TBIL on AD	rs11886047	C	T	C	T	0.054763	-0.0148	0.017	0.3825	0.012062	5.62005e-06	20.6127
TBIL on AD	rs1190466	T	C	T	C	-0.066904	0.0093	0.017	0.583201	0.011014	1.24641e-09	36.899
TBIL on AD	rs12121617	A	C	A	C	0.0609	0.0199	0.0158	0.2088	0.011198	5.37836e-08	29.577
TBIL on AD	rs12148492	T	G	T	G	-0.061083	0.0117	0.0177	0.5062	0.012837	1.95272e-06	22.6419
TBIL on AD	rs12195708	C	A	C	A	0.047148	-0.0268	0.0146	0.0665794	0.010441	6.31655e-06	20.3912
TBIL on AD	rs12325768	A	G	A	G	-0.061498	0.0227	0.0167	0.1729	0.011246	4.54841e-08	29.9038
TBIL on AD	rs1233495	A	G	A	G	-0.071893	-0.0289	0.0177	0.1034	0.011479	3.78382e-10	39.2252
TBIL on AD	rs12367810	T	C	T	C	0.38607	0.0977	0.0864	0.2582	0.056732	1.01065e-11	46.3101
TBIL on AD	rs12369820	C	T	C	T	-0.15158	-0.0292	0.0423	0.4902	0.026623	1.2438e-08	32.4168
TBIL on AD	rs12414160	G	A	G	A	-0.16734	0.0121	0.0252	0.6317	0.018355	7.7589e-20	83.1172
TBIL on AD	rs12599263	A	C	A	C	0.049955	-0.0039	0.0142	0.7817	0.010386	1.5122e-06	23.1346
TBIL on AD	rs12651414	A	C	A	C	0.058578	-0.0083	0.0169	0.623199	0.012181	1.51848e-06	23.1261
TBIL on AD	rs12673943	C	T	C	T	0.049656	-0.0085	0.0151	0.5758	0.01082	4.44467e-06	21.0615
TBIL on AD	rs12730156	G	A	G	A	-0.061922	-0.0297	0.0195	0.127	0.013856	7.86575e-06	19.9717
TBIL on AD	rs12785198	C	T	C	T	-0.060975	0.0125	0.0175	0.4759	0.012749	1.73101e-06	22.8745
TBIL on AD	rs1280623	G	A	G	A	0.15448	0.0159	0.0163	0.3294	0.011883	1.24537e-38	169.002
TBIL on AD	rs12811045	G	A	G	A	-0.068472	-0.0039	0.0185	0.8311	0.012677	6.61455e-08	29.1738
TBIL on AD	rs1283809	C	T	C	T	0.073069	0.013	0.019	0.4939	0.014066	2.05182e-07	26.9852
TBIL on AD	rs12896622	T	C	T	C	-0.06607	-0.0292	0.0253	0.2481	0.014772	7.72378e-06	20.0046
TBIL on AD	rs13010612	A	G	A	G	0.14792	-0.0301	0.0376	0.4229	0.028801	2.80841e-07	26.3778
TBIL on AD	rs13031505	G	T	G	T	-0.11242	0.0231	0.0177	0.192	0.011127	5.3827e-24	102.078
TBIL on AD	rs13092376	C	A	C	A	0.049805	0.0002	0.0147	0.9876	0.010539	2.29208e-06	22.333
TBIL on AD	rs13326167	G	T	G	T	-0.0786	0.0278	0.0228	0.2224	0.017225	5.04313e-06	20.8222
TBIL on AD	rs13379670	C	T	C	T	0.074055	0.0139	0.0184	0.4493	0.013706	6.55949e-08	29.1936
TBIL on AD	rs13384101	A	G	A	G	-0.14275	-0.0328	0.0194	0.0915208	0.012037	1.95975e-32	140.642
TBIL on AD	rs13387054	A	G	A	G	-0.092037	0.0375	0.0183	0.0405303	0.013484	8.77809e-12	46.5894
TBIL on AD	rs13424728	G	A	G	A	0.42337	-0.0166	0.0552	0.7635	0.041508	2.0054e-24	104.034
TBIL on AD	rs134551	T	C	T	C	-0.058763	0.0225	0.0154	0.1439	0.010979	8.69701e-08	28.6472
TBIL on AD	rs137883879	G	A	G	A	-0.17134	0.0855	0.0683	0.2103	0.03133	4.53002e-08	29.9086
TBIL on AD	rs138397345	C	T	C	T	0.26448	-0.1184	0.0736	0.1076	0.053189	6.61607e-07	24.7253
TBIL on AD	rs138885196	A	C	A	C	0.13343	-0.0593	0.04	0.1387	0.024549	5.47924e-08	29.542
TBIL on AD	rs1392436	G	A	G	A	0.061869	0.0206	0.0149	0.1668	0.01102	1.9762e-08	31.5198
TBIL on AD	rs140237016	T	C	T	C	-0.24978	-0.0005	0.0782	0.9946	0.044018	1.39229e-08	32.1999
TBIL on AD	rs141013376	C	T	C	T	-0.11397	0.0624	0.0421	0.1381	0.021555	1.24071e-07	27.9566
TBIL on AD	rs141626904	A	C	A	C	0.45391	-0.0468	0.0881	0.5952	0.060491	6.21298e-14	56.3064
TBIL on AD	rs1419664	T	C	T	C	-0.060894	-0.0441	0.0229	0.0535994	0.013434	5.8213e-06	20.5465
TBIL on AD	rs142131782	G	A	G	A	0.16276	-0.0705	0.0594	0.2357	0.031934	3.45549e-07	25.977
TBIL on AD	rs143611410	G	A	G	A	-0.18576	0.0386	0.0648	0.5512	0.037036	5.28957e-07	25.1568
TBIL on AD	rs144087803	A	G	A	G	0.26812	0.1252	0.0803	0.1188	0.037569	9.57414e-13	50.933
TBIL on AD	rs144106938	C	T	C	T	2.2658	0.096	0.0636	0.1309	0.062925	1e-200	1296.57
TBIL on AD	rs144972973	G	A	G	A	-0.15152	0.0109	0.0438	0.8031	0.033682	6.84006e-06	20.2369
TBIL on AD	rs145525311	A	G	A	G	1.216	0.0378	0.0573	0.508899	0.041854	2.37684e-185	844.099
TBIL on AD	rs145645283	G	A	G	A	-0.55362	0.0237	0.0393	0.5467	0.025123	1.5417e-107	485.602
TBIL on AD	rs145830771	A	G	A	G	0.23471	-0.0872	0.1121	0.4364	0.040604	7.45968e-09	33.4138
TBIL on AD	rs145903505	A	G	A	G	0.14422	0.0268	0.0542	0.6206	0.032102	7.03623e-06	20.1831
TBIL on AD	rs145966524	T	C	T	C	-0.63716	0.0276	0.0406	0.4969	0.026812	9.977e-125	564.727
TBIL on AD	rs146527815	T	C	T	C	0.23208	0.0321	0.0556	0.5639	0.040814	1.3002e-08	32.3338
TBIL on AD	rs1477141	G	T	G	T	0.053588	-0.0121	0.0145	0.4021	0.010351	2.2571e-07	26.8022
TBIL on AD	rs147891036	G	A	G	A	0.14939	-0.0208	0.0621	0.737901	0.032908	5.63806e-06	20.6082
TBIL on AD	rs148295760	A	G	A	G	-0.78405	-0.0094	0.0864	0.9132	0.067195	1.87932e-31	136.149
TBIL on AD	rs148540096	T	C	T	C	-1.0641	0.0249	0.0518	0.6305	0.063403	3.47296e-63	281.673
TBIL on AD	rs1490384	T	C	T	C	-0.056746	-0.0156	0.0142	0.2713	0.01037	4.44867e-08	29.9442
TBIL on AD	rs149181595	C	A	C	A	-0.15232	0.0304	0.0389	0.4343	0.032301	2.41068e-06	22.2373
TBIL on AD	rs149277824	G	T	G	T	0.61839	0.0123	0.063	0.8449	0.029971	1.57906e-94	425.718
TBIL on AD	rs149459064	A	G	A	G	2.0043	-0.0791	0.0849	0.3513	0.044902	1e-200	1992.48
TBIL on AD	rs149767042	A	G	A	G	2.3396	0.1033	0.0499	0.0384999	0.031325	1e-200	5578.29
TBIL on AD	rs149939008	T	C	T	C	-0.50445	-0.0842	0.0808	0.2975	0.054373	1.74462e-20	86.0735
TBIL on AD	rs149978	C	T	C	T	-0.10252	0.0173	0.0166	0.2985	0.011332	1.48081e-19	81.8472
TBIL on AD	rs150061822	T	C	T	C	-0.095664	-0.002	0.0198	0.9196	0.014543	4.77969e-11	43.2702
TBIL on AD	rs150266178	T	C	T	C	0.73934	-0.0363	0.0455	0.4245	0.030298	2.08449e-131	595.471
TBIL on AD	rs150586005	T	C	T	C	1.6575	0.0354	0.0496	0.4746	0.031038	1e-200	2851.8
TBIL on AD	rs151291132	G	A	G	A	-0.15242	0.0137	0.0447	0.759799	0.033878	6.82684e-06	20.2418
TBIL on AD	rs1519818	A	G	A	G	0.050529	-0.0008	0.0146	0.9573	0.010636	2.0281e-06	22.5696
TBIL on AD	rs1549883	C	A	C	A	-0.058091	-0.0053	0.0178	0.767901	0.013003	7.91389e-06	19.9586
TBIL on AD	rs1572931	T	C	T	C	-0.069234	-0.0185	0.021	0.3782	0.014983	3.82041e-06	21.3521
TBIL on AD	rs1580835	T	C	T	C	-0.35569	-0.0304	0.0645	0.6376	0.036589	2.46434e-22	94.5023
TBIL on AD	rs16829399	T	C	T	C	0.29561	0.2005	0.1291	0.1203	0.04379	1.47503e-11	45.571
TBIL on AD	rs17316633	A	G	A	G	0.074281	0.0145	0.0165	0.3778	0.011749	2.58178e-10	39.9718
TBIL on AD	rs17330253	G	A	G	A	-0.58989	0.0313	0.0435	0.4719	0.030565	6.01589e-83	372.472
TBIL on AD	rs17476364	C	T	C	T	0.30981	-0.0285	0.0251	0.2565	0.016576	6.45803e-78	349.326
TBIL on AD	rs17489948	T	C	T	C	0.094732	0.0045	0.0366	0.9024	0.021402	9.58694e-06	19.5923
TBIL on AD	rs17513945	T	C	T	C	-0.10284	0.0048	0.0317	0.8797	0.022949	7.42677e-06	20.0815
TBIL on AD	rs1759126	G	A	G	A	-0.13001	-0.0344	0.0544	0.527499	0.027947	3.28829e-06	21.6413
TBIL on AD	rs1762486	A	G	A	G	0.074524	0.0042	0.0156	0.7858	0.011056	1.57761e-11	45.4356
TBIL on AD	rs17855121	C	T	C	T	-0.055894	-0.0318	0.0187	0.0894602	0.012062	3.58988e-06	21.473
TBIL on AD	rs17863786	G	A	G	A	-1.181	0.0411	0.0458	0.3695	0.032932	1e-200	1286.07
TBIL on AD	rs17863834	A	G	A	G	-0.68337	-0.1359	0.0921	0.1399	0.048636	7.85778e-45	197.422
TBIL on AD	rs17864661	T	C	T	C	1.1035	-0.0646	0.0243	0.00778001	0.016404	1e-200	4525.28
TBIL on AD	rs17864691	T	C	T	C	-1.5239	0.0037	0.0302	0.9023	0.020303	1e-200	5633.68
TBIL on AD	rs17864702	T	C	T	C	-1.1837	-0.0052	0.0864	0.9522	0.037598	1e-200	991.183
TBIL on AD	rs17864792	G	T	G	T	0.33509	-0.0127	0.0919	0.8902	0.056766	3.57281e-09	34.8455
TBIL on AD	rs17868314	G	T	G	T	-1.1884	0.0073	0.0444	0.8689	0.027352	1e-200	1887.76
TBIL on AD	rs178797	A	G	A	G	-0.046423	-0.0062	0.0144	0.668599	0.010386	7.83718e-06	19.9788
TBIL on AD	rs1807609	C	T	C	T	0.068569	-0.0361	0.016	0.02434	0.011325	1.40991e-09	36.6589
TBIL on AD	rs181207	T	C	T	C	-0.068298	0.0046	0.0164	0.7776	0.01101	5.53911e-10	38.4806
TBIL on AD	rs184006174	A	G	A	G	-0.11487	0.0282	0.0554	0.6108	0.025999	9.96277e-06	19.5209
TBIL on AD	rs184978405	G	A	G	A	2.3655	0.1203	0.0939	0.2002	0.072097	1e-200	1076.49
TBIL on AD	rs1860162	C	T	C	T	0.39328	0.0413	0.069	0.5494	0.033565	1.05877e-31	137.287
TBIL on AD	rs189623924	G	A	G	A	0.34339	0.0148	0.0858	0.8629	0.075142	4.8827e-06	20.8838
TBIL on AD	rs1901815	G	A	G	A	1.2333	-0.0041	0.0404	0.9186	0.028003	1e-200	1939.67
TBIL on AD	rs1923733	T	C	T	C	-0.047584	-0.0202	0.0146	0.1655	0.010469	5.49149e-06	20.6591
TBIL on AD	rs1978921	A	G	A	G	-0.66248	0.0035	0.0322	0.9133	0.021723	1e-200	930.049
TBIL on AD	rs1992432	G	A	G	A	-0.048061	-0.0063	0.0151	0.6791	0.010841	9.2794e-06	19.6538
TBIL on AD	rs1992769	A	C	A	C	-0.047239	-0.0085	0.0143	0.55	0.010406	5.64443e-06	20.6079
TBIL on AD	rs2010127	C	T	C	T	-0.064651	0.0224	0.0186	0.2301	0.013781	2.71738e-06	22.0084
TBIL on AD	rs2013002	C	T	C	T	-0.11687	0.003	0.0149	0.8385	0.010594	2.71769e-28	121.699
TBIL on AD	rs2061298	G	A	G	A	0.051319	0.0031	0.0152	0.8365	0.011095	3.74171e-06	21.3945
TBIL on AD	rs2083575	C	T	C	T	0.87608	0.0306	0.029	0.2922	0.020339	1e-200	1855.36
TBIL on AD	rs2087826	A	G	A	G	0.049707	0.0316	0.0143	0.0274202	0.010384	1.6966e-06	22.9143
TBIL on AD	rs2193047	C	T	C	T	-0.050809	0.0032	0.0149	0.8299	0.01075	2.2886e-06	22.339
TBIL on AD	rs2206030	C	T	C	T	0.059948	-0.0108	0.0168	0.521	0.012137	7.84513e-07	24.3965
TBIL on AD	rs2321536	T	C	T	C	-0.057829	0.0271	0.0182	0.1364	0.011054	1.6838e-07	27.3686
TBIL on AD	rs2413660	A	G	A	G	0.047794	0.0184	0.0143	0.1997	0.010456	4.85311e-06	20.8937
TBIL on AD	rs2522051	C	T	C	T	-0.060983	0.0088	0.0144	0.5383	0.010407	4.62967e-09	34.3373
TBIL on AD	rs2738783	G	T	G	T	-0.057726	-0.0352	0.0203	0.0824594	0.012727	5.74804e-06	20.5727
TBIL on AD	rs2792703	T	C	T	C	-0.073408	-0.0076	0.0155	0.6226	0.011563	2.18072e-10	40.3038
TBIL on AD	rs28370972	C	T	C	T	-0.066698	0.0209	0.0204	0.3052	0.014529	4.41652e-06	21.0743
TBIL on AD	rs2853445	C	T	C	T	-0.057668	-0.0007	0.0155	0.965	0.010618	5.61009e-08	29.4974
TBIL on AD	rs2857700	C	T	C	T	-0.10278	-0.0774	0.0229	0.000733297	0.015403	2.51189e-11	44.5253
TBIL on AD	rs28643366	T	C	T	C	0.060053	-0.0289	0.0188	0.1248	0.0133	6.32223e-06	20.3876
TBIL on AD	rs28720688	G	A	G	A	-0.062928	-0.0009	0.0194	0.9633	0.014074	7.77983e-06	19.9918
TBIL on AD	rs28757817	G	A	G	A	0.083963	0.013	0.0201	0.5162	0.014061	2.35798e-09	35.6569
TBIL on AD	rs28900987	C	T	C	T	0.31485	-0.0628	0.0453	0.1655	0.029498	1.36364e-26	113.926
TBIL on AD	rs2923427	C	A	C	A	0.061419	0.0455	0.0146	0.00178999	0.010533	5.5063e-09	34.0018
TBIL on AD	rs2939302	A	G	A	G	0.067058	0.0496	0.0183	0.00668098	0.013399	5.59435e-07	25.047
TBIL on AD	rs2968478	G	T	G	T	-0.072259	-0.0005	0.0155	0.9741	0.010697	1.42856e-11	45.631
TBIL on AD	rs3128991	G	A	G	A	-0.076408	-0.0223	0.0213	0.2964	0.012697	1.76758e-09	36.2139
TBIL on AD	rs3129996	C	A	C	A	-0.09818	-0.0191	0.0265	0.4706	0.0177	2.90851e-08	30.768
TBIL on AD	rs3134953	A	G	A	G	-0.10269	-0.0757	0.0213	0.000371398	0.014663	2.49919e-12	49.0468
TBIL on AD	rs34265667	A	G	A	G	0.25461	0.0632	0.0448	0.158	0.028319	2.46604e-19	80.8342
TBIL on AD	rs34388126	G	A	G	A	0.1506	0.0635	0.0528	0.2291	0.03368	7.76945e-06	19.9943
TBIL on AD	rs34407071	T	C	T	C	-0.051002	-0.0005	0.0172	0.979	0.01126	5.91534e-06	20.5162
TBIL on AD	rs34473081	A	G	A	G	0.049853	-0.0057	0.0148	0.6978	0.010584	2.47349e-06	22.1862
TBIL on AD	rs34662558	A	G	A	G	-0.12823	-0.0038	0.0334	0.9092	0.022565	1.32721e-08	32.293
TBIL on AD	rs34707303	T	C	T	C	-1.2138	-0.0681	0.0843	0.4187	0.049332	1.49624e-133	605.392
TBIL on AD	rs35115456	T	G	T	G	-0.12798	0.004	0.0338	0.9056	0.023742	7.03655e-08	29.0569
TBIL on AD	rs35195642	T	C	T	C	0.069503	0.0062	0.0213	0.7728	0.014347	1.27019e-06	23.4685
TBIL on AD	rs35416932	A	C	A	C	0.1337	0.0087	0.0309	0.7772	0.019749	1.29092e-11	45.8324
TBIL on AD	rs35693439	G	T	G	T	-0.068195	0	0.0196	0.9994	0.014163	1.47289e-06	23.1843
TBIL on AD	rs35747067	C	T	C	T	0.063278	0.0096	0.0178	0.5873	0.012748	6.91847e-07	24.6389
TBIL on AD	rs35768428	A	G	A	G	-0.076614	0.0283	0.0194	0.1443	0.014309	8.59805e-08	28.668
TBIL on AD	rs35915288	C	T	C	T	-0.11935	0.0357	0.0453	0.4308	0.019666	1.29051e-09	36.8309
TBIL on AD	rs35982395	T	C	T	C	-0.32191	0.0315	0.0432	0.4652	0.028787	5.03269e-29	125.048
TBIL on AD	rs3768321	T	G	T	G	-0.069753	0.0196	0.0184	0.2873	0.01306	9.24932e-08	28.5259
TBIL on AD	rs3795503	T	C	T	C	0.049396	-0.032	0.0161	0.0462999	0.011156	9.53367e-06	19.605
TBIL on AD	rs4098025	C	A	C	A	0.064759	-0.0196	0.0207	0.3455	0.014338	6.29057e-06	20.3997
TBIL on AD	rs4410790	C	T	C	T	-0.12041	0.0153	0.0148	0.3008	0.010769	5.05126e-29	125.019
TBIL on AD	rs4475971	A	G	A	G	-0.08689	-0.0055	0.0145	0.705	0.010507	1.35021e-16	68.3884
TBIL on AD	rs45554333	T	C	T	C	2.1486	-0.0127	0.0905	0.8881	0.068585	1e-200	981.415
TBIL on AD	rs4663344	T	G	T	G	-0.45211	0.0052	0.0235	0.8258	0.016898	1.52405e-157	715.843
TBIL on AD	rs4695913	A	C	A	C	-0.053351	0.0125	0.0143	0.3805	0.010435	3.17592e-07	26.1397
TBIL on AD	rs4713120	A	C	A	C	-0.089178	0.0244	0.0152	0.1087	0.01072	8.89406e-17	69.2032
TBIL on AD	rs4724799	A	G	A	G	-0.058204	0.0018	0.021	0.9316	0.012944	6.91274e-06	20.2194
TBIL on AD	rs4737010	A	G	A	G	-0.10159	0.0045	0.0179	0.8022	0.012373	2.21615e-16	67.4143
TBIL on AD	rs4760682	A	C	A	C	-0.059406	0.024	0.0189	0.2042	0.013291	7.84278e-06	19.9777
TBIL on AD	rs4791212	T	C	T	C	-0.078223	-0.0171	0.0183	0.3491	0.012878	1.2458e-09	36.8954
TBIL on AD	rs4858819	T	C	T	C	0.060353	-0.0044	0.0162	0.7848	0.011791	3.07929e-07	26.1997
TBIL on AD	rs4874171	T	C	T	C	-0.053571	-0.0182	0.0154	0.2374	0.010788	6.84857e-07	24.6591
TBIL on AD	rs501942	T	C	T	C	-0.078176	-0.0519	0.0257	0.0439198	0.015226	2.83328e-07	26.3618
TBIL on AD	rs55889152	T	C	T	C	0.082176	-0.014	0.029	0.6294	0.017106	1.55561e-06	23.0777
TBIL on AD	rs55974805	T	C	T	C	0.058711	-0.022	0.0177	0.2143	0.012041	1.083e-06	23.7746
TBIL on AD	rs58849424	T	C	T	C	-0.059346	-0.029	0.0159	0.0679798	0.01115	1.024e-07	28.3291
TBIL on AD	rs58916800	A	C	A	C	-0.15032	-0.0502	0.0409	0.2195	0.027493	4.56846e-08	29.8944
TBIL on AD	rs59317050	T	C	T	C	0.098325	-0.0327	0.0314	0.2971	0.020507	1.62971e-06	22.9892
TBIL on AD	rs59616136	A	G	A	G	0.13158	0.022	0.0272	0.4184	0.018229	5.27594e-13	52.102
TBIL on AD	rs60045856	G	T	G	T	-0.08017	-0.0362	0.0254	0.1545	0.015727	3.44057e-07	25.9856
TBIL on AD	rs60571683	A	G	A	G	0.19863	-0.0031	0.0315	0.9219	0.022525	1.16869e-18	77.7607
TBIL on AD	rs6073504	G	A	G	A	-0.048072	-0.0181	0.016	0.2585	0.010779	8.20918e-06	19.8897
TBIL on AD	rs6102343	A	G	A	G	0.059434	-0.0042	0.0172	0.8058	0.012254	1.2331e-06	23.5242
TBIL on AD	rs61688134	T	C	T	C	0.22518	-0.0125	0.1029	0.9035	0.04468	4.66176e-07	25.4
TBIL on AD	rs61921522	T	G	T	G	-0.15017	0.0042	0.0433	0.9223	0.026906	2.3926e-08	31.1507
TBIL on AD	rs61926179	C	A	C	A	-0.19385	-0.0174	0.0732	0.8123	0.039673	1.0288e-06	23.8749
TBIL on AD	rs61926272	C	T	C	T	-0.19269	0.0009	0.0441	0.9833	0.025433	3.5678e-14	57.4015
TBIL on AD	rs61928468	C	T	C	T	-0.19534	0.0122	0.0398	0.759401	0.025306	1.17355e-14	59.5848
TBIL on AD	rs61984409	C	A	C	A	-0.050682	-0.0243	0.0148	0.099291	0.010781	2.59119e-06	22.0999
TBIL on AD	rs62070678	T	C	T	C	0.050137	0.0236	0.0152	0.12	0.010749	3.10027e-06	21.7561
TBIL on AD	rs62260779	T	C	T	C	-0.083016	0.0115	0.0268	0.6688	0.017329	1.66311e-06	22.9497
TBIL on AD	rs62396718	C	T	C	T	-0.079482	-0.0677	0.0252	0.00736902	0.017083	3.27899e-06	21.6476
TBIL on AD	rs6431245	A	G	A	G	-0.078832	-0.0143	0.0144	0.3192	0.010372	2.95189e-14	57.767
TBIL on AD	rs6431637	G	A	G	A	-1.237	0.0251	0.0285	0.3797	0.021072	1e-200	3446.1
TBIL on AD	rs6565259	C	T	C	T	-0.058334	-0.0246	0.0152	0.1067	0.010805	6.72156e-08	29.147
TBIL on AD	rs6710522	A	G	A	G	-0.080855	-0.0115	0.0233	0.6204	0.016604	1.1181e-06	23.7131
TBIL on AD	rs6725722	A	G	A	G	0.14204	-0.1077	0.0457	0.01854	0.029622	1.62641e-06	22.9928
TBIL on AD	rs6731997	G	A	G	A	0.064764	0.008	0.0172	0.6436	0.012972	5.95594e-07	24.926
TBIL on AD	rs6750065	T	C	T	C	0.083615	0.0117	0.0161	0.4674	0.011809	1.44112e-12	50.1351
TBIL on AD	rs67543549	T	C	T	C	-0.12929	-0.0678	0.0484	0.1613	0.028581	6.08177e-06	20.4633
TBIL on AD	rs6759973	C	T	C	T	-0.19054	0.0786	0.0258	0.00228502	0.018679	1.97925e-24	104.056
TBIL on AD	rs6762415	G	T	G	T	-0.050622	0.0105	0.0143	0.4618	0.010412	1.1623e-06	23.638
TBIL on AD	rs68006638	A	G	A	G	-0.1119	-0.027	0.03	0.3685	0.017514	1.67352e-10	40.8215
TBIL on AD	rs680841	A	G	A	G	-0.23269	0.0001	0.0157	0.994	0.010733	3.72392e-104	470.017
TBIL on AD	rs6955627	T	C	T	C	-0.08746	0.0026	0.0265	0.9216	0.01929	5.78855e-06	20.5568
TBIL on AD	rs6963451	G	T	G	T	0.098412	0.057	0.0229	0.0128	0.015742	4.06668e-10	39.082
TBIL on AD	rs7036417	T	C	T	C	0.059229	0.007	0.0152	0.644	0.010819	4.3938e-08	29.9705
TBIL on AD	rs7047279	C	T	C	T	0.055414	0.0225	0.0145	0.1209	0.010511	1.3498e-07	27.794
TBIL on AD	rs710160	C	T	C	T	0.054696	0.0401	0.0163	0.0136899	0.011888	4.20669e-06	21.1687
TBIL on AD	rs7139079	A	G	A	G	0.071223	0.0147	0.0146	0.3132	0.010581	1.685e-11	45.3093
TBIL on AD	rs71547261	G	A	G	A	0.053825	-0.0128	0.0158	0.4162	0.011314	1.96169e-06	22.6327
TBIL on AD	rs719928	A	G	A	G	0.09489	-0.042	0.0305	0.1688	0.020592	4.06584e-06	21.2346
TBIL on AD	rs7205582	A	G	A	G	0.050693	-0.0158	0.0153	0.2989	0.010635	1.87478e-06	22.7207
TBIL on AD	rs7213285	A	G	A	G	0.066342	0.0341	0.0198	0.0847208	0.014024	2.23939e-06	22.3786
TBIL on AD	rs7222046	G	A	G	A	0.074576	0.0025	0.0145	0.8653	0.010528	1.40929e-12	50.1772
TBIL on AD	rs7223257	C	T	C	T	-0.053224	-0.0154	0.0152	0.3116	0.010963	1.20631e-06	23.5698
TBIL on AD	rs72729610	G	A	G	A	-0.067298	0.0333	0.0202	0.0999494	0.013893	1.27421e-06	23.4646
TBIL on AD	rs72835688	T	C	T	C	-0.10344	0.0264	0.0354	0.4558	0.022639	4.89892e-06	20.8767
TBIL on AD	rs72843784	T	G	T	G	-0.092481	-0.0564	0.0288	0.0498001	0.016477	1.99251e-08	31.5028
TBIL on AD	rs7295794	T	C	T	C	-0.23172	0.0132	0.0149	0.3765	0.010957	3.34041e-99	447.243
TBIL on AD	rs72972302	T	C	T	C	0.20691	0.022	0.0279	0.4297	0.016828	9.76787e-35	151.181
TBIL on AD	rs72973551	A	G	A	G	-0.31021	0.0861	0.0887	0.3315	0.067621	4.48962e-06	21.045
TBIL on AD	rs72974350	A	G	A	G	0.90373	-0.1252	0.0493	0.01109	0.026492	1e-200	1163.72
TBIL on AD	rs72976383	T	C	T	C	1.3643	-0.0396	0.0405	0.3283	0.028735	1e-200	2254.23
TBIL on AD	rs73169738	G	A	G	A	0.10188	0.0442	0.0253	0.0800092	0.019436	1.59089e-07	27.4767
TBIL on AD	rs73971708	G	A	G	A	0.067166	0.0032	0.019	0.8658	0.013783	1.09979e-06	23.7471
TBIL on AD	rs7416	G	A	G	A	-0.060649	0.0187	0.0187	0.3192	0.012277	7.81358e-07	24.4041
TBIL on AD	rs74570242	A	G	A	G	-0.20714	0.1323	0.0809	0.102	0.044045	2.56691e-06	22.1174
TBIL on AD	rs74662487	G	A	G	A	0.13037	-0.0232	0.0227	0.3067	0.015732	1.16439e-16	68.6732
TBIL on AD	rs75008620	T	C	T	C	0.19704	-0.0061	0.0803	0.9395	0.036547	6.99729e-08	29.0673
TBIL on AD	rs75130623	T	C	T	C	-1.3251	0.0217	0.0612	0.723401	0.041634	1e-200	1012.98
TBIL on AD	rs75226856	A	C	A	C	-0.77856	0.0447	0.0629	0.4772	0.037169	2.33884e-97	438.755
TBIL on AD	rs7526446	A	C	A	C	0.069682	-0.0217	0.0174	0.2103	0.010899	1.62761e-10	40.876
TBIL on AD	rs75507430	T	C	T	C	-1.224	-0.0294	0.0539	0.584901	0.036636	1e-200	1116.21
TBIL on AD	rs76061303	A	C	A	C	0.21153	-0.022	0.0675	0.744099	0.045696	3.67392e-06	21.4283
TBIL on AD	rs76083814	T	C	T	C	0.084672	-0.0441	0.0287	0.125	0.017836	2.063e-06	22.5364
TBIL on AD	rs766588	T	C	T	C	-0.053802	-0.0073	0.0146	0.6158	0.010584	3.7151e-07	25.8403
TBIL on AD	rs76760258	C	T	C	T	0.15257	0.0572	0.0338	0.0904503	0.020094	3.13617e-14	57.6508
TBIL on AD	rs77194853	C	T	C	T	-0.14758	-0.053	0.0423	0.2104	0.031316	2.44822e-06	22.2087
TBIL on AD	rs77481436	A	G	A	G	-0.084126	-0.006	0.0293	0.8369	0.017698	2.0018e-06	22.595
TBIL on AD	rs7770144	A	G	A	G	-0.053956	-0.0131	0.0142	0.3579	0.010415	2.21529e-07	26.8387
TBIL on AD	rs77714247	C	A	C	A	-0.22627	-0.0432	0.069	0.5306	0.031409	5.85868e-13	51.8974
TBIL on AD	rs78076848	A	G	A	G	-0.41683	-0.0009	0.0756	0.9905	0.054104	1.31978e-14	59.3553
TBIL on AD	rs7828192	T	C	T	C	0.058743	-0.0002	0.0171	0.9899	0.012645	3.39227e-06	21.5811
TBIL on AD	rs78307740	A	G	A	G	-0.16172	-0.0075	0.0524	0.8862	0.029425	3.88929e-08	30.2061
TBIL on AD	rs7832658	G	A	G	A	-0.098637	0.0077	0.0286	0.786799	0.021737	5.68945e-06	20.5911
TBIL on AD	rs78497794	G	T	G	T	-0.10427	0.0019	0.0302	0.9487	0.023076	6.22988e-06	20.4173
TBIL on AD	rs78858487	A	G	A	G	-0.15843	-0.0758	0.0568	0.1819	0.035172	6.65733e-06	20.2899
TBIL on AD	rs78952821	G	A	G	A	0.2015	-0.0068	0.0541	0.9003	0.042265	1.86621e-06	22.7294
TBIL on AD	rs79555334	A	G	A	G	0.08455	-0.0527	0.0296	0.0745693	0.018265	3.67291e-06	21.4283
TBIL on AD	rs79579252	G	A	G	A	0.21877	-0.0055	0.0714	0.9384	0.046756	2.8847e-06	21.8928
TBIL on AD	rs8041523	T	C	T	C	0.052276	0.0158	0.0146	0.2781	0.010483	6.14257e-07	24.8676
TBIL on AD	rs850278	C	T	C	T	0.055911	-0.0005	0.0162	0.9732	0.011623	1.5073e-06	23.1397
TBIL on AD	rs857720	C	T	C	T	-0.11102	0.0036	0.0161	0.8219	0.011707	2.47742e-21	89.9314
TBIL on AD	rs881657	G	A	G	A	-0.058746	0.0112	0.0154	0.4664	0.011291	1.96282e-07	27.0702
TBIL on AD	rs917572	C	T	C	T	0.072051	-0.0544	0.0173	0.00162301	0.012862	2.11992e-08	31.3807
TBIL on AD	rs9295661	A	C	A	C	0.08826	0.0006	0.0307	0.9851	0.018324	1.46029e-06	23.2
TBIL on AD	rs9410397	C	T	C	T	0.18673	0.0337	0.0302	0.2651	0.022636	1.60066e-16	68.0501
TBIL on AD	rs9438901	A	G	A	G	0.086254	0.026	0.0232	0.2634	0.014833	6.06443e-09	33.8143
TBIL on AD	rs960142	T	G	T	G	-0.071238	0.0226	0.0253	0.3724	0.015419	3.83743e-06	21.3457
TBIL on AD	rs9750891	G	A	G	A	0.39931	0.0101	0.0297	0.7326	0.022966	1.10637e-67	302.308
TBIL on AD	rs9824956	T	C	T	C	-0.051551	0.0083	0.0156	0.5944	0.011408	6.22171e-06	20.42
TBIL on AD	rs9826148	T	C	T	C	-0.086051	0.0448	0.0227	0.0485803	0.016713	2.62367e-07	26.5096
TBIL on AD	rs9892365	G	A	G	A	-0.052673	-0.0041	0.0152	0.7865	0.011024	1.77039e-06	22.8296
UA on AD	rs10064782	G	A	G	A	1.225	-0.0106	0.0163	0.5141	0.18941	9.96552e-11	41.8279
UA on AD	rs10072777	T	C	T	C	-1.3338	-0.0325	0.0231	0.1602	0.26904	7.1351e-07	24.5781
UA on AD	rs10114341	C	T	C	T	-0.90803	-0.0046	0.0142	0.7484	0.16545	4.06537e-08	30.1208
UA on AD	rs10131425	C	T	C	T	-1.045	-0.018	0.0179	0.3161	0.20462	3.27537e-07	26.0817
UA on AD	rs10164318	G	T	G	T	-1.5901	0.0087	0.0153	0.5723	0.17493	9.96552e-20	82.6267
UA on AD	rs10186133	T	G	T	G	0.84878	0.0074	0.0145	0.609799	0.17002	5.96733e-07	24.9224
UA on AD	rs10186643	T	G	T	G	1.5505	0.0112	0.0157	0.4753	0.1772	2.13993e-18	76.5625
UA on AD	rs10193587	C	T	C	T	-1.0803	0.0209	0.0162	0.195	0.19653	3.86741e-08	30.2156
UA on AD	rs10196697	A	G	A	G	-0.93225	0.0127	0.0146	0.3842	0.16828	3.02907e-08	30.6902
UA on AD	rs10202288	C	T	C	T	-1.3728	0.0095	0.0312	0.7597	0.29879	4.3383e-06	21.1097
UA on AD	rs10210970	T	C	T	C	1.4434	-0.011	0.0228	0.6295	0.24461	3.61676e-09	34.8197
UA on AD	rs1029332	G	A	G	A	-0.75223	-0.0051	0.0146	0.7293	0.16805	7.60029e-06	20.0366
UA on AD	rs10405423	A	C	A	C	1.83	0.0103	0.0154	0.5029	0.17465	1.09901e-25	109.791
UA on AD	rs10411247	A	G	A	G	-1.1638	0.0215	0.0251	0.3907	0.2585	6.73271e-06	20.2692
UA on AD	rs10456684	T	C	T	C	0.96358	0.0113	0.0186	0.542	0.20661	3.10492e-06	21.7507
UA on AD	rs10507059	T	C	T	C	1.3734	0.0045	0.017	0.790801	0.19413	1.50176e-12	50.0505
UA on AD	rs1051453	T	C	T	C	-0.78238	-0.0238	0.0146	0.1024	0.1665	2.61631e-06	22.0804
UA on AD	rs10754894	A	G	A	G	-1.7524	-0.0068	0.0157	0.6663	0.17644	3.04579e-23	98.6444
UA on AD	rs10771041	T	C	T	C	1.1746	-0.0233	0.0215	0.2765	0.25845	5.50782e-06	20.6551
UA on AD	rs10777836	G	A	G	A	0.8875	-0.0172	0.0156	0.2691	0.18261	1.17411e-06	23.6204
UA on AD	rs1077855	C	T	C	T	-1.483	-0.0125	0.0163	0.4416	0.18735	2.46377e-15	62.6578
UA on AD	rs10782230	A	G	A	G	1.2167	0.0221	0.0143	0.1205	0.16415	1.24796e-13	54.9396
UA on AD	rs10784330	G	A	G	A	0.92795	0.007	0.0154	0.6489	0.17543	1.22699e-07	27.9796
UA on AD	rs10786754	A	C	A	C	-0.90914	-0.0105	0.0167	0.5277	0.19266	2.37148e-06	22.2679
UA on AD	rs10797999	T	C	T	C	-0.99748	-0.0074	0.0145	0.611	0.16706	2.36102e-09	35.6503
UA on AD	rs10816961	G	A	G	A	1.1144	0.0051	0.018	0.7783	0.20596	6.27697e-08	29.2763
UA on AD	rs10817881	G	A	G	A	0.81418	0.0037	0.0154	0.8105	0.17416	2.94327e-06	21.8547
UA on AD	rs10846156	G	T	G	T	-1.2182	0.0109	0.0179	0.5413	0.20472	2.67621e-09	35.4092
UA on AD	rs10876967	A	G	A	G	-2.0529	0.0264	0.0157	0.092809	0.1781	9.79039e-31	132.864
UA on AD	rs10886117	A	G	A	G	1.5703	0.0108	0.0201	0.589899	0.22027	1.01228e-12	50.8223
UA on AD	rs10888386	G	A	G	A	1.2856	-0.0035	0.0148	0.8108	0.17177	7.22104e-14	56.0166
UA on AD	rs10914262	A	C	A	C	0.9363	-0.0148	0.0168	0.3784	0.18904	7.31611e-07	24.5314
UA on AD	rs10914727	G	A	G	A	1.7737	0.0511	0.0355	0.1502	0.39957	9.03899e-06	19.7049
UA on AD	rs10922199	A	G	A	G	0.8621	0.02	0.0167	0.2314	0.17714	1.13551e-06	23.6855
UA on AD	rs10932789	A	G	A	G	-1.245	0.0141	0.0212	0.503499	0.26458	2.53309e-06	22.1424
UA on AD	rs10933538	G	A	G	A	-1.3422	0.0095	0.0154	0.5386	0.17249	7.19615e-15	60.549
UA on AD	rs10939107	A	G	A	G	2.7793	0.0413	0.047	0.3794	0.48151	7.83718e-09	33.3166
UA on AD	rs10948668	C	T	C	T	-1.0787	0.0123	0.019	0.5176	0.21995	9.38188e-07	24.0521
UA on AD	rs10972546	T	G	T	G	-1.3445	-0.0192	0.0231	0.4066	0.25153	9.03025e-08	28.5721
UA on AD	rs10994860	T	C	T	C	3.5918	-0.0105	0.019	0.581599	0.21523	1.69317e-62	278.496
UA on AD	rs10997730	G	A	G	A	1.2615	-0.0087	0.0236	0.7136	0.27106	3.25567e-06	21.6593
UA on AD	rs11006251	C	T	C	T	0.90629	0.0102	0.0183	0.578599	0.20281	7.87644e-06	19.969
UA on AD	rs11039335	T	C	T	C	2.0424	-0.0049	0.092	0.9578	0.42778	1.80198e-06	22.7951
UA on AD	rs11072567	G	A	G	A	2.4491	-0.0083	0.0142	0.557	0.16399	2.05353e-50	223.038
UA on AD	rs11084211	A	G	A	G	-1.032	0.0422	0.0156	0.00667806	0.17502	3.71561e-09	34.7683
UA on AD	rs111239279	C	T	C	T	-3.5454	0.0055	0.069	0.9365	0.61517	8.26019e-09	33.2155
UA on AD	rs111282797	G	A	G	A	-1.6721	0.0504	0.052	0.3322	0.35831	3.06309e-06	21.7774
UA on AD	rs111295021	A	C	A	C	2.0693	0.0013	0.0289	0.963	0.30785	1.79804e-11	45.1823
UA on AD	rs111295548	G	A	G	A	-2.5247	0.0379	0.0481	0.43	0.45186	2.3068e-08	31.2185
UA on AD	rs111301609	C	T	C	T	8.4237	0.1453	0.0646	0.0244298	0.44591	1.48218e-79	356.871
UA on AD	rs111389986	A	G	A	G	-3.479	0.0082	0.0477	0.8627	0.46436	6.80299e-14	56.1305
UA on AD	rs11139315	G	T	G	T	0.76119	-0.0189	0.0148	0.2003	0.16976	7.33517e-06	20.1055
UA on AD	rs111467851	G	A	G	A	-4.1321	0.0156	0.0597	0.793999	0.62679	4.33311e-11	43.4608
UA on AD	rs11163481	T	G	T	G	1.0249	0.0071	0.0155	0.6458	0.17487	4.61158e-09	34.3504
UA on AD	rs111767211	T	C	T	C	-1.9538	0.0202	0.0507	0.690699	0.44219	9.94489e-06	19.5228
UA on AD	rs111858934	T	C	T	C	0.99325	-0.0177	0.0186	0.3418	0.19031	1.80011e-07	27.2392
UA on AD	rs111955687	A	G	A	G	-2.1687	-0.0707	0.0486	0.1461	0.42227	2.80989e-07	26.3766
UA on AD	rs112017743	C	T	C	T	2.9531	0.01	0.0294	0.733301	0.30513	3.75924e-22	93.667
UA on AD	rs11202328	T	C	T	C	-1.9962	0.0019	0.0221	0.9321	0.2431	2.19381e-16	67.4277
UA on AD	rs11204739	G	A	G	A	-1.0656	0.0042	0.0149	0.777499	0.17144	5.10905e-10	38.6335
UA on AD	rs112061020	T	C	T	C	2.9613	-0.0321	0.0469	0.4935	0.45741	9.54773e-11	41.9135
UA on AD	rs112162122	G	T	G	T	-0.93519	-0.009	0.0176	0.6101	0.20626	5.78789e-06	20.5575
UA on AD	rs11216566	G	A	G	A	0.96611	-0.0209	0.0165	0.2057	0.1867	2.28381e-07	26.7772
UA on AD	rs112266762	T	G	T	G	4.448	0.1192	0.0611	0.0510999	0.80994	3.98171e-08	30.1595
UA on AD	rs11229011	A	G	A	G	1.1962	-0.0147	0.021	0.4861	0.23068	2.15239e-07	26.8898
UA on AD	rs11230399	T	C	T	C	-1.1049	0.0436	0.0208	0.0361901	0.23337	2.19462e-06	22.4159
UA on AD	rs112313689	C	T	C	T	-0.85532	0.0298	0.0174	0.085929	0.18876	5.86786e-06	20.5323
UA on AD	rs112430423	C	T	C	T	-18.922	-0.1441	0.0544	0.00800995	0.62753	1.7378e-199	909.212
UA on AD	rs112493538	T	G	T	G	-2.7008	-0.0182	0.0481	0.7047	0.54721	7.99742e-07	24.36
UA on AD	rs11261022	A	C	A	C	-0.81401	-0.006	0.0148	0.683501	0.17125	2.0006e-06	22.5943
UA on AD	rs112942665	T	C	T	C	3.8387	0.1281	0.0842	0.128	0.74938	3.01752e-07	26.24
UA on AD	rs113093334	G	A	G	A	2.1971	0.0205	0.0424	0.6285	0.41998	1.6831e-07	27.368
UA on AD	rs113177823	A	G	A	G	2.9988	-0.0608	0.0412	0.1401	0.36594	2.52058e-16	67.1545
UA on AD	rs113209314	C	T	C	T	-1.0984	-0.0043	0.0148	0.7709	0.17115	1.38621e-10	41.1877
UA on AD	rs113292219	T	C	T	C	1.7429	-0.0676	0.038	0.0752108	0.36204	1.47948e-06	23.1756
UA on AD	rs1133400	G	A	G	A	1.3806	0.0456	0.0178	0.0104901	0.19711	2.48599e-12	49.059
UA on AD	rs113565903	T	C	T	C	2.5407	-0.0492	0.0515	0.3395	0.48333	1.46761e-07	27.6324
UA on AD	rs113642369	G	A	G	A	1.4007	0.0313	0.0201	0.1194	0.23047	1.22259e-09	36.937
UA on AD	rs113962566	A	G	A	G	-20.375	-0.05	0.0496	0.3138	0.62799	1e-200	1052.66
UA on AD	rs114085365	G	A	G	A	4.2213	0.0871	0.0752	0.2468	0.68084	5.64443e-10	38.4417
UA on AD	rs114104836	T	C	T	C	8.9075	0.0702	0.0884	0.4267	0.73579	9.96552e-34	146.556
UA on AD	rs114133553	C	T	C	T	-2.2105	-0.016	0.0355	0.6519	0.34218	1.04819e-10	41.7322
UA on AD	rs114157280	T	C	T	C	1.7804	0.0959	0.0431	0.0261102	0.39995	8.52334e-06	19.8164
UA on AD	rs114288625	A	G	A	G	1.6962	-0.0053	0.0339	0.875	0.34511	8.87687e-07	24.1568
UA on AD	rs114310831	G	A	G	A	-1.8964	-0.0341	0.0379	0.3686	0.383	7.37395e-07	24.5167
UA on AD	rs114313544	C	A	C	A	-2.1976	0.0376	0.0563	0.5038	0.46628	2.44247e-06	22.2128
UA on AD	rs114337866	C	T	C	T	-2.2273	-0.004	0.0483	0.9334	0.48332	4.05901e-06	21.2367
UA on AD	rs114348712	A	G	A	G	-2.3274	-0.0424	0.041	0.3019	0.44463	1.656e-07	27.3996
UA on AD	rs114405390	C	T	C	T	2.017	-0.0392	0.0566	0.4889	0.45199	8.10513e-06	19.9138
UA on AD	rs114418931	C	T	C	T	4.1919	-0.0617	0.0624	0.323	0.73403	1.1253e-08	32.6133
UA on AD	rs114425244	A	G	A	G	3.305	-0.0143	0.1044	0.8909	0.72539	5.21135e-06	20.7587
UA on AD	rs114507891	G	A	G	A	2.8709	-0.0734	0.0643	0.2538	0.63963	7.18026e-06	20.1455
UA on AD	rs114521883	A	G	A	G	-2.2941	0.0511	0.0605	0.3985	0.49401	3.42066e-06	21.5652
UA on AD	rs114572983	T	C	T	C	-2.3306	0.0026	0.0401	0.9487	0.52221	8.08649e-06	19.918
UA on AD	rs1146232	C	T	C	T	-0.80292	0.0139	0.0158	0.3802	0.16481	1.1069e-06	23.7344
UA on AD	rs114642181	A	G	A	G	3.4662	-0.0637	0.0704	0.3652	0.78377	9.76113e-06	19.5582
UA on AD	rs114677540	C	A	C	A	-1.9711	0.0295	0.0346	0.3949	0.39275	5.20475e-07	25.1875
UA on AD	rs114679574	G	A	G	A	-3.6496	0.0358	0.0545	0.511	0.47956	2.74031e-14	57.9168
UA on AD	rs114708114	T	C	T	C	-3.4071	-0.0085	0.054	0.8747	0.55029	5.96939e-10	38.3342
UA on AD	rs114750851	G	A	G	A	-17.468	0.0294	0.047	0.5318	0.48376	1e-200	1303.85
UA on AD	rs114919407	C	T	C	T	3.6292	0.0401	0.0845	0.6354	0.64199	1.5775e-08	31.9569
UA on AD	rs114961940	T	C	T	C	3.2596	0.1216	0.0567	0.03211	0.6167	1.25409e-07	27.9371
UA on AD	rs114981463	A	G	A	G	5.6472	0.0002	0.0416	0.9957	0.43989	1.02707e-37	164.808
UA on AD	rs115145783	A	G	A	G	-3.5709	0.0024	0.0485	0.9604	0.56782	3.2017e-10	39.5489
UA on AD	rs115145962	C	T	C	T	-3.7663	0.0299	0.0764	0.6957	0.59706	2.82768e-10	39.7918
UA on AD	rs115191804	T	C	T	C	2.7334	-0.0398	0.0643	0.5364	0.52758	2.20709e-07	26.8429
UA on AD	rs115217609	C	T	C	T	-2.4367	0.0024	0.0465	0.9588	0.45538	8.75992e-08	28.6323
UA on AD	rs115239504	G	A	G	A	2.3922	-0.0343	0.0442	0.4377	0.45662	1.6154e-07	27.4464
UA on AD	rs115268969	T	C	T	C	3.2969	-0.0577	0.0617	0.3498	0.5721	8.27542e-09	33.2099
UA on AD	rs1152787	A	G	A	G	0.81292	0.0192	0.0149	0.198	0.17209	2.31542e-06	22.3144
UA on AD	rs115383346	G	T	G	T	-1.5512	0.1086	0.0329	0.000971203	0.33071	2.7264e-06	22.0009
UA on AD	rs115391446	A	G	A	G	3.6154	0.0085	0.0573	0.8824	0.74538	1.23231e-06	23.5265
UA on AD	rs115604285	T	C	T	C	3.0077	-0.0237	0.0462	0.6075	0.50562	2.70807e-09	35.3851
UA on AD	rs115632811	T	C	T	C	5.7162	0.0171	0.0462	0.710901	0.43612	3.07114e-39	171.792
UA on AD	rs11564722	T	C	T	C	-2.0452	0.0284	0.0176	0.107	0.19503	1.00415e-25	109.969
UA on AD	rs11574435	T	C	T	C	1.4365	0.0275	0.0226	0.224	0.25193	1.18569e-08	32.5126
UA on AD	rs11574733	G	A	G	A	1.1146	-0.0085	0.0218	0.695	0.23824	2.89408e-06	21.8881
UA on AD	rs11594419	G	A	G	A	-0.86405	-0.037	0.0145	0.0105	0.16522	1.69828e-07	27.3497
UA on AD	rs115999750	A	G	A	G	-2.0036	0.0971	0.0563	0.0845707	0.43076	3.30027e-06	21.6347
UA on AD	rs11604872	A	G	A	G	-2.3105	-0.0672	0.0447	0.1333	0.44652	2.28681e-07	26.775
UA on AD	rs11605437	C	T	C	T	-1.2245	-0.0021	0.0201	0.9176	0.2293	9.29801e-08	28.5174
UA on AD	rs116091099	C	T	C	T	-4.2079	-0.1811	0.08	0.02362	0.91512	4.26373e-06	21.1434
UA on AD	rs116170113	A	G	A	G	3.427	-0.0724	0.0737	0.3257	0.66106	2.1714e-07	26.8749
UA on AD	rs11621061	T	C	T	C	0.92244	0.0142	0.0179	0.4276	0.19783	3.11911e-06	21.7416
UA on AD	rs116215838	T	G	T	G	-3.8414	0.0458	0.0613	0.4547	0.68858	2.42488e-08	31.1222
UA on AD	rs116402366	A	G	A	G	4.4842	-0.0136	0.0462	0.7681	0.5374	7.19449e-17	69.6265
UA on AD	rs11640911	G	A	G	A	0.77935	-0.0363	0.0189	0.0553694	0.17273	6.4251e-06	20.3577
UA on AD	rs11666281	T	C	T	C	1.3829	0.0046	0.0165	0.782499	0.18834	2.09701e-13	53.9134
UA on AD	rs116679023	T	C	T	C	4.8466	-0.1195	0.0984	0.2244	0.67007	4.73478e-13	52.3159
UA on AD	rs116681984	T	G	T	G	-2.7533	-0.09	0.0432	0.0371801	0.48948	1.85648e-08	31.6401
UA on AD	rs116835509	C	A	C	A	-4.0503	0.1494	0.0918	0.1038	0.8858	4.82225e-06	20.9075
UA on AD	rs116887089	A	G	A	G	2.5851	-0.0419	0.0685	0.5409	0.5666	5.05813e-06	20.8162
UA on AD	rs11693363	C	A	C	A	-2.4112	-0.0329	0.0222	0.1377	0.24312	3.5156e-23	98.3615
UA on AD	rs116948941	G	A	G	A	-0.89898	0.0127	0.0238	0.5943	0.20099	7.72058e-06	20.0056
UA on AD	rs11699022	A	G	A	G	1.1893	-0.0105	0.0151	0.484299	0.16655	9.28111e-13	50.991
UA on AD	rs117005695	A	G	A	G	-2.958	0.1671	0.076	0.0278997	0.64651	4.75609e-06	20.9337
UA on AD	rs117076370	T	C	T	C	-1.9543	0.0608	0.0391	0.1196	0.43697	7.74052e-06	20.0023
UA on AD	rs11716078	C	T	C	T	-1.0069	-0.0009	0.0204	0.9658	0.22616	8.49826e-06	19.8217
UA on AD	rs11716539	T	G	T	G	1.0533	-0.0255	0.0144	0.0762097	0.1659	2.1673e-10	40.3099
UA on AD	rs117276868	A	G	A	G	-2.8791	0.0211	0.0632	0.737999	0.62626	4.28253e-06	21.1351
UA on AD	rs117297278	C	T	C	T	1.9563	0.0848	0.0431	0.0490196	0.38208	3.05562e-07	26.2158
UA on AD	rs117299100	C	T	C	T	-1.8462	-0.0215	0.0285	0.4506	0.31498	4.59727e-09	34.3551
UA on AD	rs11730059	G	A	G	A	-9.1242	-0.0241	0.0234	0.3019	0.26816	1e-200	1157.71
UA on AD	rs117341158	C	A	C	A	-2.6933	0.0139	0.0585	0.8121	0.54973	9.62654e-07	24.0033
UA on AD	rs117401089	T	G	T	G	-1.9533	0.0989	0.0607	0.1031	0.4362	7.53772e-06	20.0524
UA on AD	rs117432567	G	T	G	T	-2.9354	0.0451	0.0285	0.1134	0.30421	4.9854e-22	93.1081
UA on AD	rs11747046	T	C	T	C	0.74802	-0.0037	0.0146	0.8012	0.16844	8.96314e-06	19.7213
UA on AD	rs11748431	A	G	A	G	-1.0374	-0.0126	0.0172	0.4634	0.18747	3.13473e-08	30.6217
UA on AD	rs117572541	T	C	T	C	2.7495	-0.1021	0.0528	0.0530603	0.56038	9.27342e-07	24.0737
UA on AD	rs11757455	A	G	A	G	-1.5173	-0.0454	0.0296	0.1254	0.3274	3.58113e-06	21.4776
UA on AD	rs11757670	T	C	T	C	-1.0444	-0.0072	0.0204	0.723601	0.22877	4.98907e-06	20.8418
UA on AD	rs117594826	G	A	G	A	-3.4926	-0.066	0.0746	0.3763	0.67524	2.31148e-07	26.7535
UA on AD	rs11771746	T	C	T	C	0.91559	-0.0131	0.0174	0.4519	0.20252	6.16013e-06	20.4393
UA on AD	rs11783545	A	G	A	G	0.77467	-0.0088	0.0154	0.5645	0.17214	6.78516e-06	20.2521
UA on AD	rs117950418	G	A	G	A	-2.5152	0.1003	0.0638	0.1161	0.55435	5.70256e-06	20.5862
UA on AD	rs1179606	A	G	A	G	1.1145	-0.0009	0.0194	0.9649	0.21718	2.87197e-07	26.3342
UA on AD	rs118078903	T	C	T	C	-3.043	-0.0236	0.0616	0.701699	0.63453	1.62151e-06	22.9985
UA on AD	rs118155370	T	C	T	C	-2.1423	-0.0309	0.0487	0.5252	0.47869	7.63431e-06	20.0287
UA on AD	rs118188698	C	T	C	T	-1.7852	0.0375	0.0314	0.2327	0.36576	1.05599e-06	23.8222
UA on AD	rs11835818	C	T	C	T	-1.4378	0.0289	0.0144	0.0456604	0.16439	2.21564e-18	76.4973
UA on AD	rs11839961	A	C	A	C	1.2197	0.0257	0.0228	0.2589	0.25857	2.39249e-06	22.251
UA on AD	rs11852686	C	T	C	T	-1.1811	0.0097	0.0143	0.497	0.16421	6.35916e-13	51.7338
UA on AD	rs11871152	G	A	G	A	0.8807	-0.0087	0.0146	0.5513	0.16435	8.39383e-08	28.7155
UA on AD	rs11878146	A	G	A	G	-0.80489	0.0196	0.0153	0.2014	0.17416	3.81154e-06	21.3588
UA on AD	rs11901391	C	T	C	T	-1.0375	-0.0086	0.0181	0.6334	0.21018	7.97187e-07	24.3665
UA on AD	rs11915036	C	T	C	T	2.6209	-0.0174	0.0315	0.580399	0.31605	1.11199e-16	68.7685
UA on AD	rs11929028	T	G	T	G	2.4031	-0.0371	0.0312	0.2345	0.30441	2.93292e-15	62.3198
UA on AD	rs11929535	T	C	T	C	1.8581	0.0518	0.0231	0.025	0.27797	2.3222e-11	44.683
UA on AD	rs11939510	A	G	A	G	-1.2953	-0.022	0.0247	0.3739	0.27666	2.84197e-06	21.9204
UA on AD	rs11940694	G	A	G	A	0.90012	0.0351	0.0151	0.01985	0.16943	1.08131e-07	28.2241
UA on AD	rs11981566	G	A	G	A	-1.2635	0.037	0.0196	0.0589698	0.19943	2.36537e-10	40.1393
UA on AD	rs12023563	A	G	A	G	-0.95391	-0.0047	0.0157	0.7627	0.18112	1.3904e-07	27.7384
UA on AD	rs12043819	T	C	T	C	0.98563	0.0104	0.0158	0.51	0.16933	5.86368e-09	33.8813
UA on AD	rs1204777	G	A	G	A	-0.83906	0.0348	0.0145	0.0164101	0.16718	5.20152e-07	25.1894
UA on AD	rs12050887	T	G	T	G	1.0185	0.01	0.0166	0.5467	0.19393	1.5065e-07	27.5824
UA on AD	rs12122664	C	A	C	A	0.88424	0.0164	0.0154	0.2865	0.1769	5.77684e-07	24.9853
UA on AD	rs12133907	A	C	A	C	1.5561	0.0364	0.0147	0.0134999	0.16731	1.40249e-20	86.503
UA on AD	rs12144219	A	G	A	G	-0.92957	-0.0077	0.0146	0.5999	0.16732	2.76943e-08	30.8652
UA on AD	rs12144369	T	C	T	C	-0.97914	0.0246	0.0147	0.0945497	0.17457	2.03972e-08	31.4594
UA on AD	rs12215057	A	G	A	G	-1.172	-0.0164	0.019	0.3885	0.22608	2.1716e-07	26.8739
UA on AD	rs12217904	T	G	T	G	3.1335	-0.0548	0.0551	0.3199	0.60978	2.7679e-07	26.4066
UA on AD	rs12249208	A	G	A	G	-1.8738	-0.0067	0.0308	0.8283	0.35693	1.5229e-07	27.5601
UA on AD	rs12277177	G	A	G	A	1.285	-0.0042	0.0197	0.8294	0.21547	2.47201e-09	35.5658
UA on AD	rs12315351	T	C	T	C	-0.79052	0.0064	0.0149	0.6672	0.17474	6.07379e-06	20.4664
UA on AD	rs12316443	A	C	A	C	-1.2554	-0.023	0.0156	0.1412	0.17934	2.55976e-12	49.0016
UA on AD	rs12325419	A	G	A	G	-1.4744	-0.0476	0.0219	0.0300898	0.25551	7.91936e-09	33.2977
UA on AD	rs12363523	A	G	A	G	-1.383	0.0834	0.0289	0.00389296	0.26514	1.82818e-07	27.2078
UA on AD	rs12363578	T	C	T	C	-4.4467	-0.0074	0.0157	0.635199	0.16707	6.53131e-156	708.4
UA on AD	rs12364728	A	G	A	G	2.4789	0.0943	0.0604	0.1186	0.5335	3.37598e-06	21.5898
UA on AD	rs12368865	G	A	G	A	-2.508	0.0096	0.0285	0.736701	0.28263	7.09905e-19	78.7442
UA on AD	rs12371604	C	T	C	T	-1.0748	0.0084	0.0171	0.6239	0.19833	5.98288e-08	29.3683
UA on AD	rs12443147	T	C	T	C	-1.1862	-0.0643	0.0178	0.000297002	0.20119	3.73267e-09	34.7619
UA on AD	rs12454490	A	C	A	C	-1.4898	-0.0159	0.0256	0.5358	0.28481	1.68729e-07	27.3619
UA on AD	rs12475244	C	T	C	T	0.84594	-0.0023	0.0148	0.8779	0.17048	6.98072e-07	24.6225
UA on AD	rs12487736	T	C	T	C	1.1807	-0.0303	0.0146	0.0379699	0.16579	1.06758e-12	50.718
UA on AD	rs12509564	G	A	G	A	-0.76339	0.008	0.0149	0.5935	0.16577	4.12297e-06	21.2071
UA on AD	rs12520043	G	A	G	A	-1.0824	0.0157	0.0177	0.3772	0.19739	4.17503e-08	30.0694
UA on AD	rs12537121	C	T	C	T	-1.6923	-0.0197	0.0541	0.7149	0.24594	5.95251e-12	47.3474
UA on AD	rs12554192	G	A	G	A	1.154	0.0071	0.0159	0.655901	0.18471	4.16534e-10	39.0329
UA on AD	rs12594647	C	T	C	T	1.2113	-0.0085	0.0242	0.7256	0.26819	6.28811e-06	20.3994
UA on AD	rs12599580	T	C	T	C	0.9768	0.0074	0.0154	0.631499	0.17048	1.00631e-08	32.8295
UA on AD	rs12618898	C	A	C	A	-0.79234	-0.0057	0.015	0.704099	0.17379	5.13677e-06	20.7861
UA on AD	rs1264377	A	G	A	G	1.8701	-0.0066	0.0224	0.7681	0.21223	1.23737e-18	77.6455
UA on AD	rs12667900	A	G	A	G	0.87603	-0.0177	0.0176	0.3137	0.19517	7.17646e-06	20.1471
UA on AD	rs12694939	C	T	C	T	5.3203	-0.0692	0.0574	0.2282	0.9501	2.14808e-08	31.3569
UA on AD	rs12708477	C	A	C	A	-1.1385	0.0168	0.0169	0.3207	0.19572	5.99266e-09	33.8373
UA on AD	rs12798851	G	T	G	T	-1.4181	-0.0021	0.021	0.9195	0.2443	6.45535e-09	33.6951
UA on AD	rs12803615	T	G	T	G	0.76226	0.0024	0.0148	0.8731	0.1685	6.07631e-06	20.4648
UA on AD	rs12822450	A	G	A	G	-0.89127	-0.0134	0.0146	0.3586	0.16524	6.90176e-08	29.093
UA on AD	rs12908813	T	C	T	C	0.77916	-0.0117	0.0144	0.4156	0.16486	2.28929e-06	22.3369
UA on AD	rs12910466	G	A	G	A	3.771	-0.0251	0.0638	0.694201	0.77362	1.09119e-06	23.7606
UA on AD	rs13006913	A	G	A	G	1.0619	-0.0117	0.0156	0.4533	0.17978	3.49269e-09	34.8887
UA on AD	rs13028842	G	A	G	A	-1.3105	-0.0334	0.0163	0.04023	0.18787	3.0486e-12	48.6586
UA on AD	rs13082844	A	G	A	G	0.8754	0.0127	0.015	0.397	0.17558	6.17831e-07	24.8578
UA on AD	rs13107028	T	C	T	C	-0.79362	-0.0061	0.015	0.684699	0.16529	1.5763e-06	23.0532
UA on AD	rs13123294	C	T	C	T	5.4323	-0.0132	0.0177	0.4546	0.1702	1e-200	1018.7
UA on AD	rs13125571	A	G	A	G	1.1092	-0.0036	0.0204	0.8605	0.23014	1.43989e-06	23.2293
UA on AD	rs13138145	G	A	G	A	-1.7135	-0.0486	0.0239	0.0422698	0.25122	9.06985e-12	46.5222
UA on AD	rs1317983	C	T	C	T	2.528	-0.0109	0.0163	0.5046	0.17762	5.93608e-46	202.568
UA on AD	rs13194491	T	C	T	C	1.7467	0.0006	0.0287	0.9835	0.28398	7.71489e-10	37.8322
UA on AD	rs13214703	C	T	C	T	1.7272	-0.0012	0.0284	0.9655	0.28308	1.05179e-09	37.2278
UA on AD	rs13240994	C	T	C	T	-2.8724	-0.0012	0.0185	0.95	0.20504	1.41514e-44	196.251
UA on AD	rs13270727	G	A	G	A	0.77776	-0.028	0.0143	0.0509296	0.16453	2.27788e-06	22.3461
UA on AD	rs1327532	C	A	C	A	-0.80125	-0.0015	0.0152	0.9195	0.17467	4.49159e-06	21.0426
UA on AD	rs13290470	G	A	G	A	0.78744	0.0051	0.0157	0.7473	0.16795	2.75163e-06	21.9824
UA on AD	rs13316	A	C	A	C	-0.89955	-0.0064	0.0151	0.6718	0.1683	9.05649e-08	28.5682
UA on AD	rs13382568	G	A	G	A	0.77258	-0.0007	0.0145	0.9594	0.16691	3.67824e-06	21.4251
UA on AD	rs1359594	G	T	G	T	0.7448	0.0002	0.0144	0.9873	0.16447	5.94183e-06	20.5072
UA on AD	rs138067621	C	T	C	T	8.4548	0.3068	0.0908	0.000728299	0.67431	4.6849e-36	157.213
UA on AD	rs138329786	C	T	C	T	-1.9393	0.0494	0.0359	0.1684	0.39592	9.67275e-07	23.9925
UA on AD	rs138392129	G	T	G	T	3.6864	0.0869	0.084	0.3008	0.73267	4.86833e-07	25.3156
UA on AD	rs1384290	A	C	A	C	-1.7789	0.0041	0.0197	0.8339	0.22731	5.06757e-15	61.2443
UA on AD	rs138501666	C	T	C	T	-3.5313	-0.0714	0.0535	0.1822	0.71782	8.6814e-07	24.2013
UA on AD	rs138571468	A	G	A	G	3.9659	-0.0071	0.0654	0.9136	0.65267	1.2305e-09	36.9229
UA on AD	rs138721736	T	C	T	C	3.3071	0.0627	0.0759	0.4093	0.71996	4.36224e-06	21.0998
UA on AD	rs138757207	G	A	G	A	2.8099	0.0344	0.031	0.2671	0.30319	1.9059e-20	85.8919
UA on AD	rs138949074	C	T	C	T	-26.36	0.0508	0.0579	0.3805	0.74413	1e-200	1254.85
UA on AD	rs139059578	A	G	A	G	3.2821	0.0884	0.0906	0.3292	0.65708	5.88491e-07	24.9498
UA on AD	rs139212650	C	T	C	T	3.3742	0.0288	0.0757	0.7031	0.72095	2.86589e-06	21.9044
UA on AD	rs139338026	G	T	G	T	1.6623	0.0123	0.0224	0.584	0.25885	1.34719e-10	41.2404
UA on AD	rs139423142	A	G	A	G	2.9435	-0.0292	0.0669	0.6627	0.51291	9.53762e-09	32.9341
UA on AD	rs139721542	A	G	A	G	2.6215	-0.003	0.0779	0.9694	0.57399	4.94493e-06	20.8589
UA on AD	rs139853420	T	C	T	C	3.9533	-0.0012	0.0566	0.9826	0.72889	5.84292e-08	29.4168
UA on AD	rs139989881	C	T	C	T	5.7403	-0.0167	0.0709	0.8142	0.8645	3.14051e-11	44.0899
UA on AD	rs140062126	A	G	A	G	8.6685	-0.0354	0.0635	0.5774	0.50296	1.55203e-66	297.044
UA on AD	rs140675894	C	T	C	T	-4.4377	-0.0664	0.0943	0.4814	0.87161	3.55607e-07	25.9222
UA on AD	rs140738056	G	A	G	A	6.6541	0.0318	0.0872	0.7157	1.2032	3.20052e-08	30.5846
UA on AD	rs140854080	A	G	A	G	4.3835	-0.0233	0.0562	0.679	0.64578	1.13894e-11	46.0758
UA on AD	rs140867372	A	G	A	G	3.9169	-0.0386	0.0631	0.5405	0.72537	6.67268e-08	29.1585
UA on AD	rs141237797	G	A	G	A	-3.385	0.0384	0.0471	0.4144	0.47305	8.33873e-13	51.2039
UA on AD	rs141413744	C	T	C	T	3.097	0.02	0.0609	0.743401	0.54774	1.56801e-08	31.9693
UA on AD	rs1417958	G	A	G	A	-0.82241	0.0041	0.0163	0.8014	0.17297	1.9882e-06	22.6066
UA on AD	rs141990161	C	T	C	T	-5.9825	-0.0187	0.1078	0.8622	0.84864	1.79929e-12	49.6957
UA on AD	rs142309009	T	C	T	C	-5.382	-0.0609	0.0799	0.4455	0.63639	2.75043e-17	71.5222
UA on AD	rs142560218	T	C	T	C	-3.4171	0.0151	0.059	0.7984	0.73174	3.01557e-06	21.8073
UA on AD	rs142609156	T	C	T	C	-2.7167	-0.0019	0.053	0.9713	0.56522	1.53699e-06	23.1019
UA on AD	rs142692233	A	G	A	G	2.4317	-0.0743	0.0388	0.0556301	0.54784	9.05003e-06	19.7021
UA on AD	rs142768484	T	C	T	C	-2.8372	0.1267	0.0775	0.1022	0.60806	3.0715e-06	21.7714
UA on AD	rs143671488	C	T	C	T	4.0077	0.0698	0.0851	0.4119	0.71523	2.10412e-08	31.3978
UA on AD	rs143875477	T	G	T	G	-2.0867	0.1062	0.0926	0.2514	0.45156	3.81909e-06	21.3545
UA on AD	rs144006837	A	G	A	G	1.5059	0.0366	0.0319	0.251	0.29752	4.15891e-07	25.6189
UA on AD	rs144104397	T	C	T	C	3.7648	0.1368	0.0767	0.0743002	0.70542	9.45758e-08	28.4832
UA on AD	rs144146768	C	T	C	T	6.8921	0.0086	0.0729	0.9056	0.86427	1.53532e-15	63.5923
UA on AD	rs144198753	T	C	T	C	4.3251	0.0254	0.0542	0.6388	0.88986	1.17209e-06	23.6238
UA on AD	rs144308597	A	G	A	G	3.1734	0.0606	0.0504	0.2291	0.5786	4.14744e-08	30.081
UA on AD	rs144352520	A	G	A	G	10.108	0.1146	0.0644	0.0751502	0.90759	8.32914e-29	124.037
UA on AD	rs144499240	C	T	C	T	4.6615	0.0161	0.0325	0.621001	0.28299	6.11928e-61	271.337
UA on AD	rs144780305	T	C	T	C	2.8569	-0.0147	0.05	0.7696	0.51773	3.42768e-08	30.4497
UA on AD	rs145148878	T	C	T	C	3.0873	0.0859	0.0444	0.0531998	0.59725	2.35229e-07	26.7205
UA on AD	rs145368610	A	G	A	G	4.8507	0.0289	0.0582	0.6195	0.70348	5.3827e-12	47.5451
UA on AD	rs145482534	T	G	T	G	1.9726	0.0535	0.0435	0.2188	0.42595	3.63932e-06	21.4467
UA on AD	rs145678014	T	G	T	G	-1.9937	0.0195	0.0387	0.6142	0.39665	5.00127e-07	25.2642
UA on AD	rs145684027	G	A	G	A	-2.2875	0.0423	0.0485	0.3833	0.48452	2.34601e-06	22.2894
UA on AD	rs145982467	A	G	A	G	-1.3504	0.0235	0.0264	0.3732	0.2593	1.90999e-07	27.1219
UA on AD	rs146070826	C	A	C	A	-3.9672	0.1346	0.0646	0.0371698	0.67866	5.05184e-09	34.1715
UA on AD	rs146141366	T	C	T	C	-4.724	0.0176	0.0661	0.7905	0.74926	2.88842e-10	39.7516
UA on AD	rs146179438	A	C	A	C	3.7416	-0.0564	0.0549	0.3049	0.65701	1.23561e-08	32.4318
UA on AD	rs146231643	A	G	A	G	-2.8099	0.0127	0.0553	0.8183	0.58238	1.40139e-06	23.2792
UA on AD	rs1463093	C	T	C	T	-2.0707	-0.0393	0.0291	0.1766	0.32128	1.15641e-10	41.54
UA on AD	rs146694641	A	C	A	C	-9.736	0.0499	0.077	0.516901	0.82066	1.85695e-32	140.746
UA on AD	rs146902546	G	A	G	A	-1.5471	0.0269	0.0332	0.4178	0.34106	5.72756e-06	20.5767
UA on AD	rs1469101	C	T	C	T	0.88061	-0.0045	0.0145	0.754201	0.16791	1.5691e-07	27.5052
UA on AD	rs1471633	C	A	C	A	-3.2397	-0.0188	0.0144	0.1934	0.16447	2.51652e-86	388.004
UA on AD	rs1474927	A	G	A	G	1.5011	0.0363	0.0148	0.01424	0.16807	4.22377e-19	79.7699
UA on AD	rs147674866	A	G	A	G	-2.3403	0.0574	0.0451	0.203	0.46615	5.15585e-07	25.2053
UA on AD	rs147964597	G	T	G	T	-3.9306	-0.0563	0.0499	0.259	0.60265	6.93905e-11	42.539
UA on AD	rs148002527	G	A	G	A	-3.4	0.0801	0.0616	0.1937	0.717	2.11719e-06	22.4864
UA on AD	rs148100109	A	G	A	G	-1.8276	0.0487	0.0358	0.1742	0.36415	5.20295e-07	25.1885
UA on AD	rs148179165	A	C	A	C	1.3079	-0.0098	0.0172	0.5706	0.17918	2.90469e-13	53.2807
UA on AD	rs148190310	A	G	A	G	2.9103	-0.1068	0.0678	0.115	0.5145	1.54461e-08	31.9967
UA on AD	rs148298481	T	C	T	C	1.9835	0.0531	0.0453	0.2417	0.4455	8.49415e-06	19.823
UA on AD	rs148449981	T	C	T	C	-2.4286	0.0338	0.0487	0.4879	0.51057	1.96961e-06	22.6257
UA on AD	rs148668346	T	G	T	G	3.8879	0.057	0.077	0.4592	0.83263	3.02148e-06	21.8035
UA on AD	rs148729715	A	G	A	G	-3.3131	-0.0597	0.0969	0.537901	0.74254	8.13036e-06	19.9081
UA on AD	rs148744735	A	G	A	G	5.3477	-0.1173	0.0623	0.0598398	0.46824	3.33964e-30	130.436
UA on AD	rs148873953	G	A	G	A	3.9232	0.0241	0.1126	0.8305	0.85166	4.09676e-06	21.2201
UA on AD	rs1490381	A	C	A	C	-0.83062	-0.026	0.0147	0.0771596	0.16918	9.12662e-07	24.105
UA on AD	rs149489392	T	C	T	C	-2.3989	-0.0379	0.0429	0.3767	0.43939	4.77771e-08	29.8074
UA on AD	rs149528045	T	C	T	C	1.5355	0.0483	0.0341	0.1559	0.34204	7.15122e-06	20.1533
UA on AD	rs149649418	A	C	A	C	2.5729	0.0321	0.0596	0.590101	0.55108	3.02942e-06	21.798
UA on AD	rs149681784	T	C	T	C	-2.2151	-0.0388	0.0596	0.5149	0.44706	7.24136e-07	24.5502
UA on AD	rs149720069	C	T	C	T	3.1308	0.0041	0.0652	0.9499	0.68979	5.66057e-06	20.6005
UA on AD	rs1500004	A	G	A	G	1.4183	0.0271	0.026	0.2975	0.27561	2.66312e-07	26.4817
UA on AD	rs150213145	A	G	A	G	3.8883	-0.0386	0.0763	0.612999	0.74442	1.75902e-07	27.2825
UA on AD	rs150350500	C	A	C	A	4.2811	-0.0566	0.0633	0.3712	0.72823	4.13742e-09	34.56
UA on AD	rs150816167	C	T	C	T	-2.0649	0.0093	0.0389	0.8108	0.41491	6.47113e-07	24.768
UA on AD	rs1511299	C	T	C	T	-1.7772	-0.018	0.0163	0.271	0.18688	1.92619e-21	90.4372
UA on AD	rs1520455	T	C	T	C	-0.81691	-0.0014	0.0149	0.9262	0.17194	2.02488e-06	22.5733
UA on AD	rs1541939	G	T	G	T	1.1228	0.0087	0.016	0.5868	0.18865	2.65607e-09	35.4235
UA on AD	rs1544935	G	T	G	T	-1.2847	0.0065	0.0174	0.708101	0.20019	1.38561e-10	41.1831
UA on AD	rs1545715	A	G	A	G	0.84913	0.0214	0.0145	0.1379	0.17522	1.25971e-06	23.4845
UA on AD	rs1551838	C	T	C	T	-0.8499	0.0017	0.0146	0.9058	0.16651	3.32568e-07	26.0528
UA on AD	rs1554447	T	C	T	C	-1.1324	-0.0087	0.0209	0.676	0.23239	1.1007e-06	23.7446
UA on AD	rs1570669	G	A	G	A	1.1091	-0.0015	0.015	0.9188	0.17327	1.54721e-10	40.9727
UA on AD	rs1597957	T	C	T	C	0.89583	-0.0038	0.0176	0.8293	0.20239	9.58716e-06	19.5917
UA on AD	rs162000	A	C	A	C	0.79901	0.0083	0.0156	0.593999	0.17014	2.65021e-06	22.0542
UA on AD	rs1622987	A	G	A	G	0.79716	-0.0037	0.0154	0.8114	0.17537	5.48277e-06	20.6624
UA on AD	rs16856934	G	A	G	A	-1.4773	0.0052	0.021	0.8042	0.22538	5.58985e-11	42.9642
UA on AD	rs16869379	T	C	T	C	5.5151	0.0206	0.0157	0.1887	0.1759	1e-200	983.049
UA on AD	rs16942751	A	C	A	C	1.5126	-0.0542	0.0245	0.02683	0.29307	2.45499e-07	26.6382
UA on AD	rs16972495	C	A	C	A	-1.1005	-0.023	0.019	0.2244	0.21082	1.79118e-07	27.2494
UA on AD	rs17010480	T	C	T	C	0.92928	-0.0367	0.018	0.0418803	0.20099	3.77572e-06	21.3769
UA on AD	rs17014018	A	G	A	G	6.2969	-0.0244	0.0289	0.3984	0.32117	1.52055e-85	384.4
UA on AD	rs1711019	G	A	G	A	4.1979	-0.0247	0.0565	0.6615	0.61755	1.06512e-11	46.2083
UA on AD	rs17152505	G	A	G	A	-1.6875	0.0169	0.0345	0.6248	0.3798	8.87197e-06	19.7414
UA on AD	rs17161362	T	C	T	C	-0.74568	-0.0143	0.0144	0.3215	0.16509	6.28377e-06	20.4016
UA on AD	rs17183750	A	G	A	G	1.2228	-0.0002	0.0189	0.9916	0.21738	1.85609e-08	31.6426
UA on AD	rs1719980	A	G	A	G	-0.83663	-0.0108	0.0145	0.457	0.16561	4.37986e-07	25.5208
UA on AD	rs17396317	A	G	A	G	-1.1831	-0.0073	0.0229	0.750601	0.2378	6.51914e-07	24.7525
UA on AD	rs17400505	A	G	A	G	0.74689	-0.0169	0.0146	0.2475	0.16518	6.13705e-06	20.4455
UA on AD	rs17446278	G	T	G	T	-1.0264	-0.0351	0.0184	0.0565497	0.21315	1.4693e-06	23.188
UA on AD	rs17473411	C	T	C	T	1.4047	0.0089	0.0189	0.6404	0.21583	7.60326e-11	42.3588
UA on AD	rs17553790	G	A	G	A	1.014	0.001	0.0143	0.942	0.16833	1.70388e-09	36.2872
UA on AD	rs17624477	C	T	C	T	2.156	-0.0577	0.0271	0.0331902	0.33521	1.2636e-10	41.3679
UA on AD	rs17631978	T	C	T	C	0.918	-0.0037	0.0154	0.808	0.17539	1.66031e-07	27.3953
UA on AD	rs17650186	T	C	T	C	-0.87369	-0.0014	0.0147	0.9252	0.16467	1.12391e-07	28.1505
UA on AD	rs17663700	T	C	T	C	-1.1436	-0.0094	0.0148	0.523701	0.16855	1.16252e-11	46.0353
UA on AD	rs17834286	T	C	T	C	-0.7541	-0.0127	0.0143	0.3762	0.16425	4.40971e-06	21.0789
UA on AD	rs17880819	C	A	C	A	-1.54	-0.0001	0.0371	0.9986	0.34723	9.20958e-06	19.6701
UA on AD	rs1808806	G	A	G	A	0.74562	-0.0075	0.0145	0.6065	0.16716	8.1822e-06	19.8962
UA on AD	rs181673	C	A	C	A	1.536	0.0078	0.0143	0.5875	0.16421	8.54083e-21	87.495
UA on AD	rs182007595	A	G	A	G	-4.2549	-0.0164	0.0774	0.8318	0.71696	2.94883e-09	35.22
UA on AD	rs184332798	A	G	A	G	-2.3298	-0.0029	0.0422	0.9457	0.51847	7.00793e-06	20.1925
UA on AD	rs184714983	T	C	T	C	3.0854	0.0592	0.059	0.3156	0.65865	2.80951e-06	21.9439
UA on AD	rs184724523	G	A	G	A	2.0756	0.0465	0.0658	0.4794	0.45613	5.3576e-06	20.7067
UA on AD	rs1847891	G	A	G	A	1.1767	0.0278	0.0209	0.1828	0.25521	4.01634e-06	21.2587
UA on AD	rs185009391	G	A	G	A	-3.1748	-0.0521	0.0557	0.3497	0.55703	1.20221e-08	32.4845
UA on AD	rs185207547	G	A	G	A	-4.0271	0.1882	0.0827	0.0228802	0.81961	8.95427e-07	24.1418
UA on AD	rs1864390	T	C	T	C	-1.0892	-0.0002	0.0152	0.9914	0.17301	3.06627e-10	39.6345
UA on AD	rs1867543	G	A	G	A	-2.8575	-0.0469	0.0632	0.4582	0.58372	9.8211e-07	23.9642
UA on AD	rs187839668	G	A	G	A	1.6454	0.0007	0.0302	0.9811	0.32315	3.55116e-07	25.9259
UA on AD	rs188819358	C	T	C	T	-4.9321	-0.0169	0.0489	0.7298	0.46463	2.56212e-26	112.681
UA on AD	rs1892093	C	T	C	T	-1.2961	0.0272	0.0216	0.2094	0.26009	6.25561e-07	24.833
UA on AD	rs189652270	A	G	A	G	6.8784	0.0052	0.0636	0.9346	0.65155	4.76212e-26	111.45
UA on AD	rs190434484	T	C	T	C	6.4611	-0.0327	0.0799	0.682299	0.83162	7.91407e-15	60.3619
UA on AD	rs190749696	T	C	T	C	4.7818	0.0484	0.0819	0.5544	0.55464	6.64049e-18	74.3294
UA on AD	rs190811727	G	A	G	A	-3.5634	-0.015	0.0616	0.8082	0.50148	1.19895e-12	50.4919
UA on AD	rs1911401	T	C	T	C	0.9403	0.0374	0.017	0.02773	0.19015	7.61974e-07	24.4535
UA on AD	rs1920150	C	T	C	T	0.95584	-0.0038	0.0206	0.8519	0.20771	4.1888e-06	21.1766
UA on AD	rs192547614	T	C	T	C	-2.9381	0.2413	0.1394	0.0834795	0.50914	7.90005e-09	33.3011
UA on AD	rs193220	T	C	T	C	-1.2538	0.007	0.0153	0.6455	0.17648	1.21088e-12	50.4737
UA on AD	rs1949651	T	C	T	C	1.0346	-0.0059	0.0142	0.677801	0.16505	3.6557e-10	39.2929
UA on AD	rs195485	T	C	T	C	-1.0613	0.0281	0.0148	0.05851	0.16904	3.42673e-10	39.4183
UA on AD	rs1955949	C	T	C	T	-1.151	0.0066	0.0156	0.674099	0.1813	2.1739e-10	40.3046
UA on AD	rs1979837	C	T	C	T	-0.84448	0.0235	0.0157	0.1352	0.16838	5.30103e-07	25.1535
UA on AD	rs2014998	A	G	A	G	-0.88733	0.009	0.0163	0.580801	0.18793	2.34062e-06	22.2935
UA on AD	rs2057291	G	A	G	A	-0.87344	0.0108	0.0162	0.5037	0.17224	3.95904e-07	25.7157
UA on AD	rs2064393	T	C	T	C	0.7598	0.0193	0.0147	0.1877	0.16784	5.98536e-06	20.4931
UA on AD	rs2074512	C	T	C	T	-1.1929	-0.0123	0.0191	0.5201	0.21971	5.66226e-08	29.4787
UA on AD	rs2076141	C	A	C	A	0.75266	-0.002	0.0143	0.8896	0.16475	4.91722e-06	20.8712
UA on AD	rs2087589	A	G	A	G	0.90399	-0.0245	0.019	0.1963	0.20298	8.44462e-06	19.8345
UA on AD	rs2100083	C	T	C	T	-0.89817	-0.0041	0.0147	0.7815	0.17041	1.3601e-07	27.7797
UA on AD	rs2126165	G	A	G	A	-0.74121	0.0137	0.0145	0.3446	0.16417	6.34118e-06	20.3843
UA on AD	rs2147493	A	G	A	G	-0.84896	0.0166	0.0151	0.2698	0.17413	1.0854e-06	23.7699
UA on AD	rs2148537	A	G	A	G	1.1667	0.0132	0.019	0.4873	0.22048	1.21339e-07	28.0014
UA on AD	rs215011	T	C	T	C	3.8117	-0.015	0.0327	0.647	0.31389	6.31103e-34	147.463
UA on AD	rs2158287	G	T	G	T	-2.1245	-0.0319	0.043	0.4582	0.41869	3.89233e-07	25.7471
UA on AD	rs2168101	A	C	A	C	-0.88734	0.0014	0.0179	0.9398	0.1826	1.17761e-06	23.6145
UA on AD	rs2168171	C	T	C	T	-1.2155	-0.0084	0.0188	0.654	0.21069	7.98785e-09	33.283
UA on AD	rs2195525	T	C	T	C	-1.176	0.0035	0.0144	0.8069	0.16572	1.28027e-12	50.3576
UA on AD	rs219787	T	C	T	C	-1.7234	-0.0075	0.0163	0.6463	0.18636	2.30409e-20	85.5198
UA on AD	rs2226399	C	T	C	T	-0.79115	0.014	0.0144	0.3279	0.16493	1.61339e-06	23.0101
UA on AD	rs2229357	A	G	A	G	-3.8521	0.0001	0.0173	0.9971	0.19073	1.17112e-90	407.903
UA on AD	rs2237658	G	T	G	T	-0.95286	0.0083	0.0161	0.6072	0.18692	3.44223e-07	25.9864
UA on AD	rs2240390	C	T	C	T	-1.1469	0.0213	0.0148	0.1498	0.16871	1.06365e-11	46.2136
UA on AD	rs2250010	T	C	T	C	-1.2267	0.0292	0.0181	0.1075	0.209	4.36978e-09	34.4496
UA on AD	rs2251687	T	C	T	C	0.78653	-0.0177	0.0151	0.2408	0.16737	2.6103e-06	22.0839
UA on AD	rs2254046	A	G	A	G	1.3025	0.0538	0.0191	0.00481005	0.21409	1.17419e-09	37.0137
UA on AD	rs2255964	A	G	A	G	-0.84893	-0.0042	0.0153	0.785001	0.17462	1.16439e-06	23.635
UA on AD	rs2273000	G	A	G	A	0.84026	0	0.0152	0.9988	0.17741	2.17781e-06	22.4322
UA on AD	rs2284828	T	C	T	C	0.90373	0.0114	0.0155	0.4626	0.17508	2.44579e-07	26.6443
UA on AD	rs2322603	C	T	C	T	-0.78256	-0.0055	0.0145	0.7026	0.1656	2.29462e-06	22.3313
UA on AD	rs2328818	A	G	A	G	-0.79568	-0.0082	0.0147	0.5768	0.16743	2.01219e-06	22.5845
UA on AD	rs2341643	G	A	G	A	1.064	0.0256	0.0147	0.0829602	0.16862	2.78721e-10	39.8167
UA on AD	rs2342121	T	C	T	C	-0.76882	-0.0063	0.0147	0.671001	0.16561	3.4458e-06	21.5514
UA on AD	rs2345962	G	A	G	A	1.2004	-0.0248	0.0143	0.0823702	0.16449	2.93292e-13	53.2565
UA on AD	rs235763	C	T	C	T	-0.7581	0.0061	0.0145	0.673899	0.16811	6.4992e-06	20.336
UA on AD	rs2357667	T	C	T	C	1.1027	0.0181	0.021	0.3894	0.23418	2.49488e-06	22.1725
UA on AD	rs2395901	C	T	C	T	-0.84871	0.0154	0.0147	0.2946	0.16822	4.53315e-07	25.4544
UA on AD	rs2415140	A	G	A	G	0.97441	-0.0007	0.0161	0.9652	0.17479	2.47999e-08	31.0778
UA on AD	rs2425024	C	A	C	A	1.1978	-0.0092	0.0153	0.549	0.17539	8.57038e-12	46.64
UA on AD	rs2437700	T	C	T	C	0.87657	-0.0376	0.0188	0.0448797	0.17627	6.59523e-07	24.7296
UA on AD	rs2437817	A	C	A	C	-1.2079	0.0042	0.0151	0.782499	0.17563	6.08415e-12	47.3004
UA on AD	rs2439823	G	A	G	A	0.92963	-0.0101	0.0143	0.4798	0.16521	1.83451e-08	31.6627
UA on AD	rs244728	T	C	T	C	1.5679	-0.0206	0.0173	0.2334	0.19822	2.58345e-15	62.5665
UA on AD	rs2455386	G	A	G	A	-0.78317	0.0236	0.0153	0.1239	0.1769	9.54641e-06	19.6
UA on AD	rs2472297	T	C	T	C	-1.8062	0.0186	0.0176	0.2903	0.18521	1.81552e-22	95.1049
UA on AD	rs2480714	T	G	T	G	1.1501	-0.0046	0.017	0.785899	0.1811	2.14922e-10	40.3306
UA on AD	rs2483793	C	A	C	A	0.79152	-0.0154	0.0157	0.3264	0.17182	4.09496e-06	21.2215
UA on AD	rs2507821	G	T	G	T	0.83393	-0.0057	0.0147	0.6962	0.16808	6.99536e-07	24.6165
UA on AD	rs2511656	C	T	C	T	-1.68	0.0073	0.0206	0.7224	0.23268	5.20475e-13	52.1315
UA on AD	rs2517564	C	T	C	T	-1.8773	-0.0408	0.0413	0.3231	0.41555	6.25317e-06	20.409
UA on AD	rs2520250	T	C	T	C	-0.89986	0.0026	0.0165	0.8748	0.1946	3.76227e-06	21.3828
UA on AD	rs2540034	T	C	T	C	0.94211	-0.0306	0.0152	0.0448002	0.16849	2.2546e-08	31.2648
UA on AD	rs25526	T	C	T	C	-2.9547	0.0386	0.0672	0.5661	0.65029	5.52815e-06	20.6449
UA on AD	rs255751	T	C	T	C	1.5058	-0.0098	0.0153	0.522001	0.17932	4.59515e-17	70.5143
UA on AD	rs2584652	C	A	C	A	-1.2941	-0.0661	0.0223	0.00299502	0.24398	1.1324e-07	28.1337
UA on AD	rs2585444	T	G	T	G	1.1792	0.0013	0.0206	0.9483	0.23807	7.30399e-07	24.5338
UA on AD	rs260731	G	A	G	A	-0.99063	0.0004	0.0158	0.9773	0.18139	4.73108e-08	29.8261
UA on AD	rs2608930	C	T	C	T	1.0552	0.042	0.0192	0.02862	0.21366	7.86539e-07	24.3906
UA on AD	rs2622627	A	C	A	C	5.6433	0.013	0.0143	0.3623	0.16422	1e-200	1180.9
UA on AD	rs2636590	A	G	A	G	0.90619	0.0194	0.0146	0.1831	0.16857	7.62869e-08	28.8987
UA on AD	rs2647172	A	C	A	C	0.84996	-0.0199	0.0167	0.2341	0.18263	3.25747e-06	21.6597
UA on AD	rs2648539	C	T	C	T	-0.85812	-0.0015	0.0148	0.9201	0.17036	4.73108e-07	25.3724
UA on AD	rs2660035	C	T	C	T	0.85899	0.0049	0.0147	0.737801	0.16875	3.57602e-07	25.9113
UA on AD	rs2661611	G	T	G	T	-0.91962	0.0152	0.0165	0.3569	0.19517	2.45629e-06	22.2019
UA on AD	rs2676434	G	A	G	A	0.9607	-0.0104	0.0164	0.5268	0.17982	9.17445e-08	28.543
UA on AD	rs2688	T	G	T	G	-0.93214	0.0104	0.015	0.4897	0.16825	3.02489e-08	30.6939
UA on AD	rs2701316	A	G	A	G	1.153	0.0086	0.0221	0.696599	0.24189	1.8731e-06	22.7208
UA on AD	rs2713210	G	A	G	A	-1.2416	0.0024	0.0152	0.8726	0.17118	4.06912e-13	52.6087
UA on AD	rs2731672	C	T	C	T	0.87733	-0.0085	0.0172	0.621199	0.18795	3.04481e-06	21.7892
UA on AD	rs2744961	T	C	T	C	0.86599	-0.0118	0.0151	0.4349	0.1713	4.29596e-07	25.5571
UA on AD	rs2760135	A	G	A	G	-0.93252	0.0023	0.0179	0.8992	0.20725	6.81287e-06	20.2454
UA on AD	rs2769934	G	A	G	A	-0.84597	0.016	0.016	0.3159	0.18511	4.87776e-06	20.8858
UA on AD	rs2788144	G	A	G	A	3.1404	-0.0203	0.0387	0.6006	0.43745	7.04044e-13	51.5363
UA on AD	rs2834317	A	G	A	G	1.5431	0.0226	0.0199	0.2555	0.22886	1.55812e-11	45.462
UA on AD	rs28399993	A	G	A	G	3.7715	0.0719	0.0521	0.1674	0.76016	6.99923e-07	24.616
UA on AD	rs28480597	T	C	T	C	1.4221	-0.0163	0.0323	0.6137	0.31987	8.74903e-06	19.7657
UA on AD	rs28562931	A	G	A	G	0.93042	-0.0022	0.0168	0.8955	0.18629	5.905e-07	24.9447
UA on AD	rs28584083	T	C	T	C	1.0549	-0.01	0.0159	0.5296	0.17848	3.41342e-09	34.9336
UA on AD	rs28645954	G	A	G	A	0.81127	0.0192	0.0159	0.2274	0.18128	7.63572e-06	20.0277
UA on AD	rs28665233	A	G	A	G	-5.4233	-0.1085	0.0722	0.1329	0.96483	1.90051e-08	31.5955
UA on AD	rs2871866	C	T	C	T	-1.2578	-0.0089	0.0182	0.623199	0.19502	1.12331e-10	41.5973
UA on AD	rs2871974	T	C	T	C	-2.61	-0.0081	0.0151	0.589899	0.171	1.39927e-52	232.964
UA on AD	rs2876454	A	G	A	G	-1.3211	0	0.0251	0.999	0.28565	3.75362e-06	21.3896
UA on AD	rs28820670	G	A	G	A	-0.841	-0.0059	0.0147	0.686901	0.16974	7.25387e-07	24.5484
UA on AD	rs28892007	T	C	T	C	-1.6295	0.0306	0.0364	0.4006	0.32497	5.32366e-07	25.1433
UA on AD	rs28930677	T	C	T	C	1.9261	0.0279	0.0462	0.5465	0.38755	6.69946e-07	24.7003
UA on AD	rs2903386	C	T	C	T	0.98496	-0.0037	0.0146	0.7983	0.16996	6.82213e-09	33.5849
UA on AD	rs2915428	C	T	C	T	0.96847	0.0212	0.0164	0.1969	0.18739	2.36608e-07	26.7103
UA on AD	rs2919389	T	C	T	C	0.84226	-0.0126	0.0145	0.3854	0.16812	5.45105e-07	25.0988
UA on AD	rs2941484	T	C	T	C	2.5029	0.0137	0.0146	0.3478	0.16588	2.00401e-51	227.666
UA on AD	rs2955729	A	G	A	G	-4.5326	-0.0166	0.0531	0.7545	0.59294	2.1062e-14	58.435
UA on AD	rs2973444	C	T	C	T	-1.9684	0.0068	0.0265	0.7976	0.29387	2.113e-11	44.8659
UA on AD	rs2977331	C	T	C	T	-2.3796	-0.0361	0.0243	0.137	0.26862	8.12269e-19	78.475
UA on AD	rs2981537	T	G	T	G	0.76551	-0.0126	0.0145	0.3848	0.1642	3.13018e-06	21.7348
UA on AD	rs3010107	T	C	T	C	-1.0811	0.033	0.0163	0.0423204	0.18709	7.54449e-09	33.3911
UA on AD	rs3012494	G	A	G	A	1.2931	0.016	0.0235	0.4975	0.28658	6.41446e-06	20.3598
UA on AD	rs3094079	C	T	C	T	-1.4425	0.0152	0.0236	0.5191	0.24943	7.33905e-09	33.4452
UA on AD	rs3094600	A	G	A	G	1.0432	-0.0545	0.0172	0.00154401	0.18478	1.64581e-08	31.8732
UA on AD	rs3116068	T	C	T	C	1.4099	0.0071	0.0174	0.684	0.20518	6.37676e-12	47.2179
UA on AD	rs3118362	T	C	T	C	-1.8378	0.0153	0.0284	0.5897	0.27781	3.71193e-11	43.7624
UA on AD	rs3130000	G	A	G	A	-1.5972	-0.01	0.0267	0.7088	0.28215	1.5073e-08	32.0449
UA on AD	rs3130253	G	A	G	A	-1.7962	0.0056	0.0273	0.8373	0.28163	1.79618e-10	40.6772
UA on AD	rs317688	C	T	C	T	-0.97717	-0.022	0.0161	0.1717	0.18875	2.25398e-07	26.8019
UA on AD	rs32108	T	C	T	C	1.0202	0.0081	0.0145	0.5779	0.16711	1.0274e-09	37.2705
UA on AD	rs33568	G	T	G	T	0.81468	-0.0261	0.0143	0.0674808	0.16389	6.66653e-07	24.7098
UA on AD	rs33938520	T	C	T	C	-1.0859	-0.0161	0.016	0.3151	0.18926	9.61568e-09	32.9202
UA on AD	rs34052301	T	G	T	G	-2.351	-0.0029	0.0582	0.9598	0.48169	1.05689e-06	23.8215
UA on AD	rs34059555	G	A	G	A	0.86533	-0.0067	0.0155	0.6637	0.17774	1.12411e-06	23.7024
UA on AD	rs34261493	C	T	C	T	1.1727	-0.0183	0.0212	0.3873	0.23952	9.77642e-07	23.9712
UA on AD	rs34272041	C	T	C	T	-0.7884	-0.0014	0.0154	0.9259	0.17094	3.98639e-06	21.2719
UA on AD	rs34278224	C	T	C	T	0.87074	-0.0097	0.0171	0.5707	0.1902	4.69645e-06	20.9583
UA on AD	rs34457443	G	A	G	A	-2.1234	-0.0459	0.0334	0.1695	0.40623	1.72211e-07	27.3225
UA on AD	rs34471260	T	C	T	C	-1.0461	-0.0094	0.0199	0.634501	0.21371	9.83875e-07	23.9605
UA on AD	rs345748	G	A	G	A	1.2324	-0.0228	0.0166	0.1691	0.18997	8.75588e-11	42.0856
UA on AD	rs34670419	T	G	T	G	-2.8021	0.0769	0.0393	0.0501799	0.42033	2.62241e-11	44.4413
UA on AD	rs350104	T	C	T	C	-0.84678	0.0008	0.0144	0.9536	0.16451	2.64661e-07	26.4946
UA on AD	rs35016056	G	T	G	T	1.0854	-0.0497	0.0143	0.000526405	0.16512	4.9204e-11	43.2096
UA on AD	rs35017317	C	T	C	T	-1.2288	-0.0205	0.0262	0.4341	0.2668	4.11282e-06	21.2124
UA on AD	rs35024703	C	T	C	T	-1.0005	0.0023	0.0176	0.8941	0.21317	2.68689e-06	22.0284
UA on AD	rs35040412	T	C	T	C	-0.82326	-0.0005	0.0165	0.9747	0.17778	3.64301e-06	21.4441
UA on AD	rs35066080	A	C	A	C	0.84961	0.0173	0.0164	0.2896	0.18418	3.9699e-06	21.2792
UA on AD	rs35177607	T	C	T	C	-1.9341	-0.0196	0.0345	0.5692	0.37222	2.03418e-07	26.9997
UA on AD	rs35247189	A	C	A	C	-1.0454	-0.0133	0.0172	0.4407	0.19473	7.94493e-08	28.8204
UA on AD	rs35281444	C	T	C	T	0.99003	-0.01	0.016	0.5336	0.18339	6.72884e-08	29.1437
UA on AD	rs35287144	G	A	G	A	1.6569	0.0129	0.0346	0.7086	0.35735	3.54193e-06	21.4983
UA on AD	rs35330354	C	T	C	T	3.2252	-0.0606	0.0961	0.5285	0.64452	5.61604e-07	25.0404
UA on AD	rs35400317	T	C	T	C	3.7209	-0.0525	0.0287	0.0672404	0.26077	3.51641e-46	203.601
UA on AD	rs35554791	G	A	G	A	-1.6507	0.0241	0.0306	0.431	0.34242	1.4314e-06	23.239
UA on AD	rs35668978	G	A	G	A	0.84712	0.008	0.0167	0.6343	0.19079	8.99394e-06	19.7142
UA on AD	rs357488	G	A	G	A	1.4176	0.0023	0.0213	0.9151	0.23174	9.54223e-10	37.4201
UA on AD	rs358241	G	A	G	A	1.3993	-0.0432	0.0196	0.0276401	0.23051	1.27711e-09	36.8504
UA on AD	rs35855559	T	C	T	C	-1.5501	0.0024	0.0329	0.9429	0.34436	6.75538e-06	20.2625
UA on AD	rs35941437	A	G	A	G	-1.11	-0.0015	0.0191	0.9393	0.22236	5.9793e-07	24.9191
UA on AD	rs35950207	T	C	T	C	-0.9452	0.0344	0.0156	0.02719	0.17744	9.99286e-08	28.3756
UA on AD	rs37289	C	T	C	T	1.1295	0.0013	0.0182	0.9452	0.20872	6.25504e-08	29.2849
UA on AD	rs3729965	G	A	G	A	-0.87786	-0.0019	0.0203	0.9266	0.19465	6.48321e-06	20.3396
UA on AD	rs3735817	T	C	T	C	-0.77313	-0.023	0.0145	0.1115	0.16508	2.82397e-06	21.9339
UA on AD	rs3740065	G	A	G	A	1.4029	0.0022	0.0225	0.9224	0.26865	1.77088e-07	27.2697
UA on AD	rs3749446	T	C	T	C	-0.96614	-0.0291	0.0152	0.0557596	0.17376	2.69898e-08	30.9158
UA on AD	rs3759584	C	T	C	T	-0.98383	-0.0456	0.015	0.00230102	0.1716	9.86052e-09	32.8704
UA on AD	rs3760994	A	G	A	G	-1.106	-0.0031	0.0165	0.8532	0.16387	1.4873e-11	45.5524
UA on AD	rs3765154	C	T	C	T	0.86056	0.0222	0.0159	0.1626	0.17967	1.6714e-06	22.9409
UA on AD	rs3774424	T	G	T	G	-0.84292	0.0018	0.0164	0.9118	0.19063	9.78859e-06	19.552
UA on AD	rs3799340	T	C	T	C	-5.1709	0.0152	0.0144	0.2915	0.16615	1e-200	968.571
UA on AD	rs3824359	C	T	C	T	1.5345	-0.0096	0.0203	0.636499	0.23491	6.48634e-11	42.6708
UA on AD	rs3845731	A	G	A	G	1.4837	-0.0194	0.0175	0.2698	0.20132	1.71396e-13	54.3148
UA on AD	rs3862371	C	A	C	A	-2.5227	0.0092	0.0196	0.636601	0.21684	2.79963e-31	135.348
UA on AD	rs40270	C	A	C	A	1.7028	-0.0075	0.0173	0.6642	0.20273	4.51024e-17	70.5491
UA on AD	rs41278087	C	T	C	T	-2.0656	-0.0537	0.0532	0.3126	0.44309	3.13509e-06	21.7324
UA on AD	rs41291086	T	C	T	C	2.9258	-0.0155	0.0414	0.707801	0.42975	9.8992e-12	46.3508
UA on AD	rs41294422	T	C	T	C	4.0595	-0.0818	0.067	0.2221	0.77088	1.3946e-07	27.7314
UA on AD	rs41302871	T	G	T	G	-5.9877	-0.013	0.0564	0.8174	0.67061	4.32613e-19	79.7223
UA on AD	rs4142149	C	A	C	A	-0.80831	-0.004	0.0159	0.8022	0.17245	2.77019e-06	21.97
UA on AD	rs423144	T	G	T	G	-2.9124	0.0037	0.0149	0.8045	0.16554	2.93833e-69	309.525
UA on AD	rs4245732	A	G	A	G	-0.93215	0.0092	0.015	0.5385	0.17188	5.85073e-08	29.4118
UA on AD	rs4293567	A	G	A	G	1.6773	-0.0098	0.0152	0.5189	0.17631	1.85268e-21	90.504
UA on AD	rs4311315	C	T	C	T	-5.4093	-0.0187	0.0159	0.2392	0.17638	1e-200	940.553
UA on AD	rs4334340	T	C	T	C	-0.85783	-0.0045	0.0152	0.7647	0.173	7.10526e-07	24.5873
UA on AD	rs436780	G	T	G	T	1.0792	0.0428	0.0149	0.00400904	0.1691	1.74852e-10	40.7302
UA on AD	rs441524	T	C	T	C	-0.86577	-0.0084	0.015	0.5736	0.16807	2.59012e-07	26.5353
UA on AD	rs4436549	T	C	T	C	-3.8408	0.0042	0.0592	0.9428	0.69289	2.97201e-08	30.7266
UA on AD	rs4468717	T	C	T	C	-1.7442	0.0428	0.0364	0.2397	0.30613	1.21619e-08	32.4624
UA on AD	rs4509550	C	T	C	T	-0.81245	-0.017	0.0146	0.2422	0.16752	1.23649e-06	23.5212
UA on AD	rs4539969	A	G	A	G	1.0929	-0.0174	0.0148	0.2408	0.16649	5.22156e-11	43.0908
UA on AD	rs45448092	T	C	T	C	0.9912	0.0185	0.0191	0.3339	0.20697	1.67521e-06	22.9355
UA on AD	rs4546536	G	A	G	A	1.1446	-0.0216	0.0243	0.3745	0.24333	2.55082e-06	22.1267
UA on AD	rs45487598	A	G	A	G	1.4313	0.0167	0.0221	0.4489	0.25665	2.45431e-08	31.1013
UA on AD	rs45503895	C	A	C	A	-1.2629	0.0548	0.0274	0.0453795	0.26913	2.69948e-06	22.0198
UA on AD	rs455213	C	T	C	T	1.4598	-0.0173	0.0144	0.2308	0.16474	7.95243e-19	78.5215
UA on AD	rs4575545	A	G	A	G	-2.0883	0.0128	0.0156	0.4144	0.17846	1.2627e-31	136.932
UA on AD	rs458140	C	T	C	T	-1.0107	-0.0192	0.0181	0.2885	0.20408	7.33145e-07	24.527
UA on AD	rs4593805	T	C	T	C	0.81995	-0.0091	0.0149	0.5408	0.17388	2.4093e-06	22.237
UA on AD	rs4603632	T	C	T	C	-0.81049	-0.0257	0.0152	0.0896603	0.16585	1.02539e-06	23.8817
UA on AD	rs4607209	A	G	A	G	-5.3942	0.0049	0.0237	0.8353	0.30607	1.72703e-69	310.608
UA on AD	rs4619804	C	A	C	A	0.95346	-0.015	0.0159	0.3442	0.18783	3.85327e-07	25.7677
UA on AD	rs4621412	A	G	A	G	-0.77397	-0.0074	0.0161	0.645199	0.16782	3.99154e-06	21.2697
UA on AD	rs4659226	G	A	G	A	0.92489	0	0.0151	0.9977	0.17186	7.38023e-08	28.9621
UA on AD	rs4676084	A	G	A	G	0.77156	-0.0124	0.0146	0.3948	0.16686	3.76322e-06	21.3813
UA on AD	rs4678419	T	C	T	C	-0.76574	-0.0189	0.0147	0.1973	0.16653	4.26138e-06	21.1435
UA on AD	rs4685075	C	T	C	T	0.7719	0.0032	0.0145	0.8253	0.16657	3.58608e-06	21.4748
UA on AD	rs4688301	C	T	C	T	0.83871	-0.0117	0.0154	0.4478	0.16722	5.29334e-07	25.1563
UA on AD	rs4697903	A	G	A	G	-9.3808	0.0018	0.0173	0.919	0.1975	1e-200	2256.03
UA on AD	rs4712978	G	A	G	A	1.7743	-0.0047	0.0287	0.8689	0.33016	7.70868e-08	28.8805
UA on AD	rs4715208	G	A	G	A	0.9183	0.0179	0.0161	0.2683	0.19066	1.46221e-06	23.198
UA on AD	rs4729578	A	G	A	G	-0.8871	0.0517	0.0175	0.00307298	0.19867	8.00571e-06	19.938
UA on AD	rs4744712	C	A	C	A	1.0467	-0.0101	0.0146	0.4895	0.16759	4.21551e-10	39.0075
UA on AD	rs4751640	C	A	C	A	-1.0257	0.012	0.0155	0.4393	0.17936	1.0754e-08	32.7031
UA on AD	rs478425	T	G	T	G	-1.0729	-0.005	0.0149	0.738599	0.16995	2.7359e-10	39.8544
UA on AD	rs4784669	A	G	A	G	-0.85667	-0.0057	0.0144	0.6941	0.16667	2.74998e-07	26.4187
UA on AD	rs4805801	T	C	T	C	1.8446	-0.0307	0.0187	0.1011	0.20975	1.4481e-18	77.3393
UA on AD	rs4823085	C	T	C	T	1.2596	0.0001	0.0186	0.9945	0.20432	7.05651e-10	38.0052
UA on AD	rs4835267	T	C	T	C	1.308	0.0195	0.0232	0.4004	0.25335	2.43551e-07	26.6547
UA on AD	rs4859701	G	T	G	T	-0.82747	0.046	0.016	0.00400498	0.18265	5.88857e-06	20.5241
UA on AD	rs4880352	A	C	A	C	0.86972	0.0341	0.0163	0.0368197	0.18521	2.65717e-06	22.0511
UA on AD	rs4886457	T	G	T	G	1.6106	-0.0067	0.016	0.6757	0.18241	1.0556e-18	77.9611
UA on AD	rs4886649	C	T	C	T	-1.0645	-0.0004	0.0153	0.9771	0.17226	6.44036e-10	38.1876
UA on AD	rs4911523	G	A	G	A	1.4037	0.0426	0.0395	0.2808	0.29738	2.35841e-06	22.2805
UA on AD	rs4917644	T	C	T	C	-1.2235	0.0087	0.0204	0.669	0.22464	5.13961e-08	29.6643
UA on AD	rs4939799	T	C	T	C	-0.79592	-0.0117	0.0154	0.4472	0.17679	6.73163e-06	20.2686
UA on AD	rs4962687	A	G	A	G	-1.3651	-0.0085	0.0154	0.5837	0.17633	9.84238e-15	59.9344
UA on AD	rs4984979	C	T	C	T	0.7926	-0.0023	0.0155	0.8798	0.17325	4.76694e-06	20.9296
UA on AD	rs508205	A	G	A	G	1.1419	0.0143	0.0144	0.3192	0.16508	4.60787e-12	47.8484
UA on AD	rs519704	A	G	A	G	-1.4959	-0.0081	0.0228	0.7227	0.27453	5.07224e-08	29.691
UA on AD	rs538000	G	A	G	A	-1.6468	0.0072	0.0238	0.7641	0.2611	2.84492e-10	39.7803
UA on AD	rs541564	A	G	A	G	1.1063	0.0008	0.0153	0.9563	0.17239	1.38609e-10	41.1834
UA on AD	rs552345	T	C	T	C	2.7731	0.0251	0.0346	0.4675	0.36427	2.68906e-14	57.9541
UA on AD	rs55696724	C	T	C	T	-1.2758	-0.0074	0.017	0.666	0.19287	3.72049e-11	43.7558
UA on AD	rs55845370	G	A	G	A	1.3666	-0.0155	0.0154	0.3125	0.17223	2.11982e-15	62.9601
UA on AD	rs55852335	G	A	G	A	2.0413	-0.0919	0.0474	0.0526102	0.38358	1.02861e-07	28.3206
UA on AD	rs55892426	A	G	A	G	0.7781	-0.0099	0.0152	0.5153	0.17607	9.90307e-06	19.5299
UA on AD	rs55971426	G	A	G	A	-1.0548	0.0191	0.0199	0.3366	0.20904	4.51502e-07	25.4614
UA on AD	rs56040324	G	A	G	A	-7.3444	-0.059	0.0755	0.4344	0.66163	1.26154e-28	123.22
UA on AD	rs56149009	T	C	T	C	4.7701	-0.4057	0.1239	0.00106299	0.60723	3.98933e-15	61.709
UA on AD	rs56223908	C	A	C	A	9.5869	0.0007	0.0269	0.979	0.29602	1e-200	1048.85
UA on AD	rs56379622	A	G	A	G	-2.9742	-0.01	0.0341	0.7691	0.397	6.81397e-14	56.1254
UA on AD	rs57440165	C	A	C	A	3.6547	-0.0566	0.0296	0.0556404	0.26063	1.16439e-44	196.632
UA on AD	rs5752846	T	C	T	C	1.0821	-0.0146	0.0205	0.4767	0.24034	6.71785e-06	20.2714
UA on AD	rs57637517	C	T	C	T	-1.5733	-0.033	0.0256	0.1978	0.26041	1.52869e-09	36.5013
UA on AD	rs58171107	A	G	A	G	1.1385	-0.0454	0.0172	0.00842908	0.20405	2.4104e-08	31.131
UA on AD	rs58171230	T	C	T	C	1.3731	0.0456	0.0264	0.0839808	0.29191	2.55441e-06	22.1262
UA on AD	rs58935635	T	C	T	C	-1.208	0.0136	0.0214	0.5266	0.26244	4.16543e-06	21.1872
UA on AD	rs58980266	T	C	T	C	-1.3765	-0.0049	0.0225	0.8289	0.26992	3.40393e-07	26.0065
UA on AD	rs59480472	C	T	C	T	1.5179	0.047	0.0318	0.1397	0.3305	4.37925e-06	21.0932
UA on AD	rs59777401	C	T	C	T	0.79192	-0.0043	0.0147	0.771299	0.16693	2.0957e-06	22.5058
UA on AD	rs6050446	G	A	G	A	2.3193	-0.0434	0.0419	0.3001	0.46213	5.20619e-07	25.1875
UA on AD	rs6057453	T	C	T	C	-0.95591	-0.0224	0.03	0.4546	0.19557	1.0203e-06	23.8907
UA on AD	rs60583357	T	C	T	C	-1.7503	0.0045	0.0245	0.8532	0.2723	1.29649e-10	41.3171
UA on AD	rs6068203	T	C	T	C	0.83784	-0.0113	0.0145	0.436	0.16711	5.34121e-07	25.1372
UA on AD	rs60686205	A	C	A	C	1.8977	0.0194	0.031	0.5317	0.31066	1.0057e-09	37.3151
UA on AD	rs6080784	A	G	A	G	-0.99353	0.0371	0.0158	0.01895	0.18316	5.82304e-08	29.4239
UA on AD	rs60879448	G	A	G	A	-0.98144	-0.0025	0.0196	0.8977	0.19288	3.61451e-07	25.8913
UA on AD	rs6088521	C	A	C	A	1.2958	-0.0213	0.0155	0.1713	0.16679	7.92319e-15	60.3582
UA on AD	rs6107130	A	C	A	C	0.95759	0.0219	0.0164	0.1828	0.17817	7.67556e-08	28.8862
UA on AD	rs61127279	G	A	G	A	-0.85242	-0.0033	0.0156	0.8343	0.17091	6.11744e-07	24.8755
UA on AD	rs61270555	T	C	T	C	-2.5039	-0.0209	0.0397	0.5978	0.42872	5.21171e-09	34.1104
UA on AD	rs61740577	A	G	A	G	-3.1233	0.0081	0.0871	0.9255	0.68275	4.77221e-06	20.9269
UA on AD	rs61744628	A	G	A	G	-2.3355	0.0336	0.0624	0.5902	0.50631	3.97228e-06	21.2778
UA on AD	rs61805529	G	A	G	A	-1.106	-0.0087	0.0215	0.6848	0.23877	3.62393e-06	21.4561
UA on AD	rs61812092	T	C	T	C	2.2057	0.0092	0.0244	0.7051	0.20844	3.66353e-26	111.977
UA on AD	rs61813293	T	G	T	G	1.5923	0.0073	0.0255	0.774701	0.23368	9.50167e-12	46.4309
UA on AD	rs61823092	T	C	T	C	1.2564	-0.0237	0.0253	0.3481	0.26729	2.59561e-06	22.0948
UA on AD	rs61860960	T	C	T	C	1.2826	0.0166	0.0284	0.558	0.26688	1.5428e-06	23.0967
UA on AD	rs61862193	T	G	T	G	1.3136	-0.0261	0.0261	0.3166	0.26691	8.59152e-07	24.2213
UA on AD	rs61886110	T	G	T	G	2.4356	-0.138	0.0685	0.0439805	0.52966	4.25647e-06	21.1455
UA on AD	rs61889933	T	C	T	C	-2.2975	-0.0283	0.0734	0.7	0.44762	2.85891e-07	26.3446
UA on AD	rs61891565	A	G	A	G	-1.7919	-0.0284	0.0395	0.4721	0.3855	3.34973e-06	21.6062
UA on AD	rs61903695	G	A	G	A	0.86822	0.0034	0.0164	0.8378	0.18803	3.88857e-06	21.3209
UA on AD	rs619777	G	A	G	A	-2.2046	-0.0519	0.0391	0.1842	0.45475	1.24819e-06	23.5025
UA on AD	rs61978650	A	C	A	C	1.5699	-0.0167	0.021	0.426	0.20993	7.55266e-14	55.9236
UA on AD	rs62049432	A	G	A	G	1.5485	-0.1461	0.0439	0.000860597	0.34855	8.88035e-06	19.7375
UA on AD	rs62106258	C	T	C	T	-2.8358	0.0297	0.0425	0.4845	0.38234	1.20143e-13	55.0113
UA on AD	rs62118572	A	G	A	G	-1.2043	0.0081	0.02	0.685001	0.22883	1.42059e-07	27.6977
UA on AD	rs62168011	A	G	A	G	-1.1019	-0.0197	0.024	0.4126	0.2424	5.47633e-06	20.6642
UA on AD	rs62201229	T	C	T	C	-1.5205	-0.0281	0.0281	0.3176	0.30494	6.15375e-07	24.8625
UA on AD	rs62257478	A	G	A	G	2.3869	-0.0225	0.031	0.4683	0.31256	2.23718e-14	58.3179
UA on AD	rs62260788	T	C	T	C	2.0598	0.0114	0.0261	0.662	0.28099	2.30038e-13	53.7364
UA on AD	rs62261062	T	C	T	C	2.5346	0.0107	0.0411	0.7945	0.35323	7.2144e-13	51.4877
UA on AD	rs62261468	T	C	T	C	2.4515	0.0195	0.0296	0.5093	0.31877	1.46791e-14	59.1438
UA on AD	rs62262463	G	A	G	A	2.8286	-0.0174	0.0272	0.523701	0.27463	7.11541e-25	106.083
UA on AD	rs62263027	A	G	A	G	2.1102	0.0025	0.0283	0.9308	0.31525	2.17871e-11	44.8061
UA on AD	rs62279635	A	G	A	G	1.0587	0.0079	0.0167	0.6336	0.18642	1.35379e-08	32.2523
UA on AD	rs62295690	C	T	C	T	5.3068	0.0139	0.0705	0.8435	0.71177	8.95365e-14	55.5886
UA on AD	rs62371717	C	T	C	T	-1.0212	-0.0017	0.0142	0.9072	0.16523	6.40959e-10	38.1983
UA on AD	rs62395853	C	T	C	T	-1.6464	0.0401	0.0279	0.15	0.28882	1.19531e-08	32.495
UA on AD	rs62430713	C	T	C	T	-1.172	-0.014	0.0186	0.4524	0.21561	5.4606e-08	29.5473
UA on AD	rs62435145	T	G	T	G	2.6861	0.0037	0.0175	0.8323	0.18322	1.19371e-48	214.931
UA on AD	rs62505455	G	A	G	A	0.83613	-0.0226	0.015	0.1317	0.16445	3.6925e-07	25.8511
UA on AD	rs62519913	T	G	T	G	-1.4056	-0.0028	0.0275	0.9189	0.31445	7.82312e-06	19.9811
UA on AD	rs62550918	C	T	C	T	-1.1725	-0.0092	0.022	0.6747	0.24211	1.28171e-06	23.4531
UA on AD	rs627497	A	G	A	G	1.5217	0.0121	0.0215	0.574601	0.24662	6.83376e-10	38.0716
UA on AD	rs630336	G	A	G	A	-2.0405	0.0173	0.0389	0.657201	0.40515	4.74646e-07	25.3654
UA on AD	rs6467228	G	A	G	A	-1.1711	0.0173	0.0143	0.2256	0.16512	1.32282e-12	50.3024
UA on AD	rs6480254	A	G	A	G	1.2907	0.0093	0.0245	0.7027	0.28428	5.61811e-06	20.6138
UA on AD	rs6492910	A	G	A	G	-0.98171	-0.0242	0.0167	0.1454	0.1906	2.59693e-07	26.529
UA on AD	rs6499454	T	C	T	C	-0.85188	0.0647	0.0204	0.00154198	0.17914	1.98002e-06	22.6137
UA on AD	rs6531913	T	C	T	C	0.88393	0.0009	0.0149	0.9517	0.17264	3.05401e-07	26.2152
UA on AD	rs6532852	A	G	A	G	0.83178	0.0213	0.0151	0.157	0.17021	1.02499e-06	23.8807
UA on AD	rs6564708	C	T	C	T	-1.3131	-0.0044	0.0208	0.832	0.25273	2.04061e-07	26.9949
UA on AD	rs6587552	G	A	G	A	-0.97043	-0.015	0.017	0.3778	0.1948	6.30783e-07	24.8171
UA on AD	rs658794	T	G	T	G	1.9637	-0.0291	0.0285	0.3066	0.31734	6.09776e-10	38.2913
UA on AD	rs6589252	C	A	C	A	-1.3421	-0.0072	0.0193	0.7074	0.2153	4.55837e-10	38.8581
UA on AD	rs662129	A	G	A	G	-0.84118	-0.002	0.0143	0.8911	0.16432	3.07192e-07	26.2058
UA on AD	rs66492604	C	T	C	T	1.3449	-0.0035	0.0217	0.8728	0.24146	2.55558e-08	31.0234
UA on AD	rs6681075	G	A	G	A	2.5494	-0.0195	0.0669	0.770501	0.55006	3.57363e-06	21.4811
UA on AD	rs67073020	T	C	T	C	0.80895	0.0005	0.0153	0.9759	0.17599	4.29804e-06	21.1284
UA on AD	rs6708784	G	A	G	A	-1.1421	-0.0041	0.0145	0.7754	0.16431	3.63413e-12	48.3148
UA on AD	rs6710055	G	A	G	A	-0.77747	0.0234	0.0152	0.1236	0.174	7.88606e-06	19.965
UA on AD	rs67175907	A	C	A	C	-1.0795	0.0128	0.0213	0.5471	0.24023	7.00616e-06	20.1925
UA on AD	rs67183455	A	C	A	C	1.029	-0.0068	0.0239	0.776699	0.2291	7.0718e-06	20.1735
UA on AD	rs6718842	G	A	G	A	1.4984	-0.0231	0.0377	0.5413	0.29325	3.23221e-07	26.1084
UA on AD	rs6722241	C	T	C	T	-0.84328	-0.0237	0.0161	0.1423	0.18515	5.25291e-06	20.7442
UA on AD	rs6722588	T	C	T	C	-2.0081	-0.0439	0.0224	0.0500104	0.25688	5.41502e-15	61.1097
UA on AD	rs67590677	A	G	A	G	1.6931	0.0112	0.0249	0.652701	0.29299	7.54067e-09	33.3933
UA on AD	rs6772177	T	C	T	C	2.603	-0.0199	0.0206	0.3345	0.2186	1.09825e-32	141.791
UA on AD	rs6772763	C	T	C	T	-1.1183	0.0134	0.0152	0.3767	0.16618	1.70687e-11	45.2855
UA on AD	rs67735616	A	G	A	G	-0.81255	0.0162	0.0144	0.2613	0.16457	7.92392e-07	24.378
UA on AD	rs67769955	T	C	T	C	-2.8902	0.0459	0.0521	0.3787	0.55341	1.7662e-07	27.2748
UA on AD	rs680071	C	T	C	T	1.1936	-0.0311	0.0214	0.1461	0.25384	2.57401e-06	22.1104
UA on AD	rs6802320	C	T	C	T	-1.4237	-0.0124	0.0152	0.4166	0.17534	4.70652e-16	65.9288
UA on AD	rs6805118	T	C	T	C	-1.1851	-0.0021	0.026	0.9356	0.26784	9.65784e-06	19.5776
UA on AD	rs686364	G	A	G	A	1.4533	0.0015	0.0165	0.9293	0.19327	5.51188e-14	56.5434
UA on AD	rs6884239	G	A	G	A	-0.81724	0.0388	0.0153	0.01123	0.17543	3.18698e-06	21.7016
UA on AD	rs6931577	T	G	T	G	-2.2312	-0.0524	0.0606	0.3875	0.44988	7.06708e-07	24.5971
UA on AD	rs6961254	G	A	G	A	0.83492	-0.0109	0.0144	0.4499	0.1655	4.5414e-07	25.4503
UA on AD	rs700750	A	C	A	C	1.1329	0.0008	0.0147	0.9584	0.16964	2.42605e-11	44.5992
UA on AD	rs7046510	A	G	A	G	0.85299	-0.0046	0.0156	0.7655	0.17672	1.38791e-06	23.2979
UA on AD	rs7093087	A	G	A	G	1.4131	0.0138	0.0185	0.4564	0.21624	6.37382e-11	42.7045
UA on AD	rs7121067	C	T	C	T	-0.87162	-0.0427	0.0144	0.00294002	0.16624	1.57881e-07	27.4905
UA on AD	rs7128076	C	T	C	T	1.524	-0.0206	0.0147	0.1624	0.1701	3.28246e-19	80.2715
UA on AD	rs71321863	A	G	A	G	2.2514	-0.01	0.0464	0.8291	0.48787	3.93867e-06	21.296
UA on AD	rs71327077	A	G	A	G	-2.0358	0.0536	0.0448	0.2308	0.44988	6.03587e-06	20.4775
UA on AD	rs7154553	G	A	G	A	1.4082	-0.022	0.0176	0.2114	0.20604	8.24518e-12	46.7117
UA on AD	rs71559031	A	G	A	G	1.923	0.0206	0.0298	0.4893	0.30937	5.1054e-10	38.6369
UA on AD	rs71559077	A	G	A	G	1.821	0.0063	0.0283	0.8242	0.28464	1.58041e-10	40.9287
UA on AD	rs71603396	A	G	A	G	1.6563	0.0326	0.0225	0.1481	0.27483	1.67691e-09	36.3203
UA on AD	rs7170036	C	T	C	T	-0.96387	-0.0218	0.0158	0.1689	0.18102	1.0126e-07	28.352
UA on AD	rs7191	G	T	G	T	0.78615	0.0227	0.015	0.1298	0.17287	5.42863e-06	20.681
UA on AD	rs719203	T	C	T	C	0.77356	-0.0214	0.015	0.1528	0.1725	7.31004e-06	20.1099
UA on AD	rs722317	A	G	A	G	-0.80798	-0.0071	0.0143	0.6185	0.16703	1.3165e-06	23.3998
UA on AD	rs7224610	A	C	A	C	-2.2844	0.0155	0.0145	0.2839	0.169	1.27997e-41	182.714
UA on AD	rs7239564	T	C	T	C	-1.1426	-0.0089	0.0215	0.6806	0.23463	1.119e-06	23.7149
UA on AD	rs72507814	G	A	G	A	-2.0264	-0.0413	0.0326	0.2052	0.35817	1.53571e-08	32.009
UA on AD	rs7252512	T	C	T	C	1.1303	-0.0173	0.0218	0.4268	0.25082	6.59766e-06	20.3078
UA on AD	rs72666817	A	G	A	G	-1.0717	0.0146	0.0178	0.4112	0.20408	1.51151e-07	27.5769
UA on AD	rs72674300	G	T	G	T	-4.0229	0.24	0.1204	0.0462796	0.78601	3.08802e-07	26.1952
UA on AD	rs72680231	A	G	A	G	-1.1344	0.049	0.0213	0.0217701	0.23716	1.72651e-06	22.8797
UA on AD	rs72681698	C	T	C	T	-5.8294	-0.1189	0.0956	0.2135	0.78454	1.08543e-13	55.21
UA on AD	rs72692842	T	C	T	C	-1.2502	0.0351	0.0253	0.1662	0.28157	8.98918e-06	19.7145
UA on AD	rs72777711	C	A	C	A	-1.5228	-0.0011	0.028	0.968	0.31014	9.10982e-07	24.1085
UA on AD	rs72799699	G	A	G	A	2.8614	0.0455	0.038	0.2308	0.43042	2.9744e-11	44.1949
UA on AD	rs72799830	T	C	T	C	-1.4111	0.0084	0.018	0.641201	0.2187	1.1025e-10	41.6311
UA on AD	rs72811270	A	G	A	G	1.1832	-0.0198	0.0215	0.3577	0.25382	3.13979e-06	21.7302
UA on AD	rs72818469	G	T	G	T	-1.8718	0.0309	0.037	0.4043	0.4204	8.49728e-06	19.8241
UA on AD	rs72818964	A	G	A	G	1.2019	-0.0203	0.0196	0.3008	0.21507	2.29298e-08	31.2304
UA on AD	rs72843573	G	A	G	A	-4.4699	0.0132	0.064	0.8363	0.78268	1.12391e-08	32.6157
UA on AD	rs72854531	A	G	A	G	-1.5023	0.0128	0.029	0.6581	0.32354	3.42713e-06	21.5604
UA on AD	rs72936686	G	A	G	A	-2.9139	0.0016	0.0275	0.953	0.31217	1.02259e-20	87.1298
UA on AD	rs7302925	G	A	G	A	-1.643	-0.0495	0.0176	0.00488	0.20546	1.28204e-15	63.9471
UA on AD	rs7306544	C	T	C	T	1.257	0.0013	0.0229	0.9547	0.26961	3.1268e-06	21.7369
UA on AD	rs73107509	G	A	G	A	-4.0386	-0.1377	0.0938	0.142	0.84851	1.94008e-06	22.6541
UA on AD	rs73118830	C	T	C	T	-1.6275	0.0108	0.0263	0.6826	0.29152	2.36712e-08	31.1677
UA on AD	rs73205120	C	T	C	T	1.4374	-0.0111	0.0274	0.6842	0.30779	3.0128e-06	21.8095
UA on AD	rs73212861	A	G	A	G	8.8472	-0.0246	0.0798	0.758399	0.62176	6.223e-46	202.473
UA on AD	rs73224465	C	T	C	T	6.7017	-0.0296	0.0739	0.6889	0.69722	7.16143e-22	92.3911
UA on AD	rs73229429	C	T	C	T	2.2495	0.0798	0.0421	0.0582398	0.45221	6.54666e-07	24.7452
UA on AD	rs73384173	C	T	C	T	-3.1662	0.006	0.0574	0.9169	0.65109	1.15699e-06	23.648
UA on AD	rs73796250	A	G	A	G	1.5385	0.0189	0.0268	0.4815	0.31316	8.98649e-07	24.1358
UA on AD	rs738408	T	C	T	C	-1.5973	-0.0115	0.0176	0.5136	0.19899	1.00231e-15	64.4333
UA on AD	rs738794	A	G	A	G	-1.3704	-0.0114	0.0252	0.6502	0.30361	6.36796e-06	20.3734
UA on AD	rs73907602	G	A	G	A	1.2747	-0.0155	0.0306	0.6125	0.27965	5.15727e-06	20.7772
UA on AD	rs73909028	A	G	A	G	-1.3371	-0.0518	0.0263	0.0489497	0.29717	6.81005e-06	20.245
UA on AD	rs742493	C	T	C	T	-1.2881	-0.0385	0.0226	0.0879995	0.26014	7.37089e-07	24.518
UA on AD	rs742605	G	A	G	A	0.78618	0.0409	0.0145	0.00484797	0.16953	3.52834e-06	21.5056
UA on AD	rs74316815	C	A	C	A	-15.079	-0.1234	0.0605	0.0412202	0.77393	1.65959e-84	379.614
UA on AD	rs74475455	A	C	A	C	-19.486	-0.0992	0.0835	0.2349	0.61114	1e-200	1016.63
UA on AD	rs74520550	A	C	A	C	1.4976	0.0058	0.0199	0.7712	0.20259	1.45044e-13	54.6457
UA on AD	rs74534386	A	G	A	G	-22.269	0.0718	0.0604	0.2346	0.65901	1e-200	1141.87
UA on AD	rs74606487	G	A	G	A	-1.299	0.014	0.0244	0.5672	0.23441	3.00151e-08	30.709
UA on AD	rs74634126	C	A	C	A	1.7466	-0.0096	0.0401	0.8116	0.35785	1.05631e-06	23.8224
UA on AD	rs74640040	C	T	C	T	2.1329	0.0431	0.0386	0.2641	0.46431	4.35723e-06	21.1021
UA on AD	rs74696468	T	C	T	C	9.9159	0.0433	0.0318	0.1738	0.30683	1e-200	1044.4
UA on AD	rs74700796	A	G	A	G	-2.4485	0.0522	0.0293	0.0746105	0.35403	4.64943e-12	47.8322
UA on AD	rs74771385	T	C	T	C	-2.9628	-0.0584	0.074	0.4297	0.55206	8.02158e-08	28.8026
UA on AD	rs74780677	G	A	G	A	3.788	-0.0049	0.0662	0.9414	0.67245	1.77129e-08	31.7322
UA on AD	rs7483349	G	A	G	A	-1.1361	0.0385	0.021	0.0670394	0.23604	1.4846e-06	23.1666
UA on AD	rs748650	A	G	A	G	0.84316	0.0183	0.0155	0.2401	0.16762	4.90535e-07	25.3028
UA on AD	rs74873433	C	T	C	T	2.4163	0.022	0.0295	0.4564	0.34278	1.80634e-12	49.6902
UA on AD	rs7490694	G	A	G	A	-1.0677	0.0014	0.0158	0.9289	0.18182	4.31013e-09	34.4838
UA on AD	rs74922218	A	C	A	C	-2.6447	0.0089	0.0527	0.8654	0.56649	3.03501e-06	21.7956
UA on AD	rs74936120	T	C	T	C	2.7039	0.0602	0.0581	0.3003	0.56057	1.41111e-06	23.266
UA on AD	rs74960480	T	C	T	C	-1.7202	0.0342	0.0237	0.1494	0.2704	1.99972e-10	40.4711
UA on AD	rs74994332	C	T	C	T	-2.0257	0.017	0.0438	0.6979	0.44261	4.72313e-06	20.9463
UA on AD	rs75011819	A	G	A	G	-3.1753	0.041	0.0474	0.3862	0.44996	1.70648e-12	49.7991
UA on AD	rs7502296	T	C	T	C	0.8216	0.0445	0.0167	0.00769308	0.17395	2.323e-06	22.3086
UA on AD	rs75181558	G	A	G	A	-22.359	-0.0563	0.064	0.379	0.5812	1e-200	1479.97
UA on AD	rs7523139	G	A	G	A	0.80001	-0.0028	0.015	0.8538	0.16945	2.34412e-06	22.2899
UA on AD	rs75588192	A	G	A	G	1.8763	-0.0308	0.0244	0.2069	0.24154	7.99466e-15	60.3429
UA on AD	rs7562348	G	T	G	T	1.1676	-0.0119	0.0197	0.5452	0.22453	1.99301e-07	27.042
UA on AD	rs75642648	T	C	T	C	-5.0274	-0.0873	0.0673	0.1943	0.42553	3.33196e-32	139.581
UA on AD	rs7565788	C	T	C	T	-2.2628	-0.0129	0.0166	0.4361	0.19105	2.33346e-32	140.281
UA on AD	rs7572387	C	A	C	A	-0.75623	0.0247	0.0145	0.0894891	0.167	5.94456e-06	20.5057
UA on AD	rs7585857	C	A	C	A	0.81285	0.0107	0.0159	0.5017	0.17758	4.71021e-06	20.9523
UA on AD	rs75944694	T	C	T	C	5.0153	-0.043	0.0429	0.3157	0.44394	1.3712e-29	127.628
UA on AD	rs7602358	T	G	T	G	-0.96982	-0.0091	0.017	0.593	0.19247	4.68651e-07	25.3896
UA on AD	rs7608183	G	A	G	A	-1.2783	-0.022	0.0231	0.3406	0.27379	3.02677e-06	21.7987
UA on AD	rs76215597	T	C	T	C	2.1338	-0.0666	0.0856	0.4365	0.42363	4.73151e-07	25.3708
UA on AD	rs76215734	G	A	G	A	-1.281	-0.0379	0.0198	0.0558406	0.23485	4.91213e-08	29.7521
UA on AD	rs7626060	A	G	A	G	-0.81259	0.0003	0.0149	0.9821	0.16999	1.7515e-06	22.8505
UA on AD	rs76285604	T	C	T	C	-6.9015	0.0657	0.0635	0.3014	0.62805	4.37421e-28	120.753
UA on AD	rs76337973	C	T	C	T	2.2115	-0.0497	0.0449	0.2686	0.40376	4.32444e-08	30.0004
UA on AD	rs76358556	G	A	G	A	-1.7059	-0.0326	0.0178	0.0664798	0.20352	5.21795e-17	70.2575
UA on AD	rs76372381	T	C	T	C	1.6781	0.0022	0.033	0.947	0.37643	8.27809e-06	19.8732
UA on AD	rs76376636	A	G	A	G	-2.5908	0.0069	0.0419	0.8684	0.47592	5.21711e-08	29.6347
UA on AD	rs7650788	C	T	C	T	-0.90702	-0.013	0.0162	0.4237	0.17965	4.44785e-07	25.4906
UA on AD	rs765112	C	T	C	T	1.017	-0.0359	0.0142	0.0115401	0.16617	9.34674e-10	37.4573
UA on AD	rs7656914	A	G	A	G	-1.1025	0.0172	0.0148	0.2449	0.1711	1.16891e-10	41.52
UA on AD	rs7660385	C	T	C	T	1.451	-0.0004	0.0171	0.9797	0.18995	2.20039e-14	58.3521
UA on AD	rs76768110	A	G	A	G	-1.2107	0.0007	0.0211	0.9748	0.23476	2.509e-07	26.5965
UA on AD	rs7696556	C	A	C	A	-1.4258	0.0189	0.0204	0.3551	0.23701	1.7916e-09	36.1896
UA on AD	rs7697149	A	G	A	G	-0.7986	0.0094	0.0149	0.5266	0.1664	1.59192e-06	23.0331
UA on AD	rs7701967	A	G	A	G	0.80191	0.0012	0.0163	0.9395	0.17375	3.92473e-06	21.3011
UA on AD	rs77047697	T	C	T	C	-1.8786	0.0381	0.0326	0.2417	0.32891	1.12001e-08	32.6223
UA on AD	rs77085155	C	T	C	T	5.8046	-0.0039	0.0404	0.923	0.4478	2.04268e-38	168.026
UA on AD	rs77216398	A	C	A	C	3.2369	-0.0353	0.0412	0.3912	0.39278	1.71514e-16	67.9141
UA on AD	rs77293426	A	G	A	G	3.592	-0.0302	0.0702	0.6674	0.77162	3.23773e-06	21.6703
UA on AD	rs7736102	A	G	A	G	1.1526	0.015	0.0144	0.2969	0.16573	3.54079e-12	48.3676
UA on AD	rs77408475	T	C	T	C	1.3102	0.0421	0.0271	0.1206	0.27672	2.19392e-06	22.4179
UA on AD	rs7754961	T	G	T	G	2.5693	0.0059	0.0149	0.693201	0.17259	4.13904e-50	221.615
UA on AD	rs77559399	A	G	A	G	3.4359	-0.0601	0.0545	0.2705	0.57162	1.84701e-09	36.1299
UA on AD	rs77599976	T	C	T	C	-1.6319	0.0381	0.0228	0.0951503	0.23391	3.02691e-12	48.6732
UA on AD	rs7760082	A	G	A	G	-0.8298	0.0111	0.0151	0.4644	0.17465	2.02172e-06	22.5741
UA on AD	rs77665054	A	G	A	G	-2.1806	0.038	0.0368	0.3024	0.42591	3.059e-07	26.213
UA on AD	rs7766720	C	T	C	T	1.7652	0.0083	0.027	0.7571	0.30552	7.58385e-09	33.3817
UA on AD	rs77720030	A	G	A	G	-2.1	0.0301	0.0372	0.4185	0.44644	2.55288e-06	22.1265
UA on AD	rs77725975	G	A	G	A	2.189	0.0371	0.0445	0.4046	0.41005	9.37821e-08	28.4982
UA on AD	rs77882555	T	C	T	C	-20.722	0.0048	0.057	0.9329	0.50749	1e-200	1667.28
UA on AD	rs7790880	T	C	T	C	-0.75538	-0.0071	0.0149	0.6336	0.16444	4.35743e-06	21.1016
UA on AD	rs7793941	A	G	A	G	1.1004	-0.0138	0.0213	0.518	0.23932	4.26383e-06	21.1419
UA on AD	rs77963347	T	C	T	C	1.9017	0.0551	0.0409	0.1784	0.41551	4.7203e-06	20.947
UA on AD	rs7798984	G	A	G	A	0.75367	-0.0125	0.0144	0.3858	0.16486	4.84039e-06	20.8993
UA on AD	rs7804024	C	A	C	A	1.0087	-0.0051	0.0184	0.782699	0.21651	3.17702e-06	21.7054
UA on AD	rs78045391	G	A	G	A	2.8621	0.0525	0.0552	0.3416	0.58519	1.0045e-06	23.9208
UA on AD	rs7828510	C	T	C	T	-2.4314	0.0191	0.0394	0.6281	0.51906	2.81022e-06	21.9421
UA on AD	rs78341453	G	T	G	T	1.3679	-0.0411	0.0223	0.0646696	0.24262	1.72179e-08	31.7874
UA on AD	rs78354798	A	G	A	G	-2.0912	0.0826	0.0444	0.0627004	0.45408	4.11822e-06	21.2093
UA on AD	rs78482682	G	A	G	A	2.116	-0.0754	0.0432	0.0810196	0.45138	2.7609e-06	21.9759
UA on AD	rs78653058	T	G	T	G	-3.0049	0.0632	0.0723	0.3816	0.61214	9.16094e-07	24.0968
UA on AD	rs78757705	A	G	A	G	8.5942	0.0668	0.0959	0.4863	0.86392	2.59358e-23	98.961
UA on AD	rs78852738	C	A	C	A	-2.2361	-0.1071	0.0822	0.1928	0.48528	4.06912e-06	21.2323
UA on AD	rs78915580	T	C	T	C	-4.7483	0.1143	0.0776	0.1409	0.69906	1.10433e-11	46.1368
UA on AD	rs7893954	G	A	G	A	-1.1507	-0.0138	0.0159	0.3872	0.18135	2.22183e-10	40.2614
UA on AD	rs79239275	A	C	A	C	2.1468	-0.1212	0.0476	0.01093	0.39186	4.29339e-08	30.0138
UA on AD	rs79240721	T	C	T	C	-2.4442	-0.076	0.0366	0.03755	0.41331	3.34549e-09	34.9721
UA on AD	rs79433889	G	T	G	T	-1.2564	0.0093	0.0248	0.7077	0.28135	7.98454e-06	19.9417
UA on AD	rs7953556	T	C	T	C	0.86551	-0.0047	0.0154	0.7602	0.17861	1.2609e-06	23.4819
UA on AD	rs79558344	T	C	T	C	3.5105	-0.0775	0.0573	0.1765	0.74642	2.56271e-06	22.1193
UA on AD	rs7957055	A	G	A	G	0.80231	-0.0115	0.0146	0.4301	0.16852	1.92881e-06	22.6663
UA on AD	rs79821347	A	G	A	G	2.779	-0.0082	0.0301	0.7851	0.33023	3.9355e-17	70.8181
UA on AD	rs79875164	G	A	G	A	-2.3774	0.0471	0.0499	0.345	0.52033	4.90061e-06	20.876
UA on AD	rs7990098	G	T	G	T	0.93721	-0.0082	0.0148	0.582101	0.16672	1.8954e-08	31.6008
UA on AD	rs79945326	A	C	A	C	2.3906	0.0267	0.0336	0.4266	0.35273	1.22405e-11	45.9334
UA on AD	rs80059608	T	C	T	C	9.2177	-0.0224	0.0671	0.738901	0.47939	2.38891e-82	369.715
UA on AD	rs80067741	T	G	T	G	1.1746	0.0382	0.024	0.1116	0.23878	8.70282e-07	24.1983
UA on AD	rs8024386	C	A	C	A	1.2247	0.0175	0.0173	0.3109	0.198	6.2004e-10	38.2586
UA on AD	rs80271085	T	C	T	C	1.7663	-0.0167	0.0413	0.6863	0.38265	3.91571e-06	21.3072
UA on AD	rs8031672	C	T	C	T	2.2249	-0.0339	0.026	0.192	0.29658	6.30086e-14	56.2778
UA on AD	rs80351116	T	C	T	C	-1.5987	0.0092	0.0164	0.5761	0.18406	3.77485e-18	75.4423
UA on AD	rs8038729	C	T	C	T	-4.7052	0.0033	0.0494	0.9474	0.52171	1.90985e-19	81.3388
UA on AD	rs8048364	G	T	G	T	-1.2842	0.0155	0.0196	0.4294	0.22147	6.70147e-09	33.6229
UA on AD	rs8070966	C	T	C	T	-1.1278	-0.0245	0.0197	0.212	0.2265	6.38675e-07	24.7929
UA on AD	rs807624	T	G	T	G	-1.4797	0.0254	0.0149	0.0886401	0.17088	4.76321e-18	74.9834
UA on AD	rs8109126	A	G	A	G	3.462	-0.0318	0.062	0.6078	0.55166	3.48442e-10	39.3832
UA on AD	rs8178616	T	G	T	G	-0.88947	0.0158	0.0149	0.287	0.16703	1.0083e-07	28.3579
UA on AD	rs833805	G	A	G	A	2.0666	-0.0053	0.0251	0.8321	0.26933	1.68229e-14	58.8767
UA on AD	rs836968	T	C	T	C	-1.2114	0.015	0.0163	0.3588	0.18595	7.28618e-11	42.4407
UA on AD	rs848457	T	G	T	G	0.77107	-0.0115	0.0156	0.4596	0.16928	5.24192e-06	20.748
UA on AD	rs854917	T	C	T	C	-1.0558	0.0034	0.0161	0.8334	0.18738	1.75999e-08	31.748
UA on AD	rs863678	T	G	T	G	1.0302	-0.0021	0.0162	0.8976	0.17577	4.61137e-09	34.3521
UA on AD	rs871375	A	G	A	G	-1.4088	0.0007	0.0154	0.9622	0.17267	3.39469e-16	66.5679
UA on AD	rs881795	T	C	T	C	2.4539	-0.05	0.0434	0.2491	0.49366	6.67099e-07	24.7092
UA on AD	rs894680	A	G	A	G	-0.81726	-0.011	0.0157	0.485	0.16848	1.2305e-06	23.5301
UA on AD	rs908391	G	T	G	T	-1.2306	-0.0356	0.022	0.106	0.24073	3.18999e-07	26.132
UA on AD	rs913987	G	T	G	T	-1.3792	-0.0158	0.0183	0.3862	0.21826	2.6401e-10	39.9306
UA on AD	rs9257805	G	A	G	A	2.7547	0.0097	0.0259	0.7061	0.23723	3.61743e-31	134.837
UA on AD	rs9259823	A	C	A	C	-1.7405	-0.0036	0.0316	0.9083	0.35889	1.23729e-06	23.5194
UA on AD	rs9267502	A	G	A	G	-1.4125	-0.0252	0.0263	0.3378	0.30488	3.60653e-06	21.4644
UA on AD	rs9268399	A	G	A	G	-0.98568	-0.0384	0.0158	0.01502	0.16979	6.4368e-09	33.7014
UA on AD	rs928122	T	C	T	C	-1.194	0.0245	0.0171	0.1507	0.18713	1.76421e-10	40.7119
UA on AD	rs9333592	T	C	T	C	-1.9156	0.0313	0.0291	0.2818	0.31089	7.19996e-10	37.9661
UA on AD	rs9394971	G	A	G	A	1.3649	0.0514	0.0228	0.0243299	0.23797	9.72882e-09	32.8971
UA on AD	rs9405509	T	C	T	C	-1.3491	-0.0142	0.0255	0.578699	0.28901	3.04439e-06	21.7903
UA on AD	rs9442380	C	T	C	T	1.9269	-0.0073	0.0284	0.7971	0.32799	4.24053e-09	34.5141
UA on AD	rs945394	A	G	A	G	-0.74463	0.0001	0.0162	0.9927	0.16801	9.33749e-06	19.6431
UA on AD	rs9461245	A	G	A	G	-1.4159	0.0244	0.0217	0.2617	0.2612	5.94292e-08	29.3845
UA on AD	rs9483085	T	C	T	C	-0.95859	-0.0286	0.0168	0.0899208	0.18882	3.84211e-07	25.7733
UA on AD	rs9504663	A	C	A	C	0.73785	0.0245	0.0144	0.0884891	0.16528	8.04174e-06	19.9295
UA on AD	rs963837	C	T	C	T	-2.0336	0.011	0.0144	0.4449	0.16454	4.40859e-35	152.752
UA on AD	rs9660914	A	G	A	G	0.77533	0.0234	0.015	0.1176	0.17162	6.25216e-06	20.4097
UA on AD	rs9807214	A	G	A	G	1.0267	0.0198	0.0155	0.2028	0.17871	9.1865e-09	33.0057
UA on AD	rs9813768	T	C	T	C	-1.2345	-0.0149	0.0218	0.4955	0.25254	1.0184e-06	23.8958
UA on AD	rs9814184	T	C	T	C	1.5132	-0.0044	0.0268	0.8708	0.3104	1.0878e-06	23.7656
UA on AD	rs9819530	G	T	G	T	1.0166	0.0006	0.0144	0.9647	0.16559	8.30252e-10	37.6905
UA on AD	rs9880232	A	C	A	C	-1.1683	-0.001	0.0161	0.9491	0.18016	8.89201e-11	42.0525
UA on AD	rs9891685	A	G	A	G	0.88472	-0.0291	0.0171	0.0885095	0.18642	2.07788e-06	22.523
UA on AD	rs9895661	T	C	T	C	1.8518	-0.0024	0.0192	0.9007	0.21902	2.80996e-17	71.4859
UA on AD	rs9955	T	C	T	C	-1.588	-0.0035	0.0339	0.9173	0.24821	1.5799e-10	40.932
UA on AD	rs9972924	T	C	T	C	1.1208	-0.0176	0.015	0.241	0.17599	1.91329e-10	40.5583
UA on AD	rs9991501	C	T	C	T	-2.1255	0.0115	0.0402	0.774901	0.44511	1.7949e-06	22.8028
ascorbate on AD	rs114598078	T	C	T	C	0.0655782	-0.0068	0.0342	0.8423	0.0137636	1.89998e-06	22.7015
ascorbate on AD	rs117381692	A	G	A	G	-0.0663395	-0.0128	0.0469	0.785199	0.0146568	5.99998e-06	20.4864
ascorbate on AD	rs11986565	G	T	G	T	0.0255192	0.0106	0.015	0.4802	0.00560563	5.30005e-06	20.7246
ascorbate on AD	rs12104154	T	C	T	C	-0.049787	0.0186	0.027	0.4901	0.0109475	5.39995e-06	20.6825
ascorbate on AD	rs140617399	G	T	G	T	0.117642	0.1208	0.0706	0.0870001	0.0258097	5.19996e-06	20.7759
ascorbate on AD	rs17482258	T	C	T	C	0.042829	0.0012	0.0239	0.9592	0.00926045	3.69999e-06	21.39
ascorbate on AD	rs1883993	A	G	A	G	0.044959	-0.0034	0.025	0.8932	0.00935324	1.5e-06	23.1052
ascorbate on AD	rs2018201	G	T	G	T	-0.0808079	-0.0023	0.0476	0.9621	0.0171646	2.5e-06	22.1636
ascorbate on AD	rs2485652	G	A	G	A	0.0251306	-0.0044	0.0146	0.7619	0.00567557	9.49992e-06	19.6059
ascorbate on AD	rs4238567	C	T	C	T	0.0253068	-0.0125	0.0146	0.3922	0.00550812	4.30002e-06	21.109
ascorbate on AD	rs58173702	T	C	T	C	-0.0336022	-0.0011	0.0198	0.9543	0.00757257	9.09997e-06	19.6901
ascorbate on AD	rs61868302	T	C	T	C	-0.0571013	-0.0867	0.0909	0.3405	0.0118391	1.40001e-06	23.2624
ascorbate on AD	rs6812943	A	G	A	G	0.0251957	0.009	0.0147	0.5394	0.00561422	7.19996e-06	20.1407
ascorbate on AD	rs74978963	T	C	T	C	0.150814	-0.0588	0.079	0.4567	0.0310213	1.2e-06	23.6354
ascorbate on AD	rs7626478	A	G	A	G	0.0279796	-0.0006	0.0157	0.97	0.00610134	4.49997e-06	21.0297
ascorbate on AD	rs78506130	G	A	G	A	0.0502625	-0.006	0.0323	0.8525	0.011353	9.49992e-06	19.6005
ascorbate on AD	rs79456937	T	C	T	C	0.0573569	-0.0145	0.0387	0.708	0.0126128	5.39995e-06	20.6799
ascorbate on AD	rs79510058	A	G	A	G	0.0667678	-0.0327	0.048	0.4961	0.0149793	8.30004e-06	19.8679
ascorbate on AD	rs79757038	T	C	T	C	-0.0871327	-0.0252	0.059	0.67	0.0197102	9.80009e-06	19.5425
ascorbate on AD	rs913833	G	A	G	A	-0.0478842	-0.0092	0.0275	0.739301	0.0107407	8.30004e-06	19.8756
ascorbate on AD	rs9540734	A	G	A	G	-0.0259285	0.0075	0.0142	0.595	0.00548469	2.30001e-06	22.3486
Zinc on AD	rs10484100	G	A	G	A	-0.209	0.0134	0.0248	0.5876	0.045	3.29997e-06	21.5709
Zinc on AD	rs11232535	C	T	C	T	0.325	0.0055	0.031	0.8601	0.065	6.72992e-07	25
Zinc on AD	rs1128585	T	G	T	G	0.16	0.014	0.0165	0.3953	0.029	3.03997e-08	30.44
Zinc on AD	rs11763353	G	A	G	A	-0.192	0.0139	0.021	0.5076	0.039	6.90001e-07	24.2367
Zinc on AD	rs12594013	T	C	T	C	0.175	0.0068	0.0168	0.6871	0.03	6.28999e-09	34.0278
Zinc on AD	rs1532423	G	A	G	A	-0.178	0.0209	0.0145	0.1501	0.026	6.4003e-12	46.8698
Zinc on AD	rs17097781	T	C	T	C	-0.242	-0.0148	0.0299	0.62	0.055	9.34997e-06	19.36
Zinc on AD	rs17511001	A	G	A	G	0.132	-0.0043	0.0156	0.7813	0.029	7.11001e-06	20.7182
Zinc on AD	rs17811680	T	C	T	C	-0.155	0.0011	0.0145	0.9415	0.028	2.29002e-08	30.6441
Zinc on AD	rs2120019	C	T	C	T	-0.287	-0.0218	0.0174	0.211	0.033	1.54989e-18	75.6373
Zinc on AD	rs2472297	T	C	T	C	0.211	0.0186	0.0176	0.2903	0.041	3.29003e-07	26.4848
Zinc on AD	rs4333127	A	G	A	G	0.218	-0.0166	0.0241	0.4902	0.047	2.99999e-06	21.5138
Zinc on AD	rs7148590	A	G	A	G	-0.14	0.013	0.0143	0.363	0.026	1.37e-07	28.9941
Zinc on AD	rs7569234	C	T	C	T	0.539	-0.0162	0.0575	0.7777	0.118	5.13003e-06	20.8648
Zinc on AD	rs8099461	G	A	G	A	-0.278	0.0056	0.0328	0.8655	0.061	5.21003e-06	20.7697
	SNP	effect_allele.exposure	other_allele.exposure	effect_allele.outcome	other_allele.outcome	beta.exposure	beta.outcome	se.outcome	pval.outcome	se.exposure	pval.exposure	Fval
Albumin on PD	rs10069690	T	C	T	C	0.0256734	0.0324	0.0191	0.0893203	0.00471521	5.19996e-08	29.6459
Albumin on PD	rs10419198	T	C	T	C	-0.0559249	0.0143	0.0192	0.4567	0.0047272	2.70023e-32	139.96
Albumin on PD	rs10430590	T	A	T	A	-0.0201086	0.0124	0.0187	0.5087	0.00443711	5.80003e-06	20.5382
Albumin on PD	rs10485255	T	A	T	A	0.0320445	-0.0141	0.0362	0.6975	0.00721092	8.79995e-06	19.7481
Albumin on PD	rs10518679	C	T	C	T	0.0268431	0.031	0.0284	0.2761	0.00575268	3.09999e-06	21.7733
Albumin on PD	rs10828249	A	G	A	G	-0.0216302	-0.0126	0.0178	0.4798	0.00434783	6.49995e-07	24.75
Albumin on PD	rs10898	T	C	T	C	0.0219704	-0.0098	0.026	0.7062	0.00475738	3.89996e-06	21.3275
Albumin on PD	rs10925062	C	G	C	G	0.0244581	-0.045	0.0227	0.0469797	0.00543007	6.69993e-06	20.2878
Albumin on PD	rs10965289	C	G	C	G	0.0210186	0.0271	0.0249	0.2768	0.00461022	5.1e-06	20.7857
Albumin on PD	rs11048591	C	A	C	A	0.0212942	0.0136	0.0231	0.5572	0.00438373	1.2e-06	23.5958
Albumin on PD	rs11066320	G	A	G	A	0.0221774	-0.0053	0.0177	0.763001	0.0041942	1.2e-07	27.9591
Albumin on PD	rs11121396	C	T	C	T	0.0201616	0.0091	0.0227	0.6894	0.00422209	1.79999e-06	22.8032
Albumin on PD	rs11128594	G	A	G	A	-0.0359885	-0.0242	0.0253	0.3385	0.00523496	6.20012e-12	47.2608
Albumin on PD	rs111409470	C	T	C	T	0.0453301	0.0306	0.0458	0.5037	0.00964051	2.59998e-06	22.1092
Albumin on PD	rs112026770	A	G	A	G	-0.0312658	0.0107	0.0315	0.733701	0.00583625	8.50002e-08	28.6993
Albumin on PD	rs11204752	C	T	C	T	0.0197387	-0.0376	0.0172	0.0289501	0.00414099	1.89998e-06	22.7211
Albumin on PD	rs113269505	A	G	A	G	0.0583565	0.083	0.0681	0.223	0.0119002	9.40005e-07	24.0475
Albumin on PD	rs114614345	G	C	G	C	-0.0636238	0.1323	0.0809	0.1021	0.0141733	7.19996e-06	20.151
Albumin on PD	rs114949263	C	T	C	T	0.0499753	0.0055	0.029	0.8496	0.00658947	3.29989e-14	57.5188
Albumin on PD	rs116446940	C	T	C	T	-0.107534	0.0829	0.1989	0.676799	0.0228622	2.59998e-06	22.1236
Albumin on PD	rs11656541	C	G	C	G	0.020747	0.0051	0.0236	0.8278	0.00434545	1.79999e-06	22.7951
Albumin on PD	rs116907708	A	G	A	G	0.127496	0.0249	0.2905	0.9318	0.027733	4.30002e-06	21.1349
Albumin on PD	rs117080418	A	T	A	T	-0.128004	0.0129	0.1368	0.9251	0.020767	7.10003e-10	37.9926
Albumin on PD	rs117471348	A	C	A	C	0.1244	0.0632	0.16	0.6927	0.0260572	1.79999e-06	22.7921
Albumin on PD	rs117993817	G	T	G	T	0.107036	-0.015	0.0567	0.790901	0.0123988	6.00067e-18	74.5247
Albumin on PD	rs118150427	T	C	T	C	-0.0447336	0.0128	0.0477	0.788199	0.00949935	2.5e-06	22.1758
Albumin on PD	rs11881828	G	A	G	A	-0.0822172	0.0177	0.0654	0.786901	0.0138484	2.90001e-09	35.2473
Albumin on PD	rs12141189	C	T	C	T	0.0223856	-0.0078	0.0208	0.7071	0.00480187	3.09999e-06	21.7328
Albumin on PD	rs12290933	G	A	G	A	0.0204027	-0.0173	0.0204	0.396	0.00439894	3.50002e-06	21.5119
Albumin on PD	rs12548816	C	T	C	T	-0.0290845	0.0191	0.0304	0.5295	0.00657763	9.80009e-06	19.5517
Albumin on PD	rs1260326	C	T	C	T	-0.0444079	0.0678	0.0172	8.23797e-05	0.00422344	7.39946e-26	110.557
Albumin on PD	rs12613605	T	G	T	G	0.0231752	-0.0175	0.0213	0.4121	0.00503022	4.09996e-06	21.2262
Albumin on PD	rs1262441	C	G	C	G	-0.0224888	0.0081	0.0252	0.7492	0.00438772	2.99999e-07	26.2697
Albumin on PD	rs13079232	G	C	G	C	-0.0233995	0.0611	0.0262	0.0195398	0.00480045	1.09999e-06	23.7602
Albumin on PD	rs13108218	G	A	G	A	-0.0281529	0.0174	0.0181	0.3366	0.00427562	4.60045e-11	43.3559
Albumin on PD	rs13216769	A	G	A	G	-0.0649541	-0.049	0.1122	0.6623	0.0144796	7.29995e-06	20.1233
Albumin on PD	rs139974673	C	T	C	T	0.120695	0.0111	0.0478	0.8173	0.0130233	1.9002e-20	85.8888
Albumin on PD	rs140105410	A	G	A	G	-0.0921247	-0.0052	0.0752	0.9453	0.0132399	3.40017e-12	48.4153
Albumin on PD	rs140567911	C	T	C	T	-0.053586	-0.0659	0.0644	0.3065	0.0108497	7.90005e-07	24.3931
Albumin on PD	rs143875230	A	G	A	G	0.0926229	-0.0032	0.0553	0.9532	0.0134043	4.79954e-12	47.7473
Albumin on PD	rs144022883	A	G	A	G	0.109532	0.0017	0.0498	0.9724	0.0132831	1.59993e-16	67.996
Albumin on PD	rs144097185	G	A	G	A	0.087489	-0.1335	0.0932	0.1522	0.0175077	5.80003e-07	24.9717
Albumin on PD	rs1455590	T	C	T	C	0.0230297	-0.0419	0.0261	0.1083	0.00493391	2.99999e-06	21.7868
Albumin on PD	rs146011582	T	G	T	G	0.0638157	-0.0544	0.0779	0.4844	0.0141094	6.1e-06	20.4568
Albumin on PD	rs1461729	G	A	G	A	0.0603088	0.0495	0.0297	0.096159	0.0068704	1.69981e-18	77.0544
Albumin on PD	rs146179438	A	C	A	C	0.0795673	0.0808	0.071	0.2548	0.0167225	2e-06	22.6395
Albumin on PD	rs147470579	C	T	C	T	0.119076	-0.0364	0.1469	0.8044	0.0265825	7.49998e-06	20.0658
Albumin on PD	rs150636936	A	T	A	T	-0.101918	0.1737	0.2448	0.4779	0.0229399	8.9e-06	19.7387
Albumin on PD	rs150844304	C	A	C	A	0.117204	0.0034	0.0478	0.9436	0.0130658	2.99985e-19	80.4661
Albumin on PD	rs1605358	A	T	A	T	-0.0231716	0.0164	0.0182	0.3677	0.00420885	3.69999e-08	30.3099
Albumin on PD	rs17139411	A	G	A	G	-0.0780431	-0.035	0.0707	0.6209	0.0158496	8.50002e-07	24.2456
Albumin on PD	rs17577690	A	T	A	T	0.0284131	0.0067	0.0358	0.8515	0.00635835	7.90005e-06	19.9686
Albumin on PD	rs17580	A	T	A	T	0.145105	0.0219	0.0468	0.639699	0.00967283	7.19946e-51	225.039
Albumin on PD	rs17696736	G	A	G	A	-0.022892	0.0052	0.0169	0.758501	0.00417615	4.20001e-08	30.048
Albumin on PD	rs1791936	A	G	A	G	0.0228082	-0.0211	0.0235	0.3692	0.00421854	6.4e-08	29.2319
Albumin on PD	rs1922488	C	A	C	A	-0.020693	-0.0299	0.0249	0.2287	0.00467515	9.59997e-06	19.591
Albumin on PD	rs1962003	A	C	A	C	-0.0224076	0.0121	0.0244	0.6206	0.0045292	7.49998e-07	24.4764
Albumin on PD	rs2112469	A	G	A	G	0.019141	0.0055	0.0176	0.753999	0.00415974	4.20001e-06	21.1737
Albumin on PD	rs2245407	A	C	A	C	-0.0429939	0.0162	0.0319	0.6127	0.00807777	1e-07	28.329
Albumin on PD	rs2316307	C	T	C	T	-0.0210809	-0.0139	0.0193	0.4703	0.00427239	8e-07	24.3465
Albumin on PD	rs2556569	T	C	T	C	-0.048338	0.0127	0.0565	0.8224	0.00991465	1.09999e-06	23.7696
Albumin on PD	rs2600271	C	T	C	T	0.032025	0.0097	0.0297	0.7446	0.00547638	5e-09	34.1972
Albumin on PD	rs2691584	C	T	C	T	0.0222855	0.0062	0.022	0.7778	0.00419618	1.09999e-07	28.2057
Albumin on PD	rs28364531	T	C	T	C	0.0779459	0.023	0.055	0.6762	0.0156528	6.4e-07	24.7972
Albumin on PD	rs28414022	T	C	T	C	-0.048599	-0.0045	0.065	0.9452	0.0107659	6.4e-06	20.3776
Albumin on PD	rs28929474	T	C	T	C	0.428915	-0.0862	0.0679	0.204	0.0147921	7.29458e-185	840.781
Albumin on PD	rs34284056	A	C	A	C	0.026938	0.0366	0.0248	0.1399	0.00464163	6.49995e-09	33.6814
Albumin on PD	rs34754216	T	C	T	C	-0.0302553	0.0727	0.0244	0.00292597	0.0042924	1.80011e-12	49.6824
Albumin on PD	rs3740688	T	G	T	G	0.0321874	-0.0263	0.0174	0.1312	0.00414786	8.49963e-15	60.2176
Albumin on PD	rs3741635	A	G	A	G	-0.0197298	-0.0049	0.0229	0.8299	0.00432263	5e-06	20.8329
Albumin on PD	rs3746250	A	G	A	G	-0.0202886	-0.0033	0.0204	0.8695	0.00443334	4.70002e-06	20.9432
Albumin on PD	rs3749748	T	C	T	C	-0.023417	0.0091	0.0203	0.654501	0.00481436	1.2e-06	23.6584
Albumin on PD	rs3768321	T	G	T	G	-0.0314995	-0.0001	0.0218	0.9951	0.00520982	1.5e-09	36.5563
Albumin on PD	rs3818871	A	G	A	G	-0.0215098	0.0296	0.0217	0.1729	0.00461182	3.09999e-06	21.7534
Albumin on PD	rs4470390	G	A	G	A	-0.0255899	0.0381	0.022	0.0833892	0.00490821	1.89998e-07	27.1826
Albumin on PD	rs4752857	T	C	T	C	-0.0283168	0.0186	0.0176	0.2921	0.00431451	5.30029e-11	43.075
Albumin on PD	rs4760254	C	G	C	G	-0.0216804	0.0151	0.0206	0.4618	0.00482947	7.10003e-06	20.1528
Albumin on PD	rs4807570	A	G	A	G	-0.023391	0.0124	0.0265	0.639	0.00516215	5.89997e-06	20.5322
Albumin on PD	rs4886992	C	T	C	T	-0.0316658	-0.0035	0.0244	0.8846	0.00510933	5.69994e-10	38.4108
Albumin on PD	rs4929885	A	G	A	G	-0.023357	0.0162	0.0186	0.3832	0.0042152	2.99999e-08	30.7042
Albumin on PD	rs548630	C	A	C	A	-0.0383767	-0.0039	0.019	0.8351	0.00415104	2.39994e-20	85.4715
Albumin on PD	rs555754	A	G	A	G	-0.0205267	-0.0083	0.0177	0.639501	0.00414669	7.39997e-07	24.5039
Albumin on PD	rs56174820	A	G	A	G	0.0242732	-0.0261	0.0237	0.2709	0.00526153	4e-06	21.2829
Albumin on PD	rs57096150	T	C	T	C	0.0255024	0.0553	0.0314	0.0782402	0.00564259	6.19998e-06	20.427
Albumin on PD	rs5763003	T	C	T	C	-0.0373839	0.0204	0.0337	0.5464	0.00749808	6.19998e-07	24.8582
Albumin on PD	rs58087925	T	C	T	C	-0.0229299	-0.0166	0.0281	0.5541	0.00488281	2.69998e-06	22.0528
Albumin on PD	rs58546652	T	C	T	C	-0.0253582	0.0158	0.0173	0.3633	0.00427752	3.09999e-09	35.1441
Albumin on PD	rs58895965	A	C	A	C	0.0633893	0.0066	0.0305	0.8281	0.00545847	3.50026e-31	134.862
Albumin on PD	rs59916403	T	G	T	G	-0.0211051	-0.0115	0.0195	0.557	0.00433104	1.09999e-06	23.746
Albumin on PD	rs607087	T	C	T	C	-0.0218047	0	0.0199	0.9993	0.00454266	1.6e-06	23.0399
Albumin on PD	rs61978271	A	T	A	T	-0.0243514	-0.0244	0.0268	0.3626	0.00501733	1.2e-06	23.5561
Albumin on PD	rs62360606	G	A	G	A	0.0285023	-0.0049	0.0221	0.826	0.00465367	9.09997e-10	37.5119
Albumin on PD	rs631695	G	T	G	T	0.019736	0.0376	0.0223	0.0913503	0.00418738	2.39999e-06	22.2143
Albumin on PD	rs633683	C	T	C	T	0.0207685	0.0177	0.0181	0.3264	0.00422081	8.60003e-07	24.2113
Albumin on PD	rs648997	T	C	T	C	0.026539	-0.002	0.0228	0.9312	0.00479752	3.2e-08	30.601
Albumin on PD	rs6493070	G	A	G	A	0.0347161	0.0051	0.0395	0.8968	0.00771078	6.69993e-06	20.2705
Albumin on PD	rs6519133	C	T	C	T	0.0212412	-0.0151	0.0179	0.3987	0.00422785	5.1e-07	25.2417
Albumin on PD	rs6650129	G	A	G	A	0.0208341	-0.0296	0.024	0.2181	0.00457626	5.30005e-06	20.7266
Albumin on PD	rs6734238	G	A	G	A	-0.0246448	0.0054	0.017	0.751	0.00421347	4.90004e-09	34.2114
Albumin on PD	rs67768503	T	C	T	C	-0.0266994	-0.0405	0.0343	0.2381	0.00603712	9.80009e-06	19.5589
Albumin on PD	rs6804118	A	G	A	G	-0.0206126	0.0133	0.0227	0.5574	0.00444695	3.59998e-06	21.4853
Albumin on PD	rs6855246	G	A	G	A	-0.0406328	-0.0328	0.0345	0.3413	0.0078869	2.59998e-07	26.5424
Albumin on PD	rs6935537	C	T	C	T	-0.0279125	-0.0016	0.0281	0.955	0.00522502	9.20005e-08	28.5379
Albumin on PD	rs6939158	C	G	C	G	-0.0524585	0.0842	0.0569	0.1389	0.0107551	1.09999e-06	23.7905
Albumin on PD	rs7129116	C	A	C	A	0.0215275	-0.0218	0.0202	0.2815	0.00441992	1.09999e-06	23.7224
Albumin on PD	rs7150045	G	A	G	A	0.0350936	-0.0163	0.0212	0.4428	0.00479869	2.60016e-13	53.4823
Albumin on PD	rs7216506	C	G	C	G	0.0187913	-0.03	0.0236	0.2032	0.00424137	9.40005e-06	19.6291
Albumin on PD	rs72649156	G	T	G	T	-0.0806095	0.0803	0.08	0.3152	0.014764	4.79999e-08	29.8102
Albumin on PD	rs72829457	T	C	T	C	0.0433745	0.044	0.0291	0.1301	0.00653662	3.19963e-11	44.0314
Albumin on PD	rs72965335	C	T	C	T	-0.0303632	0.0161	0.031	0.6025	0.00673692	6.59994e-06	20.3129
Albumin on PD	rs73225023	T	C	T	C	-0.0377307	0.0052	0.0307	0.8656	0.00743304	3.89996e-07	25.7666
Albumin on PD	rs7349418	T	C	T	C	-0.0186571	0.025	0.0204	0.2196	0.00419492	8.70001e-06	19.7807
Albumin on PD	rs73597479	T	C	T	C	-0.0736489	0.0213	0.0534	0.6901	0.0108689	1.20005e-11	45.9157
Albumin on PD	rs74599168	T	C	T	C	0.0366284	-0.0468	0.0454	0.3027	0.00776653	2.39999e-06	22.2424
Albumin on PD	rs74830109	A	G	A	G	-0.0727666	0.0266	0.0834	0.7503	0.0162451	7.49998e-06	20.0641
Albumin on PD	rs74892229	A	G	A	G	-0.0514658	-0.0135	0.027	0.6179	0.00682197	4.60045e-14	56.9138
Albumin on PD	rs75016991	A	C	A	C	-0.10755	-0.011	0.0882	0.9008	0.012768	3.69999e-17	70.9537
Albumin on PD	rs7599	G	A	G	A	-0.0222618	-0.0045	0.0191	0.8125	0.00427861	2e-07	27.0717
Albumin on PD	rs76012477	C	T	C	T	0.0460667	0.0036	0.0498	0.9419	0.0101828	6.1e-06	20.4663
Albumin on PD	rs76215887	T	C	T	C	0.0422989	-0.0584	0.0479	0.223	0.00954059	9.29994e-06	19.6566
Albumin on PD	rs77086754	G	A	G	A	-0.0373238	-0.0259	0.0392	0.5094	0.00810538	4.09996e-06	21.2043
Albumin on PD	rs77542162	G	A	G	A	-0.156008	0.0733	0.0851	0.3891	0.0138898	2.80027e-29	126.154
Albumin on PD	rs77849807	G	A	G	A	0.080116	-0.1655	0.1042	0.1121	0.0168703	2e-06	22.5524
Albumin on PD	rs79687284	C	G	C	G	0.0566294	-0.0362	0.0709	0.6097	0.0113137	5.60003e-07	25.0539
Albumin on PD	rs8015996	A	G	A	G	-0.0255198	-0.0105	0.0197	0.5936	0.00469606	5.49997e-08	29.5316
Albumin on PD	rs9271375	A	G	A	G	-0.0192712	-0.0689	0.0197	0.000471596	0.0041306	3.09999e-06	21.7666
Albumin on PD	rs9389272	A	G	A	G	0.0271045	-0.0079	0.0218	0.718399	0.00525691	2.5e-07	26.5841
Albumin on PD	rs9616	T	A	T	A	0.0271068	0.0265	0.0199	0.1827	0.00453724	2.30001e-09	35.6922
Albumin on PD	rs9901675	A	G	A	G	-0.0469371	0.0527	0.0393	0.1796	0.00937219	5.49997e-07	25.0813
Albumin on PD	rs9912287	A	G	A	G	0.0415659	0.0331	0.0205	0.1057	0.00501919	1.20005e-16	68.5815
TBIL on PD	rs10012624	A	C	A	C	0.053202	0.0203	0.0172	0.2365	0.010402	3.14282e-07	26.1591
TBIL on PD	rs10023050	G	A	G	A	0.067044	0.025	0.0176	0.1566	0.010603	2.5672e-10	39.9818
TBIL on PD	rs10083142	T	A	T	A	-0.19237	0.0906	0.0576	0.1159	0.027856	4.99114e-12	47.6911
TBIL on PD	rs10185174	T	C	T	C	-0.78721	-0.0229	0.0399	0.567	0.02142	1e-200	1350.65
TBIL on PD	rs10221563	A	G	A	G	-1.1881	0.0832	0.0742	0.2619	0.036277	1e-200	1072.61
TBIL on PD	rs102275	C	T	C	T	-0.071055	0.0091	0.0178	0.6106	0.010855	5.93472e-11	42.8479
TBIL on PD	rs1047891	A	C	A	C	0.08994	0.0195	0.018	0.2797	0.011147	7.12853e-16	65.1013
TBIL on PD	rs10490011	T	C	T	C	0.25885	-0.0883	0.1077	0.4122	0.047139	3.99154e-08	30.1534
TBIL on PD	rs10495928	G	A	G	A	-0.054546	-0.0084	0.0178	0.637901	0.010974	6.68205e-07	24.7056
TBIL on PD	rs10504255	A	G	A	G	-0.049155	0.0078	0.0202	0.7004	0.010969	7.42198e-06	20.0817
TBIL on PD	rs1057603	A	T	A	T	0.05555	0.0316	0.022	0.151	0.011832	2.66741e-06	22.042
TBIL on PD	rs1070232	G	T	G	T	-0.16795	0.0228	0.0215	0.2888	0.011777	3.93641e-46	203.372
TBIL on PD	rs10733608	T	G	T	G	-0.053278	0.0103	0.0171	0.547299	0.010453	3.45327e-07	25.9785
TBIL on PD	rs10766501	A	G	A	G	0.061509	0.0083	0.0219	0.7061	0.010548	5.50263e-09	34.0046
TBIL on PD	rs10769315	C	T	C	T	0.058682	-0.001	0.021	0.9622	0.01271	3.8952e-06	21.3166
TBIL on PD	rs10876376	A	G	A	G	0.057242	0.0307	0.0178	0.0848301	0.010464	4.49252e-08	29.925
TBIL on PD	rs10946899	A	T	A	T	-0.089443	0.0188	0.0212	0.3762	0.011812	3.67959e-14	57.3384
TBIL on PD	rs10950704	G	A	G	A	-0.055154	-0.0088	0.0264	0.7388	0.01227	6.96113e-06	20.2053
TBIL on PD	rs11046232	T	A	T	A	0.14126	0.0669	0.0526	0.2031	0.024801	1.2305e-08	32.4414
TBIL on PD	rs11065822	T	G	T	G	0.072168	0.0071	0.0244	0.7696	0.011136	9.14534e-11	41.9982
TBIL on PD	rs11079393	G	T	G	T	0.059038	0.035	0.0239	0.1436	0.012924	4.92198e-06	20.8674
TBIL on PD	rs11121	T	C	T	C	-0.052818	-0.0193	0.0177	0.2748	0.010375	3.56607e-07	25.9172
TBIL on PD	rs11124287	A	G	A	G	0.060233	0.0326	0.018	0.0708696	0.011001	4.36898e-08	29.9781
TBIL on PD	rs111289824	G	A	G	A	-0.34852	0.016	0.0561	0.7753	0.02824	5.49921e-35	152.309
TBIL on PD	rs111459884	A	C	A	C	1.4152	0.0414	0.1078	0.701	0.045693	1e-200	959.26
TBIL on PD	rs11217176	A	G	A	G	0.054286	-0.0108	0.0189	0.5695	0.011682	3.37233e-06	21.5944
TBIL on PD	rs11224309	G	C	G	C	0.093028	-0.0467	0.0364	0.1995	0.01749	1.04381e-07	28.291
TBIL on PD	rs1126930	C	G	C	G	0.12822	0.029	0.0488	0.552199	0.027819	4.04483e-06	21.2436
TBIL on PD	rs112897449	A	C	A	C	-0.11204	-0.0997	0.057	0.0802195	0.022883	9.7753e-07	23.9729
TBIL on PD	rs113321122	C	T	C	T	0.23066	-0.1101	0.0902	0.2223	0.048992	2.5019e-06	22.1664
TBIL on PD	rs113461182	A	C	A	C	-0.16025	-0.0196	0.0489	0.6889	0.022493	1.04713e-12	50.7576
TBIL on PD	rs113562403	T	G	T	G	1.2199	-0.0583	0.1692	0.730299	0.064348	4.21697e-80	359.4
TBIL on PD	rs113569731	A	C	A	C	-0.086764	0.0427	0.0417	0.3058	0.018147	1.74442e-06	22.8596
TBIL on PD	rs114088427	T	A	T	A	0.11685	-0.023	0.0604	0.7035	0.026308	8.93882e-06	19.7279
TBIL on PD	rs114165349	C	G	C	G	0.26919	0.0753	0.0617	0.2222	0.034411	5.17726e-15	61.196
TBIL on PD	rs114278764	A	G	A	G	1.3717	-0.0315	0.0595	0.596499	0.029052	1e-200	2229.29
TBIL on PD	rs114318917	T	C	T	C	1.3508	-0.0681	0.1236	0.5813	0.057292	8.14704e-123	555.897
TBIL on PD	rs114698096	C	G	C	G	-0.34458	-0.0527	0.1544	0.7327	0.064422	8.85686e-08	28.6096
TBIL on PD	rs114771405	T	C	T	C	0.33845	-0.0803	0.1141	0.4815	0.044722	3.80102e-14	57.2726
TBIL on PD	rs11495610	T	C	T	C	-0.062958	0.0102	0.0231	0.657301	0.012796	8.65765e-07	24.2077
TBIL on PD	rs114970452	A	G	A	G	-0.82901	0.0855	0.0785	0.2759	0.037952	1.0617e-105	477.145
TBIL on PD	rs115340137	C	T	C	T	0.24873	-0.2528	0.2748	0.3576	0.055184	6.57113e-06	20.3156
TBIL on PD	rs11563059	T	G	T	G	0.35022	0.214	0.1014	0.0348803	0.043454	7.68422e-16	64.9565
TBIL on PD	rs11563246	C	G	C	G	0.52322	-0.018	0.0465	0.6983	0.023275	7.92501e-112	505.347
TBIL on PD	rs115700531	C	T	C	T	-0.59635	0.04	0.0884	0.651499	0.040641	9.83332e-49	215.315
TBIL on PD	rs11601507	A	C	A	C	0.13041	-0.0113	0.0394	0.7738	0.020247	1.18659e-10	41.4859
TBIL on PD	rs11606030	C	A	C	A	-0.071136	0.0545	0.0279	0.0512802	0.015618	5.24795e-06	20.7457
TBIL on PD	rs11635675	G	T	G	T	0.10214	-0.0033	0.0204	0.8699	0.010909	7.82889e-21	87.6641
TBIL on PD	rs116698763	A	G	A	G	-0.53567	-0.0843	0.111	0.4479	0.043179	2.47685e-35	153.904
TBIL on PD	rs11674391	A	C	A	C	-0.34816	0.1908	0.0907	0.03539	0.037682	2.49172e-20	85.367
TBIL on PD	rs117106970	A	G	A	G	0.12209	0.063	0.0467	0.1774	0.023993	3.60811e-07	25.8935
TBIL on PD	rs117113213	A	G	A	G	-0.13473	-0.0545	0.0686	0.4269	0.029694	5.70401e-06	20.5869
TBIL on PD	rs11727331	A	G	A	G	0.12692	-0.1057	0.0568	0.0630798	0.023654	8.06826e-08	28.7906
TBIL on PD	rs11744385	T	C	T	C	-0.095455	-0.0623	0.0519	0.2295	0.020758	4.25726e-06	21.1459
TBIL on PD	rs11764322	A	G	A	G	0.052845	-0.0149	0.0201	0.4588	0.010914	1.2865e-06	23.4444
TBIL on PD	rs1178344	A	C	A	C	0.049936	-0.0289	0.0242	0.2315	0.011249	9.03109e-06	19.7061
TBIL on PD	rs117910148	T	C	T	C	-0.30068	0.1442	0.253	0.5686	0.059212	3.81698e-07	25.7863
TBIL on PD	rs117955345	A	T	A	T	0.29449	0.0076	0.0531	0.8861	0.02577	3.08248e-30	130.591
TBIL on PD	rs118034578	A	G	A	G	-0.19414	0.0064	0.0704	0.9278	0.02655	2.63512e-13	53.4689
TBIL on PD	rs11886047	C	T	C	T	0.054763	-0.0055	0.0215	0.7998	0.012062	5.62005e-06	20.6127
TBIL on PD	rs1190466	T	C	T	C	-0.066904	0.0107	0.0245	0.663201	0.011014	1.24641e-09	36.899
TBIL on PD	rs12121617	A	C	A	C	0.0609	-0.0176	0.0199	0.3766	0.011198	5.37836e-08	29.577
TBIL on PD	rs12148492	T	G	T	G	-0.061083	0.0306	0.024	0.2019	0.012837	1.95272e-06	22.6419
TBIL on PD	rs12195708	C	A	C	A	0.047148	0.0277	0.0182	0.1289	0.010441	6.31655e-06	20.3912
TBIL on PD	rs12325768	A	G	A	G	-0.061498	-0.0046	0.02	0.8191	0.011246	4.54841e-08	29.9038
TBIL on PD	rs1233495	A	G	A	G	-0.071893	0.0166	0.021	0.4294	0.011479	3.78382e-10	39.2252
TBIL on PD	rs12367810	T	C	T	C	0.38607	0.0845	0.1183	0.4753	0.056732	1.01065e-11	46.3101
TBIL on PD	rs12369820	C	T	C	T	-0.15158	-0.0119	0.0604	0.8433	0.026623	1.2438e-08	32.4168
TBIL on PD	rs12414160	G	A	G	A	-0.16734	-0.0593	0.0391	0.1296	0.018355	7.7589e-20	83.1172
TBIL on PD	rs12471240	C	G	C	G	-0.18821	0.0051	0.0275	0.8541	0.01379	2.12569e-42	186.276
TBIL on PD	rs12599263	A	C	A	C	0.049955	0.0052	0.0176	0.767201	0.010386	1.5122e-06	23.1346
TBIL on PD	rs12651414	A	C	A	C	0.058578	0.0182	0.0261	0.4853	0.012181	1.51848e-06	23.1261
TBIL on PD	rs12673943	C	T	C	T	0.049656	0.0209	0.0201	0.2996	0.01082	4.44467e-06	21.0615
TBIL on PD	rs12721046	A	G	A	G	0.073865	-0.0183	0.0262	0.4855	0.014214	2.0296e-07	27.005
TBIL on PD	rs12730156	G	A	G	A	-0.061922	0.0216	0.0256	0.3981	0.013856	7.86575e-06	19.9717
TBIL on PD	rs12785198	C	T	C	T	-0.060975	0.0089	0.0222	0.6883	0.012749	1.73101e-06	22.8745
TBIL on PD	rs1280623	G	A	G	A	0.15448	-0.026	0.0221	0.239	0.011883	1.24537e-38	169.002
TBIL on PD	rs12811045	G	A	G	A	-0.068472	0.0156	0.0275	0.5712	0.012677	6.61455e-08	29.1738
TBIL on PD	rs1283809	C	T	C	T	0.073069	0.0073	0.0298	0.8063	0.014066	2.05182e-07	26.9852
TBIL on PD	rs12896622	T	C	T	C	-0.06607	0.0458	0.035	0.1905	0.014772	7.72378e-06	20.0046
TBIL on PD	rs13010612	A	G	A	G	0.14792	0.0544	0.0567	0.3377	0.028801	2.80841e-07	26.3778
TBIL on PD	rs13031505	G	T	G	T	-0.11242	0.006	0.0207	0.7728	0.011127	5.3827e-24	102.078
TBIL on PD	rs13092376	C	A	C	A	0.049805	-0.0297	0.0199	0.1349	0.010539	2.29208e-06	22.333
TBIL on PD	rs13326167	G	T	G	T	-0.0786	0.084	0.036	0.0196399	0.017225	5.04313e-06	20.8222
TBIL on PD	rs13379670	C	T	C	T	0.074055	0.0074	0.0246	0.762	0.013706	6.55949e-08	29.1936
TBIL on PD	rs13384101	A	G	A	G	-0.14275	-0.0112	0.0275	0.684301	0.012037	1.95975e-32	140.642
TBIL on PD	rs13387054	A	G	A	G	-0.092037	0.0052	0.0284	0.8536	0.013484	8.77809e-12	46.5894
TBIL on PD	rs13424728	G	A	G	A	0.42337	0.0195	0.1006	0.846	0.041508	2.0054e-24	104.034
TBIL on PD	rs134551	T	C	T	C	-0.058763	0.005	0.0194	0.7986	0.010979	8.69701e-08	28.6472
TBIL on PD	rs137883879	G	A	G	A	-0.17134	-0.2223	0.0843	0.00836508	0.03133	4.53002e-08	29.9086
TBIL on PD	rs138397345	C	T	C	T	0.26448	-0.0605	0.1557	0.6974	0.053189	6.61607e-07	24.7253
TBIL on PD	rs1392436	G	A	G	A	0.061869	0.0098	0.0194	0.6142	0.01102	1.9762e-08	31.5198
TBIL on PD	rs139365749	G	A	G	A	2.2917	-0.1028	0.1391	0.459701	0.064111	1e-200	1277.76
TBIL on PD	rs139830948	A	T	A	T	1.0159	-0.019	0.0693	0.7842	0.032819	1e-200	958.189
TBIL on PD	rs140237016	T	C	T	C	-0.24978	-0.0932	0.1001	0.3517	0.044018	1.39229e-08	32.1999
TBIL on PD	rs140642490	C	A	C	A	0.20296	-0.1719	0.1134	0.1295	0.045589	8.51432e-06	19.8199
TBIL on PD	rs1408272	G	T	G	T	0.20649	-0.044	0.0372	0.2365	0.019113	3.34349e-27	116.719
TBIL on PD	rs141013376	C	T	C	T	-0.11397	0.0003	0.0521	0.9956	0.021555	1.24071e-07	27.9566
TBIL on PD	rs141626904	A	C	A	C	0.45391	0.0192	0.1609	0.9052	0.060491	6.21298e-14	56.3064
TBIL on PD	rs1419664	T	C	T	C	-0.060894	0.0757	0.034	0.0258601	0.013434	5.8213e-06	20.5465
TBIL on PD	rs142131782	G	A	G	A	0.16276	0.0842	0.0687	0.2203	0.031934	3.45549e-07	25.977
TBIL on PD	rs143611410	G	A	G	A	-0.18576	-0.0863	0.0899	0.3372	0.037036	5.28957e-07	25.1568
TBIL on PD	rs144087803	A	G	A	G	0.26812	0.1188	0.1088	0.275	0.037569	9.57414e-13	50.933
TBIL on PD	rs144106938	C	T	C	T	2.2658	-0.064	0.1741	0.713099	0.062925	1e-200	1296.57
TBIL on PD	rs144972973	G	A	G	A	-0.15152	-0.0207	0.0541	0.7013	0.033682	6.84006e-06	20.2369
TBIL on PD	rs145525311	A	G	A	G	1.216	-0.0274	0.0766	0.7212	0.041854	2.37684e-185	844.099
TBIL on PD	rs145645283	G	A	G	A	-0.55362	0.0033	0.0564	0.954	0.025123	1.5417e-107	485.602
TBIL on PD	rs145830771	A	G	A	G	0.23471	0.0744	0.1004	0.4586	0.040604	7.45968e-09	33.4138
TBIL on PD	rs145966524	T	C	T	C	-0.63716	-0.0825	0.0599	0.1688	0.026812	9.977e-125	564.727
TBIL on PD	rs146527815	T	C	T	C	0.23208	0.0617	0.0896	0.490999	0.040814	1.3002e-08	32.3338
TBIL on PD	rs146900547	A	G	A	G	-1.3856	-0.0113	0.1256	0.9285	0.046252	6.42688e-197	897.459
TBIL on PD	rs147474425	T	C	T	C	0.39841	-0.3124	0.279	0.2628	0.084833	2.64801e-06	22.0562
TBIL on PD	rs1474865	C	G	C	G	-0.10115	-0.0468	0.0286	0.1021	0.016244	4.74974e-10	38.7745
TBIL on PD	rs147624581	C	G	C	G	2.2122	0.04	0.1464	0.784899	0.061546	1e-200	1291.96
TBIL on PD	rs1477141	G	T	G	T	0.053588	-0.0284	0.0229	0.2138	0.010351	2.2571e-07	26.8022
TBIL on PD	rs147891036	G	A	G	A	0.14939	-0.0075	0.0737	0.919	0.032908	5.63806e-06	20.6082
TBIL on PD	rs148295760	A	G	A	G	-0.78405	-0.2073	0.1821	0.255	0.067195	1.87932e-31	136.149
TBIL on PD	rs148540096	T	C	T	C	-1.0641	-0.0766	0.1355	0.572	0.063403	3.47296e-63	281.673
TBIL on PD	rs1490384	T	C	T	C	-0.056746	0.0361	0.0168	0.0316701	0.01037	4.44867e-08	29.9442
TBIL on PD	rs149181595	C	A	C	A	-0.15232	-0.0038	0.0469	0.9359	0.032301	2.41068e-06	22.2373
TBIL on PD	rs149459064	A	G	A	G	2.0043	0.0656	0.1125	0.5597	0.044902	1e-200	1992.48
TBIL on PD	rs149767042	A	G	A	G	2.3396	0.007	0.064	0.9124	0.031325	1e-200	5578.29
TBIL on PD	rs149939008	T	C	T	C	-0.50445	0.0745	0.1602	0.6422	0.054373	1.74462e-20	86.0735
TBIL on PD	rs150061822	T	C	T	C	-0.095664	-0.0066	0.025	0.7922	0.014543	4.77969e-11	43.2702
TBIL on PD	rs150266178	T	C	T	C	0.73934	-0.0916	0.0502	0.0683707	0.030298	2.08449e-131	595.471
TBIL on PD	rs150491876	C	G	C	G	0.666	0.0227	0.1017	0.8237	0.042545	3.25162e-55	245.048
TBIL on PD	rs150586005	T	C	T	C	1.6575	0.0515	0.0632	0.4156	0.031038	1e-200	2851.8
TBIL on PD	rs151291132	G	A	G	A	-0.15242	-0.0576	0.0574	0.3158	0.033878	6.82684e-06	20.2418
TBIL on PD	rs1519818	A	G	A	G	0.050529	0.0028	0.0194	0.8868	0.010636	2.0281e-06	22.5696
TBIL on PD	rs1549883	C	A	C	A	-0.058091	-0.0008	0.0237	0.9742	0.013003	7.91389e-06	19.9586
TBIL on PD	rs1572931	T	C	T	C	-0.069234	-0.0584	0.025	0.01948	0.014983	3.82041e-06	21.3521
TBIL on PD	rs1580835	T	C	T	C	-0.35569	0.0173	0.0788	0.8264	0.036589	2.46434e-22	94.5023
TBIL on PD	rs16829399	T	C	T	C	0.29561	0.0932	0.1265	0.4609	0.04379	1.47503e-11	45.571
TBIL on PD	rs17216525	T	C	T	C	0.1055	-0.0244	0.0321	0.4483	0.018996	2.79209e-08	30.8447
TBIL on PD	rs17316633	A	G	A	G	0.074281	-0.0304	0.0193	0.1152	0.011749	2.58178e-10	39.9718
TBIL on PD	rs17330253	G	A	G	A	-0.58989	-0.0668	0.0544	0.2198	0.030565	6.01589e-83	372.472
TBIL on PD	rs17476364	C	T	C	T	0.30981	-0.0111	0.0318	0.7259	0.016576	6.45803e-78	349.326
TBIL on PD	rs17489948	T	C	T	C	0.094732	0.025	0.0482	0.6037	0.021402	9.58694e-06	19.5923
TBIL on PD	rs17513945	T	C	T	C	-0.10284	-0.06	0.0505	0.2352	0.022949	7.42677e-06	20.0815
TBIL on PD	rs1757696	C	G	C	G	-0.049764	0.0298	0.0237	0.2086	0.010998	6.04575e-06	20.474
TBIL on PD	rs1759126	G	A	G	A	-0.13001	-0.0135	0.0757	0.8588	0.027947	3.28829e-06	21.6413
TBIL on PD	rs17598658	C	A	C	A	-0.091414	0.0176	0.0357	0.6206	0.016889	6.221e-08	29.2966
TBIL on PD	rs1762486	A	G	A	G	0.074524	0.0256	0.0203	0.2072	0.011056	1.57761e-11	45.4356
TBIL on PD	rs17855121	C	T	C	T	-0.055894	-0.0885	0.0237	0.000185102	0.012062	3.58988e-06	21.473
TBIL on PD	rs17863786	G	A	G	A	-1.181	-0.0964	0.0552	0.0809208	0.032932	1e-200	1286.07
TBIL on PD	rs17863834	A	G	A	G	-0.68337	0.0886	0.1269	0.4852	0.048636	7.85778e-45	197.422
TBIL on PD	rs17864661	T	C	T	C	1.1035	-0.0463	0.0292	0.1119	0.016404	1e-200	4525.28
TBIL on PD	rs17864691	T	C	T	C	-1.5239	0.0118	0.0373	0.7511	0.020303	1e-200	5633.68
TBIL on PD	rs17864702	T	C	T	C	-1.1837	-0.0537	0.093	0.5636	0.037598	1e-200	991.183
TBIL on PD	rs17864792	G	T	G	T	0.33509	0.2628	0.163	0.1069	0.056766	3.57281e-09	34.8455
TBIL on PD	rs17868314	G	T	G	T	-1.1884	-0.0672	0.054	0.2137	0.027352	1e-200	1887.76
TBIL on PD	rs1800562	A	G	A	G	0.22095	-0.02	0.0371	0.590101	0.019256	1.80385e-30	131.661
TBIL on PD	rs1800961	T	C	T	C	0.26213	0.1154	0.05	0.0209098	0.029694	1.07201e-18	77.9285
TBIL on PD	rs1807609	C	T	C	T	0.068569	-0.0113	0.0188	0.546799	0.011325	1.40991e-09	36.6589
TBIL on PD	rs1810504	C	G	C	G	0.071082	0.0297	0.0332	0.3704	0.014363	7.46466e-07	24.4923
TBIL on PD	rs181207	T	C	T	C	-0.068298	-0.0255	0.0184	0.1651	0.01101	5.53911e-10	38.4806
TBIL on PD	rs184006174	A	G	A	G	-0.11487	0.0611	0.0726	0.4003	0.025999	9.96277e-06	19.5209
TBIL on PD	rs1848984	T	A	T	A	0.14173	0.0645	0.0278	0.0202199	0.01324	9.72971e-27	114.59
TBIL on PD	rs184978405	G	A	G	A	2.3655	-0.0041	0.1575	0.9792	0.072097	1e-200	1076.49
TBIL on PD	rs1860162	C	T	C	T	0.39328	0.1139	0.0791	0.1501	0.033565	1.05877e-31	137.287
TBIL on PD	rs187429064	G	A	G	A	0.2314	0.1979	0.0871	0.0231398	0.047289	9.92545e-07	23.9445
TBIL on PD	rs187998909	A	G	A	G	-0.4944	-0.6801	0.3122	0.02934	0.098923	5.80123e-07	24.9783
TBIL on PD	rs189623924	G	A	G	A	0.34339	-0.6084	0.2094	0.00366404	0.075142	4.8827e-06	20.8838
TBIL on PD	rs1901815	G	A	G	A	1.2333	0.0973	0.0522	0.0622601	0.028003	1e-200	1939.67
TBIL on PD	rs1923733	T	C	T	C	-0.047584	0.0689	0.0225	0.00221799	0.010469	5.49149e-06	20.6591
TBIL on PD	rs1932225	A	T	A	T	0.054612	0.0197	0.0195	0.3142	0.011148	9.64495e-07	23.9984
TBIL on PD	rs1978921	A	G	A	G	-0.66248	0.0406	0.0402	0.3133	0.021723	1e-200	930.049
TBIL on PD	rs1992432	G	A	G	A	-0.048061	0.0002	0.0215	0.993	0.010841	9.2794e-06	19.6538
TBIL on PD	rs1992769	A	C	A	C	-0.047239	0.0204	0.0179	0.2531	0.010406	5.64443e-06	20.6079
TBIL on PD	rs2010127	C	T	C	T	-0.064651	0.0019	0.0245	0.9384	0.013781	2.71738e-06	22.0084
TBIL on PD	rs2013002	C	T	C	T	-0.11687	-0.0067	0.0175	0.7008	0.010594	2.71769e-28	121.699
TBIL on PD	rs2061298	G	A	G	A	0.051319	0.0112	0.024	0.6402	0.011095	3.74171e-06	21.3945
TBIL on PD	rs2068888	A	G	A	G	0.12072	0.0102	0.0169	0.545801	0.010409	4.27464e-31	134.506
TBIL on PD	rs2083575	C	T	C	T	0.87608	-0.0366	0.0403	0.3639	0.020339	1e-200	1855.36
TBIL on PD	rs2087826	A	G	A	G	0.049707	-0.0246	0.0173	0.1554	0.010384	1.6966e-06	22.9143
TBIL on PD	rs213237	C	T	C	T	-0.090274	0.0189	0.0177	0.2858	0.010586	1.49727e-17	72.7213
TBIL on PD	rs2193047	C	T	C	T	-0.050809	-0.0306	0.023	0.1831	0.01075	2.2886e-06	22.339
TBIL on PD	rs2206030	C	T	C	T	0.059948	0.0143	0.0199	0.4727	0.012137	7.84513e-07	24.3965
TBIL on PD	rs2290769	C	G	C	G	0.06667	-0.0087	0.02	0.663201	0.012225	4.94516e-08	29.7415
TBIL on PD	rs2321536	T	C	T	C	-0.057829	-0.0387	0.0211	0.0664401	0.011054	1.6838e-07	27.3686
TBIL on PD	rs233721	A	T	A	T	-0.06379	-0.0185	0.0181	0.307	0.010908	4.98724e-09	34.1991
TBIL on PD	rs2413660	A	G	A	G	0.047794	-0.0172	0.0182	0.3462	0.010456	4.85311e-06	20.8937
TBIL on PD	rs247831	G	C	G	C	-0.058684	0.0018	0.0262	0.9458	0.011915	8.43801e-07	24.2578
TBIL on PD	rs2497337	T	C	T	C	-0.080606	-0.0044	0.0192	0.8203	0.010398	9.07403e-15	60.0946
TBIL on PD	rs2517438	C	T	C	T	-0.11043	-0.0427	0.0469	0.3621	0.018777	4.08517e-09	34.5877
TBIL on PD	rs2522051	C	T	C	T	-0.060983	0.0181	0.0169	0.2846	0.010407	4.62967e-09	34.3373
TBIL on PD	rs2587534	A	G	A	G	0.07894	-0.0189	0.0224	0.3988	0.010415	3.48498e-14	57.4481
TBIL on PD	rs2670430	G	C	G	C	0.11171	-0.0114	0.036	0.752801	0.015836	1.74221e-12	49.7615
TBIL on PD	rs2738783	G	T	G	T	-0.057726	-0.0173	0.0222	0.4356	0.012727	5.74804e-06	20.5727
TBIL on PD	rs2792703	T	C	T	C	-0.073408	0.035	0.0182	0.0547898	0.011563	2.18072e-10	40.3038
TBIL on PD	rs28370972	C	T	C	T	-0.066698	0.0167	0.0311	0.5916	0.014529	4.41652e-06	21.0743
TBIL on PD	rs2853445	C	T	C	T	-0.057668	-0.0036	0.0194	0.8536	0.010618	5.61009e-08	29.4974
TBIL on PD	rs2857700	C	T	C	T	-0.10278	-0.0063	0.0402	0.8761	0.015403	2.51189e-11	44.5253
TBIL on PD	rs28643366	T	C	T	C	0.060053	-0.0247	0.0236	0.2946	0.0133	6.32223e-06	20.3876
TBIL on PD	rs28720688	G	A	G	A	-0.062928	0.015	0.0307	0.625299	0.014074	7.77983e-06	19.9918
TBIL on PD	rs28757817	G	A	G	A	0.083963	-0.0038	0.0303	0.9013	0.014061	2.35798e-09	35.6569
TBIL on PD	rs28900987	C	T	C	T	0.31485	-0.0826	0.0663	0.213	0.029498	1.36364e-26	113.926
TBIL on PD	rs2923427	C	A	C	A	0.061419	-0.0139	0.0227	0.5403	0.010533	5.5063e-09	34.0018
TBIL on PD	rs2939302	A	G	A	G	0.067058	-0.0218	0.0246	0.3769	0.013399	5.59435e-07	25.047
TBIL on PD	rs2968478	G	T	G	T	-0.072259	0.0074	0.0221	0.739399	0.010697	1.42856e-11	45.631
TBIL on PD	rs2971859	C	G	C	G	0.47471	0.001	0.0336	0.9751	0.01459	1e-200	1058.63
TBIL on PD	rs3117103	T	A	T	A	-0.081224	0.0047	0.0287	0.871	0.014836	4.37925e-08	29.9733
TBIL on PD	rs3129996	C	A	C	A	-0.09818	-0.0295	0.0323	0.3605	0.0177	2.90851e-08	30.768
TBIL on PD	rs3130288	A	C	A	C	-0.07225	0.038	0.0376	0.3119	0.015276	2.25019e-06	22.3695
TBIL on PD	rs3132604	T	C	T	C	-0.05868	0.0251	0.0257	0.3296	0.012879	5.20691e-06	20.7595
TBIL on PD	rs3134953	A	G	A	G	-0.10269	0.0222	0.0306	0.4675	0.014663	2.49919e-12	49.0468
TBIL on PD	rs340005	A	G	A	G	-0.09449	0.0284	0.0172	0.0986098	0.010671	8.40814e-19	78.4082
TBIL on PD	rs34265667	A	G	A	G	0.25461	0.0176	0.052	0.735301	0.028319	2.46604e-19	80.8342
TBIL on PD	rs34388126	G	A	G	A	0.1506	0.032	0.0808	0.6925	0.03368	7.76945e-06	19.9943
TBIL on PD	rs34407071	T	C	T	C	-0.051002	-0.0788	0.0303	0.0092809	0.01126	5.91534e-06	20.5162
TBIL on PD	rs34473081	A	G	A	G	0.049853	0.0142	0.0224	0.527	0.010584	2.47349e-06	22.1862
TBIL on PD	rs34637389	G	C	G	C	0.09592	-0.0123	0.0289	0.6715	0.014945	1.37981e-10	41.1933
TBIL on PD	rs34662558	A	G	A	G	-0.12823	0.075	0.0409	0.0665304	0.022565	1.32721e-08	32.293
TBIL on PD	rs34707303	T	C	T	C	-1.2138	0.1582	0.0918	0.0847696	0.049332	1.49624e-133	605.392
TBIL on PD	rs35115456	T	G	T	G	-0.12798	-0.0206	0.0548	0.706401	0.023742	7.03655e-08	29.0569
TBIL on PD	rs35195642	T	C	T	C	0.069503	0.0103	0.0312	0.7422	0.014347	1.27019e-06	23.4685
TBIL on PD	rs35416932	A	C	A	C	0.1337	0.0266	0.044	0.5459	0.019749	1.29092e-11	45.8324
TBIL on PD	rs35575904	G	A	G	A	-0.95533	-0.0637	0.1145	0.5777	0.047599	1.51008e-89	402.82
TBIL on PD	rs35693439	G	T	G	T	-0.068195	-0.0265	0.0231	0.2519	0.014163	1.47289e-06	23.1843
TBIL on PD	rs35747067	C	T	C	T	0.063278	0.0557	0.0271	0.0402597	0.012748	6.91847e-07	24.6389
TBIL on PD	rs35768428	A	G	A	G	-0.076614	0.0189	0.0323	0.5586	0.014309	8.59805e-08	28.668
TBIL on PD	rs35915288	C	T	C	T	-0.11935	0.0213	0.0497	0.668299	0.019666	1.29051e-09	36.8309
TBIL on PD	rs35982395	T	C	T	C	-0.32191	0.0358	0.0642	0.5771	0.028787	5.03269e-29	125.048
TBIL on PD	rs3735964	A	C	A	C	-0.081675	-0.0059	0.0262	0.823	0.016807	1.17649e-06	23.6155
TBIL on PD	rs3768321	T	G	T	G	-0.069753	-0.0001	0.0218	0.9951	0.01306	9.24932e-08	28.5259
TBIL on PD	rs3795503	T	C	T	C	0.049396	-0.0058	0.0205	0.7791	0.011156	9.53367e-06	19.605
TBIL on PD	rs3799354	A	C	A	C	0.11303	0.0167	0.0255	0.513701	0.016195	2.97372e-12	48.7108
TBIL on PD	rs4098025	C	A	C	A	0.064759	0.007	0.0253	0.781399	0.014338	6.29057e-06	20.3997
TBIL on PD	rs41270761	A	C	A	C	1.3861	-0.0666	0.108	0.5376	0.053702	9.07821e-147	666.205
TBIL on PD	rs42031	T	A	T	A	0.057437	-0.0298	0.0222	0.1804	0.012788	7.07164e-06	20.1734
TBIL on PD	rs436637	T	A	T	A	0.06267	0.0149	0.0185	0.4223	0.010916	9.41066e-09	32.9604
TBIL on PD	rs4379723	C	T	C	T	-0.15381	0.0107	0.0169	0.528799	0.010379	1.13815e-49	219.613
TBIL on PD	rs45554333	T	C	T	C	2.1486	0.0258	0.1104	0.8152	0.068585	1e-200	981.415
TBIL on PD	rs4663344	T	G	T	G	-0.45211	-0.0026	0.0294	0.9295	0.016898	1.52405e-157	715.843
TBIL on PD	rs4695913	A	C	A	C	-0.053351	0.006	0.0221	0.7866	0.010435	3.17592e-07	26.1397
TBIL on PD	rs4713120	A	C	A	C	-0.089178	0.0075	0.0184	0.6842	0.01072	8.89406e-17	69.2032
TBIL on PD	rs4724799	A	G	A	G	-0.058204	-0.0673	0.0271	0.0129101	0.012944	6.91274e-06	20.2194
TBIL on PD	rs4737010	A	G	A	G	-0.10159	0.013	0.0256	0.611299	0.012373	2.21615e-16	67.4143
TBIL on PD	rs4760682	A	C	A	C	-0.059406	-0.0456	0.0246	0.0640295	0.013291	7.84278e-06	19.9777
TBIL on PD	rs4767908	C	G	C	G	-0.12793	-0.0895	0.0373	0.0163099	0.019012	1.71356e-11	45.2782
TBIL on PD	rs4791212	T	C	T	C	-0.078223	-0.0148	0.0238	0.5334	0.012878	1.2458e-09	36.8954
TBIL on PD	rs4858819	T	C	T	C	0.060353	-0.0275	0.0197	0.1629	0.011791	3.07929e-07	26.1997
TBIL on PD	rs4874171	T	C	T	C	-0.053571	0.0098	0.0189	0.604999	0.010788	6.84857e-07	24.6591
TBIL on PD	rs499974	A	C	A	C	0.11364	-0.0123	0.0283	0.6625	0.014275	1.71356e-15	63.3739
TBIL on PD	rs501942	T	C	T	C	-0.078176	0.0312	0.0334	0.3509	0.015226	2.83328e-07	26.3618
TBIL on PD	rs55649657	G	C	G	C	0.091747	-0.0043	0.0212	0.8392	0.012514	2.28455e-13	53.7516
TBIL on PD	rs55889152	T	C	T	C	0.082176	-0.0302	0.0297	0.3087	0.017106	1.55561e-06	23.0777
TBIL on PD	rs55911137	C	G	C	G	0.17191	0.0029	0.073	0.9678	0.033376	2.5986e-07	26.5298
TBIL on PD	rs55974805	T	C	T	C	0.058711	0.0238	0.026	0.3601	0.012041	1.083e-06	23.7746
TBIL on PD	rs58542926	T	C	T	C	0.13113	-0.018	0.0334	0.588499	0.019632	2.4016e-11	44.6144
TBIL on PD	rs58916800	A	C	A	C	-0.15032	-0.087	0.0598	0.1458	0.027493	4.56846e-08	29.8944
TBIL on PD	rs59317050	T	C	T	C	0.098325	-0.0249	0.0393	0.5265	0.020507	1.62971e-06	22.9892
TBIL on PD	rs59616136	A	G	A	G	0.13158	0.0399	0.0363	0.2722	0.018229	5.27594e-13	52.102
TBIL on PD	rs60045856	G	T	G	T	-0.08017	0.0184	0.0329	0.5765	0.015727	3.44057e-07	25.9856
TBIL on PD	rs60571683	A	G	A	G	0.19863	-0.0592	0.0394	0.1331	0.022525	1.16869e-18	77.7607
TBIL on PD	rs6102343	A	G	A	G	0.059434	0.0286	0.0205	0.1627	0.012254	1.2331e-06	23.5242
TBIL on PD	rs6129731	C	A	C	A	0.064979	0.022	0.0184	0.2311	0.011151	5.63806e-09	33.9561
TBIL on PD	rs61688134	T	C	T	C	0.22518	-0.0891	0.0784	0.2561	0.04468	4.66176e-07	25.4
TBIL on PD	rs61921522	T	G	T	G	-0.15017	-0.0629	0.0691	0.3625	0.026906	2.3926e-08	31.1507
TBIL on PD	rs61926179	C	A	C	A	-0.19385	-0.0447	0.0915	0.625	0.039673	1.0288e-06	23.8749
TBIL on PD	rs61926272	C	T	C	T	-0.19269	0.1041	0.0647	0.1076	0.025433	3.5678e-14	57.4015
TBIL on PD	rs61928468	C	T	C	T	-0.19534	-0.0085	0.0635	0.8937	0.025306	1.17355e-14	59.5848
TBIL on PD	rs61984409	C	A	C	A	-0.050682	0.0001	0.0197	0.9967	0.010781	2.59119e-06	22.0999
TBIL on PD	rs62020701	C	G	C	G	-0.085051	-0.0142	0.0325	0.6627	0.017444	1.0847e-06	23.7721
TBIL on PD	rs62070678	T	C	T	C	0.050137	-0.0523	0.0208	0.01199	0.010749	3.10027e-06	21.7561
TBIL on PD	rs62237572	G	C	G	C	-0.066832	-0.0056	0.0329	0.8637	0.014126	2.2345e-06	22.3836
TBIL on PD	rs62260779	T	C	T	C	-0.083016	-0.0061	0.0347	0.861	0.017329	1.66311e-06	22.9497
TBIL on PD	rs62396718	C	T	C	T	-0.079482	0.0037	0.0337	0.9123	0.017083	3.27899e-06	21.6476
TBIL on PD	rs6431245	A	G	A	G	-0.078832	0.0043	0.0223	0.846	0.010372	2.95189e-14	57.767
TBIL on PD	rs6431637	G	A	G	A	-1.237	-0.0261	0.0372	0.4823	0.021072	1e-200	3446.1
TBIL on PD	rs6565259	C	T	C	T	-0.058334	-0.0613	0.0184	0.000856801	0.010805	6.72156e-08	29.147
TBIL on PD	rs662138	G	C	G	C	-0.098706	0.0406	0.0221	0.0661302	0.013262	9.89464e-14	55.3948
TBIL on PD	rs6710522	A	G	A	G	-0.080855	0.0173	0.0275	0.5285	0.016604	1.1181e-06	23.7131
TBIL on PD	rs6725722	A	G	A	G	0.14204	0.0469	0.0548	0.3913	0.029622	1.62641e-06	22.9928
TBIL on PD	rs6731997	G	A	G	A	0.064764	0.0044	0.0271	0.87	0.012972	5.95594e-07	24.926
TBIL on PD	rs6750065	T	C	T	C	0.083615	-0.0267	0.0255	0.2948	0.011809	1.44112e-12	50.1351
TBIL on PD	rs6750559	A	G	A	G	-0.07904	0.0107	0.0173	0.5363	0.010621	9.95405e-14	55.3813
TBIL on PD	rs67543549	T	C	T	C	-0.12929	0.0479	0.064	0.454099	0.028581	6.08177e-06	20.4633
TBIL on PD	rs6759973	C	T	C	T	-0.19054	0.0018	0.0317	0.954	0.018679	1.97925e-24	104.056
TBIL on PD	rs6762415	G	T	G	T	-0.050622	0.0118	0.0178	0.507	0.010412	1.1623e-06	23.638
TBIL on PD	rs676388	C	T	C	T	0.065972	-0.0075	0.017	0.6593	0.010429	2.51762e-10	40.016
TBIL on PD	rs68006638	A	G	A	G	-0.1119	0.0135	0.0355	0.703701	0.017514	1.67352e-10	40.8215
TBIL on PD	rs6802898	T	C	T	C	-0.088014	-0.0066	0.0258	0.7973	0.015789	2.48731e-08	31.0738
TBIL on PD	rs680841	A	G	A	G	-0.23269	0.0375	0.0235	0.1099	0.010733	3.72392e-104	470.017
TBIL on PD	rs6822348	T	A	T	A	-0.066919	0.0162	0.0182	0.3736	0.011303	3.21647e-09	35.0519
TBIL on PD	rs687339	T	C	T	C	-0.19337	0.0127	0.02	0.524901	0.012362	3.92374e-55	244.681
TBIL on PD	rs6955627	T	C	T	C	-0.08746	0.0181	0.0412	0.6609	0.01929	5.78855e-06	20.5568
TBIL on PD	rs6963451	G	T	G	T	0.098412	0.0412	0.0344	0.2312	0.015742	4.06668e-10	39.082
TBIL on PD	rs7036417	T	C	T	C	0.059229	0.0366	0.0233	0.1167	0.010819	4.3938e-08	29.9705
TBIL on PD	rs7047279	C	T	C	T	0.055414	-0.0233	0.0178	0.1894	0.010511	1.3498e-07	27.794
TBIL on PD	rs709156	A	G	A	G	0.049478	0.0204	0.024	0.396	0.011178	9.58098e-06	19.5928
TBIL on PD	rs710160	C	T	C	T	0.054696	-0.0136	0.0211	0.5194	0.011888	4.20669e-06	21.1687
TBIL on PD	rs7135684	C	G	C	G	0.12666	-0.0035	0.0278	0.8993	0.016946	7.78216e-14	55.8656
TBIL on PD	rs7139079	A	G	A	G	0.071223	-0.0153	0.0178	0.3897	0.010581	1.685e-11	45.3093
TBIL on PD	rs71547261	G	A	G	A	0.053825	-0.0184	0.0249	0.459701	0.011314	1.96169e-06	22.6327
TBIL on PD	rs719928	A	G	A	G	0.09489	0.0595	0.0446	0.1827	0.020592	4.06584e-06	21.2346
TBIL on PD	rs7205582	A	G	A	G	0.050693	-0.0008	0.023	0.973	0.010635	1.87478e-06	22.7207
TBIL on PD	rs7213285	A	G	A	G	0.066342	-0.01	0.0241	0.676901	0.014024	2.23939e-06	22.3786
TBIL on PD	rs7222046	G	A	G	A	0.074576	-0.0057	0.018	0.7509	0.010528	1.40929e-12	50.1772
TBIL on PD	rs7223257	C	T	C	T	-0.053224	0.0358	0.019	0.0597806	0.010963	1.20631e-06	23.5698
TBIL on PD	rs72681698	C	T	C	T	0.27171	0.0334	0.1194	0.7796	0.049611	4.33192e-08	29.9954
TBIL on PD	rs72729610	G	A	G	A	-0.067298	0.0064	0.027	0.8133	0.013893	1.27421e-06	23.4646
TBIL on PD	rs72835688	T	C	T	C	-0.10344	0.1074	0.0508	0.0346601	0.022639	4.89892e-06	20.8767
TBIL on PD	rs72843784	T	G	T	G	-0.092481	0.0255	0.0339	0.4518	0.016477	1.99251e-08	31.5028
TBIL on PD	rs72844021	T	A	T	A	0.25442	0.0129	0.0907	0.8867	0.037643	1.39605e-11	45.6808
TBIL on PD	rs7295541	A	T	A	T	-0.19948	-0.0303	0.0566	0.591701	0.022522	8.25848e-19	78.4485
TBIL on PD	rs7295794	T	C	T	C	-0.23172	-0.0202	0.0186	0.2771	0.010957	3.34041e-99	447.243
TBIL on PD	rs72972302	T	C	T	C	0.20691	-0.0158	0.0407	0.6974	0.016828	9.76787e-35	151.181
TBIL on PD	rs72973551	A	G	A	G	-0.31021	0.1477	0.1855	0.4259	0.067621	4.48962e-06	21.045
TBIL on PD	rs72974350	A	G	A	G	0.90373	-0.076	0.0502	0.1301	0.026492	1e-200	1163.72
TBIL on PD	rs72976383	T	C	T	C	1.3643	-0.052	0.0525	0.3218	0.028735	1e-200	2254.23
TBIL on PD	rs73108328	G	C	G	C	-0.20758	-0.0224	0.0408	0.5824	0.021493	4.56773e-22	93.2775
TBIL on PD	rs7312591	C	G	C	G	-0.19238	0.029	0.0431	0.5017	0.02001	6.99359e-22	92.4327
TBIL on PD	rs73169738	G	A	G	A	0.10188	0.0186	0.0322	0.5622	0.019436	1.59089e-07	27.4767
TBIL on PD	rs738409	G	C	G	C	0.063153	-0.0088	0.02	0.661301	0.012572	5.07645e-07	25.2336
TBIL on PD	rs73971708	G	A	G	A	0.067166	0.0305	0.0245	0.2129	0.013783	1.09979e-06	23.7471
TBIL on PD	rs7416	G	A	G	A	-0.060649	-0.0358	0.0246	0.1447	0.012277	7.81358e-07	24.4041
TBIL on PD	rs7420193	G	C	G	C	-0.62263	0.0089	0.0292	0.7603	0.018663	1e-200	1113.01
TBIL on PD	rs74570242	A	G	A	G	-0.20714	0.1975	0.1167	0.0907507	0.044045	2.56691e-06	22.1174
TBIL on PD	rs74662487	G	A	G	A	0.13037	-0.0133	0.0301	0.6578	0.015732	1.16439e-16	68.6732
TBIL on PD	rs75008620	T	C	T	C	0.19704	0.1448	0.0855	0.0903005	0.036547	6.99729e-08	29.0673
TBIL on PD	rs75130623	T	C	T	C	-1.3251	-0.0113	0.1088	0.917	0.041634	1e-200	1012.98
TBIL on PD	rs75226856	A	C	A	C	-0.77856	-0.1634	0.0856	0.0562199	0.037169	2.33884e-97	438.755
TBIL on PD	rs75507430	T	C	T	C	-1.224	-0.0485	0.0727	0.5045	0.036636	1e-200	1116.21
TBIL on PD	rs76061303	A	C	A	C	0.21153	0.1233	0.0811	0.1285	0.045696	3.67392e-06	21.4283
TBIL on PD	rs76083814	T	C	T	C	0.084672	-0.0121	0.0407	0.767201	0.017836	2.063e-06	22.5364
TBIL on PD	rs766588	T	C	T	C	-0.053802	0.0289	0.0177	0.103	0.010584	3.7151e-07	25.8403
TBIL on PD	rs76760258	C	T	C	T	0.15257	-0.0203	0.0387	0.599601	0.020094	3.13617e-14	57.6508
TBIL on PD	rs77194853	C	T	C	T	-0.14758	-0.0621	0.0656	0.3437	0.031316	2.44822e-06	22.2087
TBIL on PD	rs7741058	A	T	A	T	0.10877	-0.0061	0.021	0.771401	0.011346	9.2045e-22	91.9036
TBIL on PD	rs77481436	A	G	A	G	-0.084126	0.0222	0.0359	0.5358	0.017698	2.0018e-06	22.595
TBIL on PD	rs7749305	C	T	C	T	-0.094864	0.0308	0.0309	0.3183	0.015526	9.98458e-10	37.3322
TBIL on PD	rs7770144	A	G	A	G	-0.053956	0.0036	0.0224	0.8727	0.010415	2.21529e-07	26.8387
TBIL on PD	rs77714247	C	A	C	A	-0.22627	0.046	0.0823	0.5767	0.031409	5.85868e-13	51.8974
TBIL on PD	rs77805781	G	C	G	C	-0.25755	0.0181	0.091	0.8428	0.039459	6.72202e-11	42.6021
TBIL on PD	rs78076848	A	G	A	G	-0.41683	0.1804	0.1495	0.2274	0.054104	1.31978e-14	59.3553
TBIL on PD	rs7828192	T	C	T	C	0.058743	0.0211	0.0213	0.3218	0.012645	3.39227e-06	21.5811
TBIL on PD	rs78307740	A	G	A	G	-0.16172	-0.0519	0.063	0.4097	0.029425	3.88929e-08	30.2061
TBIL on PD	rs7832658	G	A	G	A	-0.098637	0.0204	0.0463	0.6599	0.021737	5.68945e-06	20.5911
TBIL on PD	rs78497794	G	T	G	T	-0.10427	-0.0007	0.0465	0.9879	0.023076	6.22988e-06	20.4173
TBIL on PD	rs78858487	A	G	A	G	-0.15843	-0.0041	0.0857	0.9619	0.035172	6.65733e-06	20.2899
TBIL on PD	rs78952821	G	A	G	A	0.2015	-0.0377	0.0639	0.5553	0.042265	1.86621e-06	22.7294
TBIL on PD	rs7907226	C	G	C	G	-0.097065	-0.0063	0.0234	0.7877	0.014353	1.35425e-11	45.7341
TBIL on PD	rs7947951	G	A	G	A	-0.09012	0.0205	0.0213	0.3346	0.011207	8.93511e-16	64.6642
TBIL on PD	rs79555334	A	G	A	G	0.08455	-0.0234	0.042	0.5779	0.018265	3.67291e-06	21.4283
TBIL on PD	rs79579252	G	A	G	A	0.21877	0.1787	0.1038	0.0851707	0.046756	2.8847e-06	21.8928
TBIL on PD	rs79598313	T	C	T	C	0.2662	0.0834	0.0594	0.1602	0.034029	5.18442e-15	61.1953
TBIL on PD	rs8041523	T	C	T	C	0.052276	-0.0006	0.0172	0.9708	0.010483	6.14257e-07	24.8676
TBIL on PD	rs850278	C	T	C	T	0.055911	-0.0112	0.025	0.6544	0.011623	1.5073e-06	23.1397
TBIL on PD	rs857720	C	T	C	T	-0.11102	-0.0089	0.0189	0.6373	0.011707	2.47742e-21	89.9314
TBIL on PD	rs881657	G	A	G	A	-0.058746	0.0139	0.0257	0.5883	0.011291	1.96282e-07	27.0702
TBIL on PD	rs917572	C	T	C	T	0.072051	0.0111	0.0261	0.6711	0.012862	2.11992e-08	31.3807
TBIL on PD	rs9267658	C	T	C	T	-0.10164	-0.0136	0.0281	0.627401	0.014571	3.0493e-12	48.6576
TBIL on PD	rs9295661	A	C	A	C	0.08826	-0.0116	0.0389	0.764599	0.018324	1.46029e-06	23.2
TBIL on PD	rs9410397	C	T	C	T	0.18673	0.0643	0.048	0.1806	0.022636	1.60066e-16	68.0501
TBIL on PD	rs9438901	A	G	A	G	0.086254	0.0157	0.0329	0.6324	0.014833	6.06443e-09	33.8143
TBIL on PD	rs960142	T	G	T	G	-0.071238	-0.0153	0.0349	0.660601	0.015419	3.83743e-06	21.3457
TBIL on PD	rs9608828	G	C	G	C	-0.10233	-0.0097	0.04	0.8088	0.02215	3.83919e-06	21.3431
TBIL on PD	rs9616	T	A	T	A	0.057305	0.0265	0.0199	0.1827	0.011369	4.64954e-07	25.4062
TBIL on PD	rs964184	C	G	C	G	-0.13051	-0.0568	0.0243	0.0193299	0.015289	1.38835e-17	72.8668
TBIL on PD	rs964653	A	T	A	T	-0.10735	0.0061	0.0334	0.8562	0.019148	2.0659e-08	31.4309
TBIL on PD	rs9750891	G	A	G	A	0.39931	-0.017	0.0373	0.649	0.022966	1.10637e-67	302.308
TBIL on PD	rs9824956	T	C	T	C	-0.051551	-0.0304	0.0249	0.2217	0.011408	6.22171e-06	20.42
TBIL on PD	rs9826148	T	C	T	C	-0.086051	0.0793	0.0357	0.0261903	0.016713	2.62367e-07	26.5096
TBIL on PD	rs9892365	G	A	G	A	-0.052673	0.0174	0.02	0.3842	0.011024	1.77039e-06	22.8296
CAT on PD	rs10918963	C	T	C	T	-0.1459	-0.0059	0.021	0.7804	0.031	2.45471e-06	22.1507
CAT on PD	rs116670019	T	C	T	C	-0.4967	-0.0626	0.1584	0.692599	0.1071	3.54813e-06	21.5085
CAT on PD	rs116970161	T	G	T	G	0.4723	0.0586	0.1003	0.5589	0.097	1.12202e-06	23.7079
CAT on PD	rs117850844	T	C	T	C	0.3846	-0.0764	0.0747	0.307	0.0844	5.24807e-06	20.7651
CAT on PD	rs12346810	G	A	G	A	0.2117	-0.0706	0.0523	0.1773	0.0479	9.77237e-06	19.5331
CAT on PD	rs13381678	T	C	T	C	0.1712	-0.0099	0.0383	0.7956	0.0366	2.88403e-06	21.8799
CAT on PD	rs146027040	G	C	G	C	0.3764	-0.0978	0.0709	0.168	0.0828	5.49541e-06	20.6651
CAT on PD	rs1479756	A	G	A	G	-0.1331	0.0164	0.0273	0.547299	0.0299	8.31764e-06	19.8159
CAT on PD	rs1549981	A	G	A	G	-0.1137	-0.0058	0.0201	0.7743	0.0255	8.51138e-06	19.8811
CAT on PD	rs1685815	A	G	A	G	-0.1454	0.0411	0.0262	0.1163	0.0296	9.12011e-07	24.1293
CAT on PD	rs17089624	C	T	C	T	-0.2808	-0.0053	0.0535	0.9214	0.0559	5.01187e-07	25.2331
CAT on PD	rs2745924	T	G	T	G	0.1894	-0.0067	0.022	0.7619	0.0249	2.69153e-14	57.8577
CAT on PD	rs28549749	C	T	C	T	0.1215	0.0115	0.0235	0.625101	0.0261	3.31131e-06	21.6706
CAT on PD	rs4008479	G	T	G	T	-0.1406	-0.003	0.0225	0.8937	0.0313	6.91831e-06	20.1782
CAT on PD	rs4592441	T	C	T	C	-0.1176	0.0288	0.0253	0.255	0.0263	7.76247e-06	19.9942
CAT on PD	rs4970968	T	G	T	G	0.1208	0.0256	0.0181	0.1586	0.0258	2.88403e-06	21.9227
CAT on PD	rs56106813	T	C	T	C	-0.257	0.045	0.048	0.3482	0.0511	5.01187e-07	25.2944
CAT on PD	rs5762307	C	T	C	T	0.2742	0.0589	0.0464	0.2042	0.0617	8.70964e-06	19.7499
CAT on PD	rs700715	C	T	C	T	-0.1358	-0.0096	0.0237	0.686501	0.0262	2.23872e-07	26.8656
CAT on PD	rs72819270	T	C	T	C	0.306	0.196	0.0907	0.0306401	0.0691	9.54993e-06	19.6104
CAT on PD	rs73087640	T	C	T	C	0.1948	0.0032	0.0391	0.9355	0.0414	2.5704e-06	22.14
CAT on PD	rs78515545	T	C	T	C	0.1587	0.0105	0.0328	0.749701	0.0352	6.60693e-06	20.3268
CAT on PD	rs79696893	G	A	G	A	0.3234	0.0235	0.0552	0.6707	0.0707	4.7863e-06	20.9238
CAT on PD	rs9611237	A	G	A	G	-0.2402	-0.0383	0.0522	0.4632	0.0542	9.33254e-06	19.6403
SOD on PD	rs10745788	T	A	T	A	-0.3101	-0.0147	0.0563	0.7939	0.0677	4.57088e-06	20.981
SOD on PD	rs113089419	C	A	C	A	0.3207	0.1186	0.0585	0.0425902	0.0664	1.34896e-06	23.3272
SOD on PD	rs115992412	G	A	G	A	0.3879	-0.0663	0.0822	0.4199	0.0828	2.81838e-06	21.9472
SOD on PD	rs117984478	G	A	G	A	0.3212	-0.016	0.0733	0.8274	0.0718	7.76247e-06	20.0125
SOD on PD	rs11861986	T	G	T	G	-0.1359	-0.0204	0.0266	0.4431	0.0297	4.89779e-06	20.9376
SOD on PD	rs12937481	C	T	C	T	-0.1204	0.0269	0.0285	0.345	0.0265	5.37032e-06	20.6424
SOD on PD	rs1317414	G	A	G	A	-0.11	0.012	0.0223	0.5913	0.0246	7.94328e-06	19.9947
SOD on PD	rs1405689	T	C	T	C	0.1173	-0.0252	0.0237	0.2874	0.0261	7.07946e-06	20.1983
SOD on PD	rs142400887	C	G	C	G	0.5092	-0.0541	0.0989	0.584201	0.1138	7.76247e-06	20.0213
SOD on PD	rs148622725	T	C	T	C	0.7258	0.1164	0.1839	0.5268	0.1526	1.94984e-06	22.6217
SOD on PD	rs1499701	A	C	A	C	0.1141	-0.0026	0.0191	0.8909	0.0251	5.49541e-06	20.6644
SOD on PD	rs1996441	A	C	A	C	-0.1457	-0.02	0.0281	0.4756	0.0327	8.31764e-06	19.8529
SOD on PD	rs2016081	C	T	C	T	-0.4437	-0.0218	0.0827	0.792	0.0934	2.04174e-06	22.5676
SOD on PD	rs2504927	T	C	T	C	-0.1096	-0.0183	0.0179	0.3082	0.0246	8.70964e-06	19.8496
SOD on PD	rs2695234	G	A	G	A	-0.3427	0.0409	0.0441	0.3537	0.0459	8.31764e-14	55.7446
SOD on PD	rs36134863	G	A	G	A	-0.1685	0.0181	0.0333	0.5869	0.0379	8.51138e-06	19.7661
SOD on PD	rs3790028	C	G	C	G	-0.1721	0.0036	0.0339	0.916	0.0371	3.46737e-06	21.5186
SOD on PD	rs3805535	C	T	C	T	-0.155	0.0256	0.0275	0.3534	0.0345	7.07946e-06	20.1848
SOD on PD	rs4619877	A	G	A	G	-0.1522	0.0081	0.0216	0.7094	0.0284	7.94328e-08	28.7205
SOD on PD	rs4856490	C	T	C	T	-0.1558	0.0167	0.0254	0.5119	0.0319	1.02329e-06	23.8536
SOD on PD	rs73164157	C	A	C	A	0.4627	-0.1146	0.064	0.0735597	0.0951	1.14815e-06	23.6722
SOD on PD	rs7523327	A	G	A	G	-0.1164	-0.0257	0.0223	0.2487	0.0249	2.81838e-06	21.8528
tocopherol on PD	rs10077932	T	C	T	C	-0.0402	0.0064	0.029	0.8243	0.0087	4.08301e-06	21.3508
tocopherol on PD	rs1013104	T	C	T	C	-0.0207	-0.0041	0.0195	0.834	0.0045	3.83398e-06	21.16
tocopherol on PD	rs10492212	T	C	T	C	-0.0274	0.0082	0.0302	0.7862	0.0062	8.65605e-06	19.5307
tocopherol on PD	rs10520845	A	C	A	C	0.191	0.0326	0.1019	0.7489	0.0419	5.27206e-06	20.7797
tocopherol on PD	rs1060467	G	A	G	A	-0.0233	0.0193	0.0195	0.3226	0.0045	2.60597e-07	26.8094
tocopherol on PD	rs13336771	A	C	A	C	0.0624	0.0132	0.0237	0.5782	0.0139	7.38601e-06	20.153
tocopherol on PD	rs261301	C	T	C	T	-0.0323	0.0553	0.0252	0.0284499	0.0068	2.064e-06	22.5625
tocopherol on PD	rs2794327	T	C	T	C	-0.0355	-0.0198	0.0289	0.4937	0.008	8.77809e-06	19.6914
tocopherol on PD	rs5994305	G	A	G	A	-0.0307	-0.0049	0.023	0.8314	0.0062	7.15402e-07	24.5185
tocopherol on PD	rs6821770	A	G	A	G	0.038	0.0167	0.0294	0.569799	0.0086	8.916e-06	19.5241
tocopherol on PD	rs7038957	C	T	C	T	0.0287	0.0062	0.0293	0.8325	0.0062	3.86296e-06	21.4279
tocopherol on PD	rs7350776	G	C	G	C	-0.0239	-0.04	0.0245	0.1017	0.0052	3.86403e-06	21.1246
GST on PD	rs114462039	G	A	G	A	0.4791	-0.0602	0.113	0.5943	0.1051	5.12861e-06	20.7801
GST on PD	rs115124923	A	C	A	C	-0.1638	-0.1004	0.1894	0.595799	0.0361	5.62341e-06	20.588
GST on PD	rs117829315	G	T	G	T	-0.616	0.113	0.1645	0.492	0.1274	1.31826e-06	23.3788
GST on PD	rs12214820	A	G	A	G	0.1825	0.0089	0.0252	0.723601	0.0342	9.77237e-08	28.4756
GST on PD	rs140020114	A	G	A	G	-0.4294	-0.1005	0.1043	0.3354	0.0943	5.37032e-06	20.7348
GST on PD	rs2185401	T	C	T	C	-0.35	0.0531	0.0733	0.4691	0.071	8.12831e-07	24.3007
GST on PD	rs2290758	A	G	A	G	0.4157	-0.0366	0.0224	0.1019	0.0237	7.24436e-69	307.655
GST on PD	rs60042638	A	G	A	G	0.2116	-0.0184	0.0416	0.658	0.0449	2.39883e-06	22.2095
GST on PD	rs7238437	G	A	G	A	0.1471	-0.003	0.0254	0.9046	0.0323	5.24807e-06	20.7406
GST on PD	rs73073444	T	C	T	C	-0.5614	-0.0647	0.1027	0.5287	0.1193	2.51189e-06	22.1444
GST on PD	rs75534686	T	C	T	C	0.4056	-0.1311	0.0855	0.1252	0.0869	3.01995e-06	21.7849
GST on PD	rs7720426	A	G	A	G	-0.15	-0.0108	0.0293	0.7117	0.0324	3.63078e-06	21.4335
GST on PD	rs7819300	T	C	T	C	-0.122	0.0194	0.0186	0.2974	0.0258	2.18776e-06	22.3604
GST on PD	rs78409028	A	G	A	G	0.7853	0.1624	0.1743	0.3515	0.1614	1.14815e-06	23.6736
GST on PD	rs79104405	A	G	A	G	0.4456	-0.0704	0.0783	0.3686	0.0816	4.67735e-08	29.8202
GPX on PD	rs1097234	A	C	A	C	0.5633	-0.0218	0.0296	0.4618	0.0311	1.62181e-73	328.064
GPX on PD	rs111544141	T	A	T	A	0.333	-0.0276	0.0498	0.5801	0.0522	1.7378e-10	40.6956
GPX on PD	rs116766476	T	G	T	G	0.5526	-0.1152	0.0847	0.1737	0.1207	4.7863e-06	20.9608
GPX on PD	rs12048380	C	T	C	T	-0.173	-0.0022	0.0409	0.9571	0.0374	3.71535e-06	21.3968
GPX on PD	rs12936913	T	C	T	C	-0.127	0.0114	0.0252	0.6514	0.0272	3.0903e-06	21.8007
GPX on PD	rs139151548	A	G	A	G	0.5427	0.2998	0.3571	0.4012	0.1199	6.0256e-06	20.4871
GPX on PD	rs142938191	T	G	T	G	0.5354	0.0211	0.1536	0.8908	0.1114	1.54882e-06	23.0986
GPX on PD	rs144367755	A	G	A	G	-0.1727	-0.0251	0.0306	0.4109	0.0384	7.07946e-06	20.2266
GPX on PD	rs145715722	A	G	A	G	0.4744	0.0101	0.0374	0.7861	0.0373	3.98107e-37	161.76
GPX on PD	rs2566479	G	A	G	A	-0.2131	-0.1026	0.0417	0.0140001	0.0478	8.51138e-06	19.8752
GPX on PD	rs2795000	T	C	T	C	0.3528	0.0266	0.0379	0.4829	0.0395	4.36516e-19	79.7743
GPX on PD	rs41313375	G	C	G	C	0.4963	-0.0388	0.108	0.7193	0.1011	9.33254e-07	24.0983
GPX on PD	rs61797068	C	G	C	G	0.1589	-0.0048	0.0298	0.8722	0.0343	3.63078e-06	21.4615
GPX on PD	rs61821092	G	T	G	T	-0.2171	-0.0364	0.0448	0.4161	0.0407	9.54993e-08	28.4532
GPX on PD	rs6892733	A	G	A	G	0.1133	0.0053	0.0223	0.8133	0.0246	3.98107e-06	21.2124
GPX on PD	rs6993770	T	A	T	A	-0.134	0.0197	0.0198	0.3181	0.0274	1.04713e-06	23.9171
GPX on PD	rs7186574	T	C	T	C	0.1706	0.0062	0.0323	0.8482	0.0355	1.51356e-06	23.0941
GPX on PD	rs72665101	T	G	T	G	0.4578	-0.1393	0.0959	0.1464	0.0948	1.34896e-06	23.3203
GPX on PD	rs74401788	T	G	T	G	0.3574	0.1526	0.0759	0.0443496	0.0785	5.24807e-06	20.7286
GPX on PD	rs76331340	A	G	A	G	-0.3168	0.0562	0.0608	0.3556	0.0601	1.38038e-07	27.7857
GPX on PD	rs76810214	A	G	A	G	-0.3053	-0.024	0.0579	0.6783	0.0682	7.4131e-06	20.0394
GPX on PD	rs77041245	A	G	A	G	-0.579	0.1256	0.1141	0.2708	0.1227	2.34423e-06	22.2673
GPX on PD	rs79236197	T	C	T	C	0.362	-0.0194	0.0749	0.7959	0.0741	1.04713e-06	23.8661
GPX on PD	rs9883667	A	G	A	G	-0.284	0.0125	0.0672	0.8526	0.0618	4.36516e-06	21.1183
Retinol on PD	rs11216599	G	A	G	A	-0.0621152	-0.0388	0.062	0.5315	0.0139915	8.99995e-06	19.7091
Retinol on PD	rs117219913	C	T	C	T	0.0476864	0.0335	0.0436	0.4427	0.0103813	4.39997e-06	21.1002
Retinol on PD	rs117669768	A	G	A	G	0.0789545	-0.0663	0.0632	0.2941	0.0147682	8.99995e-08	28.5824
Retinol on PD	rs12768272	A	G	A	G	-0.0838051	0.0812	0.0737	0.2703	0.0188279	8.50002e-06	19.8124
Retinol on PD	rs143191624	A	C	A	C	0.117238	-0.0475	0.1213	0.6955	0.0259098	5.99998e-06	20.4743
Retinol on PD	rs145903188	C	T	C	T	0.118938	0.0645	0.0841	0.4434	0.0262608	5.89997e-06	20.5128
Retinol on PD	rs149244676	T	C	T	C	-0.078776	-0.1414	0.0803	0.0782708	0.0177549	9.09997e-06	19.6857
Retinol on PD	rs149577802	T	C	T	C	-0.108795	-0.0063	0.1007	0.9503	0.0234115	3.40001e-06	21.5953
Retinol on PD	rs1578938	T	C	T	C	-0.0536034	0.0684	0.0461	0.1381	0.0120465	8.60003e-06	19.7999
Retinol on PD	rs2126371	T	C	T	C	-0.0289453	0.011	0.0238	0.6448	0.00597696	1.29999e-06	23.4528
Retinol on PD	rs3213829	G	T	G	T	0.025976	-0.0029	0.0223	0.8975	0.00560984	3.59998e-06	21.4409
Retinol on PD	rs692790	C	T	C	T	0.0404149	-0.0283	0.0291	0.3313	0.00838208	1.40001e-06	23.2477
Retinol on PD	rs73173865	T	G	T	G	-0.0402964	0.0113	0.0352	0.747799	0.00904235	8.30004e-06	19.8596
Retinol on PD	rs74977546	A	G	A	G	-0.063514	0.0696	0.0511	0.1736	0.0126784	5.49997e-07	25.0963
Retinol on PD	rs75252630	T	A	T	A	-0.0437493	-0.0176	0.0336	0.601399	0.00960013	5.19996e-06	20.7677
Retinol on PD	rs76386979	C	T	C	T	0.0735537	-0.1084	0.0543	0.0459505	0.0164336	7.59994e-06	20.0329
Retinol on PD	rs76563698	T	G	T	G	-0.123622	0.0193	0.0938	0.8368	0.0277217	8.19993e-06	19.8862
Retinol on PD	rs7895513	A	G	A	G	-0.0256087	0.0063	0.023	0.7838	0.00565151	5.89997e-06	20.5327
Retinol on PD	rs79521692	A	G	A	G	-0.0586142	-0.021	0.0489	0.667599	0.0132085	9.09997e-06	19.6924
Retinol on PD	rs80285556	A	C	A	C	-0.0493945	0.043	0.0418	0.3039	0.0109342	6.29999e-06	20.4072
UA on PD	rs10064782	G	A	G	A	1.225	0.0027	0.0216	0.8992	0.18941	9.96552e-11	41.8279
UA on PD	rs10114341	C	T	C	T	-0.90803	-0.0199	0.0223	0.3724	0.16545	4.06537e-08	30.1208
UA on PD	rs10131425	C	T	C	T	-1.045	-0.0422	0.0279	0.131	0.20462	3.27537e-07	26.0817
[truncated: 3,023 more rows]
