# Supplementary material for: Neurodegenerative disease and antioxidant biomarkers: A bidirectional Mendelian randomization study
Source: Front Neurol. 2023 Mar 23;14:1158366. doi: 10.3389/fneur.2023.1158366 (PMC10076659; doi:10.3389/fneur.2023.1158366)
Supplement: Supplementary file 3 [file Table_3.XLSX]

## Sheet: AD
Outcome	Exposure	N SNPs	Method	OR (95% CI)	OR	OR_LCI	OR_UCI	P value
AD	GST	14	MR-Egger	0.974 (0.852 - 1.114)	0.974234	0.851945	1.11408	0.709539
		14	Weighted median	0.976 (0.918 - 1.039)	0.976498	0.918126	1.03858	0.449507
		14	Inverse variance weighted	1.014 (0.951 - 1.081)	1.01393	0.951002	1.08102	0.672163
AD	CAT	24	MR-Egger	0.932 (0.766 - 1.134)	0.93236	0.766392	1.13427	0.491094
		24	Weighted median	1.058 (0.980 - 1.142)	1.0581	0.980429	1.14192	0.14654
		24	Inverse variance weighted	1.037 (0.971 - 1.107)	1.03672	0.970614	1.10733	0.283373
		23	MR-PRESSO	1.054 (0.993 - 1.119)	1.05425	0.99284	1.11945	0.098494
AD	SOD	20	MR-Egger	1.021 (0.887 - 1.175)	1.02121	0.887448	1.17514	0.773267
		20	Weighted median	1.021 (0.944 - 1.105)	1.02137	0.944325	1.1047	0.597204
		20	Inverse variance weighted	0.986 (0.932 - 1.044)	0.986309	0.93192	1.04387	0.633838
AD	GPX	21	MR-Egger	0.970 (0.880 - 1.069)	0.969768	0.880072	1.06861	0.542652
		21	Weighted median	0.996 (0.938 - 1.058)	0.996038	0.93774	1.05796	0.897355
		21	Inverse variance weighted	1.003 (0.953- 1.056)	1.00303	0.953034	1.05564	0.907727
		20	MR-PRESSO	1.020 (0.975 - 1.068)	1.02049	0.97486	1.06826	0.395653
AD	UA	850	MR-Egger	1.001 (1.000 - 1.002)	1.00086	0.999564	1.00215	0.194425
		850	Weighted median	1.000 (0.998 - 1.001)	0.999925	0.998468	1.00139	0.920137
		850	Inverse variance weighted	1.000 (0.999 - 1.001)	1.00007	0.999225	1.00092	0.86394
		849	MR-PRESSO	1.000 (0.999 - 1.001)	1.00003	0.99918	1.00087	0.951956
AD	Zinc	15	MR-Egger	1.076 (0.911 - 1.273)	1.07639	0.910503	1.2725	0.40428
		15	Weighted median	1.001 (0.938 - 1.069)	1.00131	0.937828	1.06909	0.968723
		15	Inverse variance weighted	1.001 (0.953 - 1.051)	1.00061	0.953081	1.0505	0.980514
AD	Tocopherol	9	MR-Egger	2.017 (0.737 - 5.524)	2.01708	0.736533	5.52401	0.214484
		9	Weighted median	0.957 (0.605 - 1.513)	0.956766	0.604976	1.51312	0.850105
		9	Inverse variance weighted	0.897 (0.639 - 1.259)	0.896739	0.63881	1.25881	0.528787
AD	Ascorbate	21	MR-Egger	1.078 (0.591 - 1.965)	1.07751	0.590843	1.96503	0.810217
		21	Weighted median	0.940 (0.677 - 1.306)	0.940194	0.676688	1.30631	0.713226
		21	Inverse variance weighted	0.990 (0.766 - 1.280)	0.990135	0.765762	1.28025	0.939726
AD	Retinol	18	MR-Egger	0.779 (0.435 - 1.394)	0.778935	0.435295	1.39386	0.41248
		18	Weighted median	0.981 (0.674 - 1.426)	0.980533	0.674014	1.42645	0.918129
		18	Inverse variance weighted	0.990 (0.764 - 1.284)	0.990175	0.763798	1.28364	0.940568
AD	Albumin	110	MR-Egger	1.020 (0.807 - 1.289)	1.01988	0.806777	1.28927	0.869562
		110	Weighted median	1.071 (0.901 - 1.273)	1.07079	0.900904	1.27272	0.43773
		110	Inverse variance weighted	1.153 (1.011 - 1.315)	1.15286	1.01085	1.31481	0.0339302
		109	MR-PRESSO	1.134 (0.998 - 1.288)	1.13382	0.997962	1.28817	0.0563972
AD	Total bilirubin	319	MR-Egger	0.993 (0.979 - 1.008)	0.993408	0.978544	1.0085	0.390634
		319	Weighted median	0.997 (0.977 - 1.016)	0.996753	0.977474	1.01641	0.744183
		319	Inverse variance weighted	1.000 (0.987 - 1.013)	0.999662	0.986597	1.0129	0.959814

## Sheet: ALS
Outcome	Exposure	N SNPs	Method	OR (95% CI)	OR	OR_LCI	OR_UCI	P value
ALS	GST	14	MR-Egger	0.914 (0.819 - 1.020)	0.914203	0.819299	1.0201	0.134664
		14	Weighted median	0.953 (0.897 - 1.012)	0.952526	0.896868	1.01164	0.113337
		14	Inverse variance weighted	0.952 (0.905 - 1.003)	0.952408	0.904742	1.00258	0.062678
ALS	CAT	26	MR-Egger	0.943 (0.822 - 1.081)	0.94279	0.822152	1.08113	0.40737
		26	Weighted median	1.020 (0.956 - 1.088)	1.02001	0.955893	1.08844	0.549683
		26	Inverse variance weighted	1.013 (0.968 - 1.061)	1.0132	0.967565	1.06098	0.5771
ALS	SOD	25	MR-Egger	1.052 (0.919 - 1.203)	1.05172	0.919219	1.20332	0.47038
		25	Weighted median	0.978 (0.910 - 1.051)	0.978339	0.910343	1.05141	0.551276
		25	Inverse variance weighted	0.996 (0.943 - 1.052)	0.996053	0.942803	1.05231	0.887808
ALS	GPX	28	MR-Egger	1.040 (0.966 - 1.119)	1.03972	0.966129	1.11891	0.307929
		28	Weighted median	1.006 (0.955 - 1.059)	1.00563	0.954547	1.05944	0.832949
		28	Inverse variance weighted	0.980 (0.942 - 1.020)	0.980459	0.942181	1.02029	0.33142
ALS	UA	1196	MR-Egger	1.000 (0.999 - 1.001)	0.999623	0.998582	1.00066	0.477845
		1196	Weighted median	0.999 (0.998 - 1.001)	0.999478	0.998343	1.00061	0.367755
		1196	Inverse variance weighted	0.999 (0.999 - 1.000)	0.999397	0.998725	1.00007	0.0790465
		1195	MR-PRESSO	0.999 (0.999 - 1.000)	0.999366	0.998696	1.00004	0.0640262
ALS	Zinc	15	MR-Egger	0.922 (0.782 - 1.088)	0.922237	0.78195	1.08769	0.353816
		15	Weighted median	0.982 (0.921 - 1.048)	0.982024	0.92062	1.04752	0.581895
		15	Inverse variance weighted	0.992 (0.946 - 1.040)	0.992365	0.946462	1.0405	0.751118
ALS	Tocopherol	13	MR-Egger	0.925 (0.562 - 1.524)	0.925454	0.562007	1.52394	0.76648
		13	Weighted median	0.837 (0.607 - 1.154)	0.836824	0.606997	1.15367	0.276856
		13	Inverse variance weighted	0.848 (0.671 - 1.071)	0.847688	0.671207	1.07057	0.165309
ALS	Ascorbate	26	MR-Egger	1.092 (0.585 - 2.040)	1.09231	0.584971	2.03965	0.784068
		26	Weighted median	1.484 (1.074 - 2.052)	1.48445	1.07392	2.0519	0.0167658
		26	Inverse variance weighted	1.265 (0.999 - 1.602)	1.26489	0.998773	1.6019	0.0511984
ALS	Retinol	22	MR-Egger	1.714 (0.926 - 3.170)	1.71367	0.926305	3.17029	0.101593
		22	Weighted median	1.236 (0.884 - 1.730)	1.23645	0.883813	1.72979	0.215345
		22	Inverse variance weighted	1.169 (0.895 - 1.525)	1.16863	0.89548	1.52511	0.251272
ALS	Albumin	164	MR-Egger	0.824 (0.683 - 0.996)	0.824358	0.682583	0.995581	0.0465209
		164	Weighted median	0.899 (0.765 - 1.057)	0.899275	0.765248	1.05677	0.197275
		164	Inverse variance weighted	1.003 (0.907 - 1.109)	1.00302	0.907416	1.1087	0.952921
		163	MR-PRESSO	1.001 (0.988 - 1.014)	0.988793	0.897835	1.08897	0.819227
ALS	Total bilirubin	417	MR-Egger	1.003 (0.991 - 1.014)	1.00262	0.990914	1.01446	0.66298
		417	Weighted median	1.007 (0.993 - 1.022)	1.00742	0.992586	1.02249	0.328532
		417	Inverse variance weighted	0.996 (0.986 - 1.006)	0.995911	0.985998	1.00592	0.42206

## Sheet: PD
Outcome	Exposure	N SNPs	Method	OR (95% CI)	OR	OR_LCI	OR_UCI	P value
PD	GST	15	MR-Egger	0.931 (0.802 - 1.080)	0.930696	0.801864	1.08023	0.361985
		15	Weighted median	0.916 (0.833 - 1.008)	0.915874	0.832514	1.00758	0.0710924
		15	Inverse variance weighted	0.939 (0.872 - 1.011)	0.938978	0.872073	1.01102	0.0950233
PD	CAT	24	MR-Egger	0.989 (0.799 - 1.225)	0.989497	0.798983	1.22544	0.923786
		24	Weighted median	1.026 (0.928 - 1.134)	1.0259	0.928319	1.13373	0.616087
		24	Inverse variance weighted	1.003 (0.931 - 1.080)	1.00294	0.931473	1.07988	0.938017
PD	SOD	22	MR-Egger	0.927 (0.779 - 1.103)	0.926836	0.779004	1.10272	0.401583
		22	Weighted median	0.937 (0.846 - 1.038)	0.936978	0.846127	1.03758	0.210939
		22	Inverse variance weighted	0.972 (0.901 - 1.048)	0.971831	0.901258	1.04793	0.457571
PD	GPX	24	MR-Egger	0.961 (0.861 - 1.073)	0.960791	0.860664	1.07257	0.483727
		24	Weighted median	0.966 (0.888 - 1.051)	0.966127	0.887946	1.05119	0.423474
		24	Inverse variance weighted	0.991 (0.935 - 1.050)	0.990896	0.935299	1.0498	0.756234
PD	UA	1039	MR-Egger	1.001 (1.000 - 1.003)	1.00123	0.999608	1.00286	0.137437
		1039	Weighted median	1.002 (1.000 - 1.003)	1.00156	0.999897	1.00323	0.0660338
		1039	Inverse variance weighted	1.000 (0.999 - 1.001)	1.00012	0.999087	1.00116	0.815304
		1036	MR-PRESSO	1.000 (0.999 - 1.001)	1.00025	0.99922	1.00127	0.638486
PD	Zinc	14	MR-Egger	1.046 (0.825 - 1.326)	1.04597	0.824824	1.32642	0.71718
		14	Weighted median	1.086 (0.987 - 1.195)	1.08586	0.98659	1.19512	0.0921812
		14	Inverse variance weighted	1.067 (0.996 - 1.143)	1.06677	0.995849	1.14274	0.065548
PD	Tocopherol	12	MR-Egger	1.253 (0.516 - 3.040)	1.25295	0.516409	3.04002	0.628807
		12	Weighted median	1.221 (0.706 - 2.111)	1.22112	0.70647	2.11068	0.474307
		12	Inverse variance weighted	1.059 (0.712 - 1.577)	1.05948	0.711661	1.5773	0.775955
PD	Ascorbate	26	MR-Egger	1.240 (0.568 - 2.703)	1.23958	0.568499	2.70281	0.59417
		26	Weighted median	0.998 (0.629 - 1.583)	0.997706	0.628835	1.58296	0.992221
		26	Inverse variance weighted	1.182 (0.844 - 1.655)	1.18227	0.844495	1.65513	0.329368
PD	Retinol	20	MR-Egger	0.805 (0.348 - 1.862)	0.80491	0.348013	1.86165	0.6181
		20	Weighted median	0.766 (0.472 - 1.245)	0.766092	0.471556	1.2446	0.281834
		20	Inverse variance weighted	0.762 (0.527 - 1.100)	0.761562	0.527304	1.09989	0.146406
PD	Albumin	130	MR-Egger	0.897 (0.717 - 1.122)	0.896742	0.716801	1.12185	0.341998
		130	Weighted median	0.835 (0.667 - 1.045)	0.834683	0.666676	1.04503	0.115053
		130	Inverse variance weighted	0.874 (0.769 - 0.992)	0.873675	0.769296	0.992215	0.0374897
PD	Total bilirubin	365	MR-Egger	0.999 (0.982 - 1.017)	0.999325	0.982039	1.01691	0.939569
		365	Weighted median	0.993 (0.971 - 1.016)	0.993381	0.970957	1.01632	0.56864
		365	Inverse variance weighted	0.998 (0.983 - 1.013)	0.997727	0.983032	1.01264	0.76378
