# Supplementary material for: Neurodegenerative disease and antioxidant biomarkers: A bidirectional Mendelian randomization study
Source: Front Neurol. 2023 Mar 23;14:1158366. doi: 10.3389/fneur.2023.1158366 (PMC10076659; doi:10.3389/fneur.2023.1158366)
Supplement: Supplementary file 4 [file Table_4.XLSX]

## Sheet: AD
Exposure	Outcome	N SNPs	Method	BETA (95% CI)	BETA	BETA_LCI	BETA_UCI	P value
AD	GST	70	MR-Egger	-0.088 (-0.198, 0.023)	-0.0875075	-0.1982	0.0231849	0.12591
		70	Weighted median	-0.048 (-0.138, 0.042)	-0.0482714	-0.138163	0.0416198	0.292563
		70	Inverse variance weighted	-0.066 (-0.123, -0.008)	-0.0656884	-0.12297	-0.00840712	0.0245974
AD	CAT	70	MR-Egger	0.025 (-0.089, 0.138)	0.0246515	-0.0889341	0.138237	0.671903
		70	Weighted median	-0.007 (-0.103, 0.090)	-0.00650955	-0.103058	0.0900387	0.894867
		70	Inverse variance weighted	0.002 (-0.056, 0.061)	0.00248461	-0.0559706	0.0609398	0.933606
AD	SOD	70	MR-Egger	0.081 (-0.030, 0.191)	0.0806511	-0.0301756	0.191478	0.158347
		70	Weighted median	0.029 (-0.063, 0.121)	0.028845	-0.0633546	0.121045	0.539748
		70	Inverse variance weighted	0.006 (-0.052, 0.063)	0.00555084	-0.0523864	0.063488	0.851047
AD	GPX	70	MR-Egger	-0.057 (-0.168, 0.053)	-0.0574239	-0.168063	0.0532149	0.312625
		70	Weighted median	-0.059 (-0.144, 0.027)	-0.0585309	-0.143813	0.0267515	0.178566
		70	Inverse variance weighted	0.020 (-0.037, 0.077)	0.0200745	-0.0371883	0.0773372	0.492012
AD	UA	72	MR-Egger	-0.555 (-1.433, 0.323)	-0.55489	-1.43254	0.322756	0.219408
		72	Weighted median	-0.382 (-0.979, 0.215)	-0.381849	-0.978816	0.215117	0.209946
		72	Inverse variance weighted	-0.160 (-0.612, 0.293)	-0.15979	-0.612412	0.292833	0.488975
AD	Zinc	21	MR-Egger	0.061 (-0.362, 0.484)	0.0611426	-0.362195	0.48448	0.780175
		21	Weighted median	0.052 (-0.145, 0.249)	0.0518043	-0.145317	0.248926	0.606486
		21	Inverse variance weighted	0.038 (-0.103, 0.179)	0.0379321	-0.102725	0.178589	0.597104
AD	Tocopherol	21	MR-Egger	-0.004 (-0.085, 0.078)	-0.00353567	-0.0853405	0.0782692	0.933376
		21	Weighted median	0.003 (-0.036, 0.041)	0.00267529	-0.035767	0.0411176	0.891504
		21	Inverse variance weighted	0.000 (-0.028, 0.027)	-0.000303678	-0.027617	0.0270097	0.982614
AD	Ascorbate	68	MR-Egger	0.014 (-0.012, 0.040)	0.0138737	-0.0123659	0.0401133	0.303838
		68	Weighted median	0.004 (-0.016, 0.025)	0.00423123	-0.0161831	0.0246456	0.684563
		68	Inverse variance weighted	-0.003 (-0.017, 0.011)	-0.00346568	-0.0174457	0.0105144	0.627047
AD	Retinol	68	MR-Egger	-0.032 (-0.057, -0.007)	-0.0323511	-0.057439	-0.00726326	0.0138922
		68	Weighted median	-0.025 (-0.045, -0.0006)	-0.0252587	-0.0449976	-0.00551976	0.0121385
		68	Inverse variance weighted	-0.023 (-0.036, -0.010)	-0.0228575	-0.0361045	-0.00961049	0.000719736
AD	Albumin	70	MR-Egger	0.013 (-0.008, 0.033)	0.0126344	-0.00797187	0.0332406	0.233632
		70	Weighted median	0.003 (-0.012, 0.018)	0.00267195	-0.0122306	0.0175745	0.725275
		70	Inverse variance weighted	0 .004 (-0.007, 0.015)	0.00389519	-0.00671663	0.014507	0.47187
AD	Total bilirubin	72	MR-Egger	-0.555 (-1.433, 0.323)	0.0309339	-0.0277535	0.0896212	0.305109
		72	Weighted median	0.014 (-0.027, 0.055)	0.0139094	-0.0269149	0.0547337	0.504262
		72	Inverse variance weighted	0.016 (-0.014, 0.046)	0.0159735	-0.0141347	0.0460818	0.298409
		70	MR-PRESSO	0.025 (-0.001, 0.052)	0.0251996	-0.00130625	0.0517055	0.0666608
AD(validation)	Retinol	100	MR-Egger	-0.095 (-0.174, -0.015)	-0.0945762	-0.174226	-0.0149262	0.022007
		100	Weighted median	-0.040 (-0.126, 0.045)	-0.0403513	-0.125802	0.0450997	0.354684
		100	Inverse variance weighted	-0.064 (-0.121, -0.008)	-0.0644516	-0.120746	-0.00815723	0.0248318

## Sheet: ALS
Exposure	Outcome	N SNPs	Method	BETA (95% CI)	BETA	BETA_LCI	BETA_UCI	P value
ALS	GST	47	MR-Egger	0.083 (-0.159, 0.324)	0.0825668	-0.159239	0.324373	0.506749
		47	Weighted median	0.003 (-0.146, 0.152)	0.00292175	-0.145702	0.151545	0.969264
		47	Inverse variance weighted	0.006 (-0.106, 0.118)	0.00622316	-0.105735	0.118181	0.913245
ALS	CAT	47	MR-Egger	0.078 (-0.126, 0.281)	0.0775524	-0.125705	0.28081	0.458451
		47	Weighted median	-0.030 (-0.170, 0.110)	-0.0299959	-0.169978	0.109986	0.674487
		47	Inverse variance weighted	0.009 (-0.086, 0.103)	0.00862853	-0.0860016	0.103259	0.858161
ALS	SOD	47	MR-Egger	-0.051 (-0.254, 0.152)	-0.0511718	-0.254424	0.15208	0.624088
		47	Weighted median	-0.033 (-0.169, 0.102)	-0.0331612	-0.168528	0.102206	0.631123
		47	Inverse variance weighted	-0.010 (-0.105, 0.084)	-0.0102803	-0.104913	0.0843523	0.831387
ALS	GPX	47	MR-Egger	0.005 (-0.254, 0.264)	0.00484711	-0.254448	0.264143	0.970935
		47	Weighted median	0.036 (-0.122, 0.194)	0.0360961	-0.122006	0.194198	0.654526
		47	Inverse variance weighted	-0.021 (-0.140, 0.099)	-0.0205344	-0.140003	0.0989337	0.736201
ALS	UA	45	MR-Egger	0.341 (-1.450, 2.131)	0.340548	-1.44954	2.13064	0.711075
		45	Weighted median	0.014 (-0.973, 1.002)	0.0144109	-0.973176	1.002	0.977183
		45	Inverse variance weighted	0.201 (-0.608, 1.010)	0.20108	-0.607982	1.01014	0.626168
ALS	Zinc	14	MR-Egger	-0.253 (-0.747, 0.241)	-0.253336	-0.747304	0.240632	0.334638
		14	Weighted median	0.054 (-0.213, 0.320)	0.0538689	-0.221047	0.328785	0.700937
		14	Inverse variance weighted	0.032 (-0.153, 0.218)	0.0322992	-0.153391	0.217989	0.73316
ALS	Tocopherol	15	MR-Egger	-0.009 (-0.101, 0.083)	-0.00924855	-0.10126	0.0827633	0.846867
		15	Weighted median	-0.013 (-0.060, 0.033)	-0.013401	-0.0599681	0.0331661	0.572722
		15	Inverse variance weighted	-0.005 (-0.039, 0.029)	-0.00503237	-0.0386056	0.0285408	0.768919
ALS	Ascorbate	45	MR-Egger	-0.025 (-0.077, 0.028)	-0.0245549	-0.0770149	0.0279051	0.364043
		45	Weighted median	0.009 (-0.023, 0.040)	0.0085381	-0.0231277	0.0402039	0.597167
		45	Inverse variance weighted	-0.002 (-0.027, 0.022)	-0.00224983	-0.0269528	0.0224532	0.858324
ALS	Retinol	45	MR-Egger	-0.032 (-0.078, 0.015)	-0.0316141	-0.0782504	0.0150222	0.190969
		45	Weighted median	-0.012 (-0.045, 0.021)	-0.0120531	-0.0449753	0.0208692	0.473022
		45	Inverse variance weighted	-0.005 (-0.027, 0.017)	-0.0052875	-0.027423	0.016848	0.639653
ALS	Albumin	49	MR-Egger	0.023 (-0.011, 0.056)	0.0227924	-0.0109067	0.0564915	0.191364
		49	Weighted median	0.014 (-0.008, 0.037)	0.0142812	-0.00834374	0.0369061	0.21602
		49	Inverse variance weighted	0.009 (-0.007, 0.025)	0.00909474	-0.00716664	0.0253561	0.272992
ALS	Total bilirubin	45	MR-Egger	-0.061 (-0.176, 0.054)	-0.0611942	-0.176004	0.0536154	0.302003
		45	Weighted median	-0.013 (-0.078, 0.052)	-0.0127159	-0.0775253	0.0520934	0.700562
		45	Inverse variance weighted	-0.033 (-0.085, 0.019)	-0.0332804	-0.0853224	0.0187616	0.210059
		44	MR-PRESSO	-0.023 (-0.069, 0.024)	-0.0229054	-0.0693684	0.0235576	0.339326

## Sheet: PD
Exposure	Outcome	N SNPs	Method	BETA (95% CI)	BETA	BETA_LCI	BETA_UCI	P value
PD	GST	91	MR-Egger	0.066 (-0.026, 0.158)	0.0658898	-0.0258279	0.157608	0.162597
		91	Weighted median	-0.019 (-0.084, 0.046)	-0.0193881	-0.0842834	0.0455071	0.558164
		91	Inverse variance weighted	0.007 (-0.039, 0.054)	0.00718597	-0.0393375	0.0537094	0.762088
PD	CAT	91	MR-Egger	0.027 (-0.064, 0.117)	0.0266022	-0.0642798	0.117484	0.567609
		91	Weighted median	-0.029 (-0.094, 0.036)	-0.028854	-0.094038	0.0363301	0.385612
		91	Inverse variance weighted	0.010 (-0.035, 0.056)	0.0104175	-0.0351869	0.056022	0.654349
PD	SOD	91	MR-Egger	0.014 (-0.073, 0.101)	0.0140834	-0.073206	0.101373	0.752569
		91	Weighted median	-0.037 (-0.100, 0.026)	-0.0369921	-0.10007	0.0260854	0.25037
		91	Inverse variance weighted	-0.008 (-0.052, 0.036)	-0.00771757	-0.051727	0.0362919	0.731065
PD	GPX	91	MR-Egger	0.027 (-0.067, 0.121)	0.0265219	-0.0674774	0.120521	0.58164
		91	Weighted median	0.036 (-0.031, 0.102)	0.0356836	-0.0308159	0.102183	0.292921
		91	Inverse variance weighted	0.053 (0.006, 0.101)	0.0533425	0.00610765	0.100577	0.0268677
PD	UA	90	MR-Egger	0.505 (-0.347, 1.357)	0.505282	-0.346686	1.35725	0.248204
		90	Weighted median	0.620 (0.116, 1.124)	0.620117	0.11632	1.12391	0.015842
		90	Inverse variance weighted	0.427 (0.007, 0.847)	0.427212	0.00723091	0.847194	0.0461798
		89	MR-PRESSO	0.484 (0.081, 0.887)	0.484108	0.0807835	0.887432	0.0208739
PD	Zinc	21	MR-Egger	0.181 (-0.107, 0.469)	0.180877	-0.107493	0.469247	0.233934
		21	Weighted median	0.133 (-0.017, 0.284)	0.133443	-0.0174748	0.284362	0.0830864
		21	Inverse variance weighted	0.076 (-0.033, 0.185)	0.0759202	-0.0330321	0.184872	0.172012
PD	Tocopherol	25	MR-Egger	-0.009 (-0.075, 0.057)	-0.00882399	-0.0746087	0.0569607	0.794966
		25	Weighted median	-0.028 (-0.057,0.001)	-0.0283106	-0.0574767	0.000855583	0.0571053
		25	Inverse variance weighted	-0.013 (-0.035, 0.008)	-0.0130355	-0.0345555	0.00848453	0.235131
PD	Ascorbate	92	MR-Egger	-0.002 (-0.023, 0.018)	-0.00234779	-0.0225118	0.0178162	0.819999
		92	Weighted median	0.000 (-0.015, 0.015)	-0.000443351	-0.0154428	0.0145561	0.953802
		92	Inverse variance weighted	-0.001 (-0.011, 0.009)	-0.000967633	-0.0109242	0.00898898	0.848931
PD	Retinol	92	MR-Egger	-0.001 (-0.022, 0.020)	-0.00130994	-0.0223722	0.0197523	0.90325
		92	Weighted median	-0.014 (-0.030, 0.002)	-0.0138094	-0.0295673	0.00194851	0.0858622
		92	Inverse variance weighted	-0.005 (-0.016, 0.005)	-0.00522994	-0.0155818	0.00512195	0.322065
PD	Albumin	89	MR-Egger	0.001 (-0.018, 0.020)	0.000671666	-0.0182132	0.0195565	0.944584
		89	Weighted median	-0.005 (-0.018, 0.008)	-0.00473836	-0.0177663	0.00828957	0.475928
		89	Inverse variance weighted	0.007 (-0.002, 0.016)	0.00689623	-0.00249557	0.016288	0.150096
		87	MR-PRESSO	0.001 (-0.008, 0.009)	0.000625839	-0.00788542	0.0091371	0.885743
PD	Total bilirubin	92	MR-Egger	0.024 (-0.024, 0.072)	0.0236553	-0.0244017	0.0717122	0.337241
		92	Weighted median	0.018 (-0.013, 0.049)	0.01824	-0.0128798	0.0493598	0.250638
		92	Inverse variance weighted	0.001(-0.023, 0.025)	0.00101399	-0.0226883	0.0247163	0.933176
		91	MR-PRESSO	0.005 (-0.018, 0.028)	0.00467924	-0.0181621	0.0275206	0.688988
